# Supplementary material for: Diversity, distribution and dynamics of large trees across an old-growth lowland tropical rain forest landscape
Source: PLoS One. 2019 Nov 11;14(11):e0224896. doi: 10.1371/journal.pone.0224896 (PMC6844552; doi:10.1371/journal.pone.0224896)
Supplement: S1 Table — (CSV) [file pone.0224896.s001.csv]

* woody stem data from 18 0.50 ha CARBONO plots from 1997 to 2017
* Col A plot_tree id is a unique identifier composed of a plot ID followed by an individual ID
* Col B Plots were one old alluial soil (A1-A6), flat residual soil (L1-L6), and steeply-sloping residual soil (P1-P6)
* Col C Forma is life form, A = arbol, tree; P = palma, palm, L = liana
* Col D Firstcensus is the year an individual was first measured
* Col E deathyear is the year an individual was found dead at census
* Colf F Family from La Selva Digital Flora
* Col G Genus from La Selva Digital Flora
* Col H Genus from La Selva Digital Flora
* Col I Year the diameter was measured
* Col J Dia_calc For trees with no change in Point of Measurement at any census this is the field-measured diameter
* Col J Dia_calc For trees with one or Point of Measurement changes in their history this is the diameter adjusted for POM changes per Clark et al 2013 JGR-Biogeosciences 118:1�12 doi:10.1002/jgrg.20067
* Col K BAsqm is the Basal Area in m2
* Col L eBMkg_SB is the estimated above-ground biomass using the Sandra Brown Tropical Wet Forest allometry see text for details
* Col M wood density g/cm3 (oven-dry mass per green volume
* Col M data principally taken from Zanne, Amy E. et al. (2009), Data from: Towards a worldwide wood economics spectrum, Dryad, Dataset, https://doi.org/10.5061/dryad.234
* Col M the data are from the Dryad data at the closest possible relevant level available (i.e., if possible it's based on a sample of that species made at La Selva, otherwise, from that species made in Costa Rica, or in some other locale, chosen to be as close as available geographically. If not available at the species level, the data used are at the genus or family level, as available, and at …
plot_treeid	plot	Forma	firstcensus	deathyear	family	genus	species	dia_year	dia_calc	BAsqm	eBMkg_SB	wooddens
A11	A1	P	1997	2016	Arecaceae	Welfia	regia	2008	182	0.03	139.87	0.4
A11	A1	P	1997	2016	Arecaceae	Welfia	regia	1997	181	0.03	137.88	0.4
A11	A1	P	1997	2016	Arecaceae	Welfia	regia	2012	182	0.03	139.87	0.4
A11	A1	P	1997	2016	Arecaceae	Welfia	regia	2011	182	0.03	139.87	0.4
A11	A1	P	1997	2016	Arecaceae	Welfia	regia	2009	182	0.03	139.87	0.4
A11	A1	P	1997	2016	Arecaceae	Welfia	regia	2007	182	0.03	139.87	0.4
A11	A1	P	1997	2016	Arecaceae	Welfia	regia	2006	182	0.03	139.87	0.4
A11	A1	P	1997	2016	Arecaceae	Welfia	regia	2005	182	0.03	139.87	0.4
A11	A1	P	1997	2016	Arecaceae	Welfia	regia	1999	182	0.03	139.87	0.4
A11	A1	P	1997	2016	Arecaceae	Welfia	regia	2010	182	0.03	139.87	0.4
A11	A1	P	1997	2016	Arecaceae	Welfia	regia	1998	181	0.03	137.88	0.4
A11	A1	P	1997	2016	Arecaceae	Welfia	regia	2004	182	0.03	139.87	0.4
A11	A1	P	1997	2016	Arecaceae	Welfia	regia	2000	182	0.03	139.87	0.4
A11	A1	P	1997	2016	Arecaceae	Welfia	regia	2001	182	0.03	139.87	0.4
A11	A1	P	1997	2016	Arecaceae	Welfia	regia	2002	182	0.03	139.87	0.4
A11	A1	P	1997	2016	Arecaceae	Welfia	regia	2003	182	0.03	139.87	0.4
A110	A1	A	1997	1998	Fabaceae	Pentaclethra	macroloba	1997	493	0.19	1477.08	0.49
A1100	A1	A	1997	2017	Fabaceae	Dussia	macroprophyllata	2006	654	0.34	2731.67	0.56
A1100	A1	A	1997	2017	Fabaceae	Dussia	macroprophyllata	2008	670	0.35	2877.31	0.56
A1100	A1	A	1997	2017	Fabaceae	Dussia	macroprophyllata	2012	678	0.36	2951.55	0.56
A1100	A1	A	1997	2017	Fabaceae	Dussia	macroprophyllata	2011	677	0.36	2942.21	0.56
A1100	A1	A	1997	2017	Fabaceae	Dussia	macroprophyllata	1997	609	0.29	2342.38	0.56
A1100	A1	A	1997	2017	Fabaceae	Dussia	macroprophyllata	2009	673	0.36	2905.03	0.56
A1100	A1	A	1997	2017	Fabaceae	Dussia	macroprophyllata	2007	661	0.34	2794.92	0.56
A1100	A1	A	1997	2017	Fabaceae	Dussia	macroprophyllata	2004	643	0.32	2633.74	0.56
A1100	A1	A	1997	2017	Fabaceae	Dussia	macroprophyllata	2003	641	0.32	2616.13	0.56
A1100	A1	A	1997	2017	Fabaceae	Dussia	macroprophyllata	1998	612	0.29	2367.4	0.56
A1100	A1	A	1997	2017	Fabaceae	Dussia	macroprophyllata	2002	635	0.32	2563.65	0.56
A1100	A1	A	1997	2017	Fabaceae	Dussia	macroprophyllata	2001	631	0.31	2528.95	0.56
A1100	A1	A	1997	2017	Fabaceae	Dussia	macroprophyllata	2000	623	0.3	2460.28	0.56
A1100	A1	A	1997	2017	Fabaceae	Dussia	macroprophyllata	1999	619	0.3	2426.3	0.56
A1100	A1	A	1997	2017	Fabaceae	Dussia	macroprophyllata	2010	673	0.36	2905.03	0.56
A1100	A1	A	1997	2017	Fabaceae	Dussia	macroprophyllata	2005	648	0.33	2678.03	0.56
A1101	A1	A	1997	2004	Fabaceae	Pentaclethra	macroloba	2000	446	0.16	1183.17	0.49
A1101	A1	A	1997	2004	Fabaceae	Pentaclethra	macroloba	2003	453	0.16	1224.87	0.49
A1101	A1	A	1997	2004	Fabaceae	Pentaclethra	macroloba	2001	448	0.16	1195.01	0.49
A1101	A1	A	1997	2004	Fabaceae	Pentaclethra	macroloba	1999	445	0.16	1177.27	0.49
A1101	A1	A	1997	2004	Fabaceae	Pentaclethra	macroloba	1998	442	0.15	1159.67	0.49
A1101	A1	A	1997	2004	Fabaceae	Pentaclethra	macroloba	1997	441	0.15	1153.83	0.49
A1101	A1	A	1997	2004	Fabaceae	Pentaclethra	macroloba	2002	451	0.16	1212.88	0.49
A1102	A1	P	1997	2017	Arecaceae	Welfia	regia	1997	164	0.02	106.3	0.4
A1102	A1	P	1997	2017	Arecaceae	Welfia	regia	2006	165	0.02	108.04	0.4
A1102	A1	P	1997	2017	Arecaceae	Welfia	regia	2012	166	0.02	109.79	0.4
A1102	A1	P	1997	2017	Arecaceae	Welfia	regia	2011	166	0.02	109.79	0.4
A1102	A1	P	1997	2017	Arecaceae	Welfia	regia	2010	166	0.02	109.79	0.4
A1102	A1	P	1997	2017	Arecaceae	Welfia	regia	2009	166	0.02	109.79	0.4
A1102	A1	P	1997	2017	Arecaceae	Welfia	regia	2008	166	0.02	109.79	0.4
A1102	A1	P	1997	2017	Arecaceae	Welfia	regia	2007	165	0.02	108.04	0.4
A1102	A1	P	1997	2017	Arecaceae	Welfia	regia	2005	165	0.02	108.04	0.4
A1102	A1	P	1997	2017	Arecaceae	Welfia	regia	2004	165	0.02	108.04	0.4
A1102	A1	P	1997	2017	Arecaceae	Welfia	regia	2003	165	0.02	108.04	0.4
A1102	A1	P	1997	2017	Arecaceae	Welfia	regia	2002	165	0.02	108.04	0.4
A1102	A1	P	1997	2017	Arecaceae	Welfia	regia	2001	165	0.02	108.04	0.4
A1102	A1	P	1997	2017	Arecaceae	Welfia	regia	2000	164	0.02	106.3	0.4
A1102	A1	P	1997	2017	Arecaceae	Welfia	regia	1998	164	0.02	106.3	0.4
A1102	A1	P	1997	2017	Arecaceae	Welfia	regia	1999	164	0.02	106.3	0.4
A1103	A1	A	1997	2000	Annonaceae	Guatteria	aeruginosa	1998	131	0.01	57.2	0.54
A1103	A1	A	1997	2000	Annonaceae	Guatteria	aeruginosa	1997	131	0.01	57.2	0.54
A1103	A1	A	1997	2000	Annonaceae	Guatteria	aeruginosa	1999	131	0.01	57.2	0.54
A1104	A1	A	1997	-999	Fabaceae	Pentaclethra	macroloba	2009	385	0.12	850.47	0.49
A1104	A1	A	1997	-999	Fabaceae	Pentaclethra	macroloba	1997	358	0.1	720.79	0.49
A1104	A1	A	1997	-999	Fabaceae	Pentaclethra	macroloba	2012	387	0.12	860.51	0.49
A1104	A1	A	1997	-999	Fabaceae	Pentaclethra	macroloba	2010	385	0.12	850.47	0.49
A1104	A1	A	1997	-999	Fabaceae	Pentaclethra	macroloba	2008	382	0.11	835.53	0.49
A1104	A1	A	1997	-999	Fabaceae	Pentaclethra	macroloba	2007	378	0.11	815.82	0.49
A1104	A1	A	1997	-999	Fabaceae	Pentaclethra	macroloba	2006	374	0.11	796.34	0.49
A1104	A1	A	1997	-999	Fabaceae	Pentaclethra	macroloba	2004	369	0.11	772.32	0.49
A1104	A1	A	1997	-999	Fabaceae	Pentaclethra	macroloba	2003	367	0.11	762.82	0.49
A1104	A1	A	1997	-999	Fabaceae	Pentaclethra	macroloba	2002	367	0.11	762.82	0.49
A1104	A1	A	1997	-999	Fabaceae	Pentaclethra	macroloba	1998	360	0.1	730.03	0.49
A1104	A1	A	1997	-999	Fabaceae	Pentaclethra	macroloba	2001	366	0.11	758.09	0.49
A1104	A1	A	1997	-999	Fabaceae	Pentaclethra	macroloba	2000	364	0.1	748.68	0.49
A1104	A1	A	1997	-999	Fabaceae	Pentaclethra	macroloba	1999	363	0.1	743.99	0.49
A1104	A1	A	1997	-999	Fabaceae	Pentaclethra	macroloba	2005	372	0.11	786.69	0.49
A1104	A1	A	1997	-999	Fabaceae	Pentaclethra	macroloba	2011	386	0.12	855.48	0.49
A1105	A1	A	1997	2002	Fabaceae	Pentaclethra	macroloba	1997	189	0.03	154.22	0.49
A1105	A1	A	1997	2002	Fabaceae	Pentaclethra	macroloba	2001	197	0.03	171.51	0.49
A1105	A1	A	1997	2002	Fabaceae	Pentaclethra	macroloba	2000	195	0.03	167.1	0.49
A1105	A1	A	1997	2002	Fabaceae	Pentaclethra	macroloba	1998	190	0.03	156.33	0.49
A1105	A1	A	1997	2002	Fabaceae	Pentaclethra	macroloba	1999	191	0.03	158.45	0.49
A1106	A1	P	1997	2009	Arecaceae	Welfia	regia	2008	167	0.02	111.56	0.4
A1106	A1	P	1997	2009	Arecaceae	Welfia	regia	2007	167	0.02	111.56	0.4
A1106	A1	P	1997	2009	Arecaceae	Welfia	regia	2006	167	0.02	111.56	0.4
A1106	A1	P	1997	2009	Arecaceae	Welfia	regia	2003	166	0.02	109.79	0.4
A1106	A1	P	1997	2009	Arecaceae	Welfia	regia	2004	166	0.02	109.79	0.4
A1106	A1	P	1997	2009	Arecaceae	Welfia	regia	2001	166	0.02	109.79	0.4
A1106	A1	P	1997	2009	Arecaceae	Welfia	regia	2000	166	0.02	109.79	0.4
A1106	A1	P	1997	2009	Arecaceae	Welfia	regia	1999	166	0.02	109.79	0.4
A1106	A1	P	1997	2009	Arecaceae	Welfia	regia	1998	165	0.02	108.04	0.4
A1106	A1	P	1997	2009	Arecaceae	Welfia	regia	1997	165	0.02	108.04	0.4
A1106	A1	P	1997	2009	Arecaceae	Welfia	regia	2005	167	0.02	111.56	0.4
A1106	A1	P	1997	2009	Arecaceae	Welfia	regia	2002	166	0.02	109.79	0.4
A1107	A1	A	1997	2007	Malvaceae	Apeiba	membranacea	2005	492	0.19	1470.48	0.28
A1107	A1	A	1997	2007	Malvaceae	Apeiba	membranacea	2006	492	0.19	1470.48	0.28
A1107	A1	A	1997	2007	Malvaceae	Apeiba	membranacea	2004	492	0.19	1470.48	0.28
A1107	A1	A	1997	2007	Malvaceae	Apeiba	membranacea	2003	493	0.19	1477.08	0.28
A1107	A1	A	1997	2007	Malvaceae	Apeiba	membranacea	2001	492	0.19	1470.48	0.28
A1107	A1	A	1997	2007	Malvaceae	Apeiba	membranacea	2000	492	0.19	1470.48	0.28
A1107	A1	A	1997	2007	Malvaceae	Apeiba	membranacea	1999	494	0.19	1483.69	0.28
A1107	A1	A	1997	2007	Malvaceae	Apeiba	membranacea	1998	492	0.19	1470.48	0.28
A1107	A1	A	1997	2007	Malvaceae	Apeiba	membranacea	1997	491	0.19	1463.9	0.28
A1107	A1	A	1997	2007	Malvaceae	Apeiba	membranacea	2002	494	0.19	1483.69	0.28
A1108	A1	A	1997	2002	Annonaceae	Guatteria	amplifolia	2000	103	0.01	28.19	0.51
A1108	A1	A	1997	2002	Annonaceae	Guatteria	amplifolia	1997	103	0.01	28.19	0.51
A1108	A1	A	1997	2002	Annonaceae	Guatteria	amplifolia	2001	102	0.01	27.37	0.51
A1108	A1	A	1997	2002	Annonaceae	Guatteria	amplifolia	1999	103	0.01	28.19	0.51
A1108	A1	A	1997	2002	Annonaceae	Guatteria	amplifolia	1998	103	0.01	28.19	0.51
A1109	A1	A	1997	-999	Apocynaceae	Rauvolfia	purpurascens	2006	147	0.02	78.99	0.48
A1109	A1	A	1997	-999	Apocynaceae	Rauvolfia	purpurascens	2012	148	0.02	80.48	0.48
A1109	A1	A	1997	-999	Apocynaceae	Rauvolfia	purpurascens	2011	148	0.02	80.48	0.48
A1109	A1	A	1997	-999	Apocynaceae	Rauvolfia	purpurascens	2010	148	0.02	80.48	0.48
A1109	A1	A	1997	-999	Apocynaceae	Rauvolfia	purpurascens	2009	148	0.02	80.48	0.48
A1109	A1	A	1997	-999	Apocynaceae	Rauvolfia	purpurascens	2008	147	0.02	78.99	0.48
A1109	A1	A	1997	-999	Apocynaceae	Rauvolfia	purpurascens	2007	147	0.02	78.99	0.48
A1109	A1	A	1997	-999	Apocynaceae	Rauvolfia	purpurascens	2003	147	0.02	78.99	0.48
A1109	A1	A	1997	-999	Apocynaceae	Rauvolfia	purpurascens	2004	147	0.02	78.99	0.48
A1109	A1	A	1997	-999	Apocynaceae	Rauvolfia	purpurascens	2005	147	0.02	78.99	0.48
A1109	A1	A	1997	-999	Apocynaceae	Rauvolfia	purpurascens	2002	147	0.02	78.99	0.48
A1109	A1	A	1997	-999	Apocynaceae	Rauvolfia	purpurascens	2001	147	0.02	78.99	0.48
A1109	A1	A	1997	-999	Apocynaceae	Rauvolfia	purpurascens	2000	147	0.02	78.99	0.48
A1109	A1	A	1997	-999	Apocynaceae	Rauvolfia	purpurascens	1999	147	0.02	78.99	0.48
A1109	A1	A	1997	-999	Apocynaceae	Rauvolfia	purpurascens	1997	146	0.02	77.52	0.48
A1109	A1	A	1997	-999	Apocynaceae	Rauvolfia	purpurascens	1998	146	0.02	77.52	0.48
A111	A1	A	1997	-999	Fabaceae	Pentaclethra	macroloba	2011	507	0.2	1570.94	0.49
A111	A1	A	1997	-999	Fabaceae	Pentaclethra	macroloba	2003	430	0.15	1090.58	0.49
A111	A1	A	1997	-999	Fabaceae	Pentaclethra	macroloba	2004	443	0.15	1165.52	0.49
A111	A1	A	1997	-999	Fabaceae	Pentaclethra	macroloba	2005	454	0.16	1230.89	0.49
A111	A1	A	1997	-999	Fabaceae	Pentaclethra	macroloba	2006	462	0.17	1279.55	0.49
A111	A1	A	1997	-999	Fabaceae	Pentaclethra	macroloba	2007	469	0.17	1322.91	0.49
A111	A1	A	1997	-999	Fabaceae	Pentaclethra	macroloba	2008	479	0.18	1386.11	0.49
A111	A1	A	1997	-999	Fabaceae	Pentaclethra	macroloba	2002	420	0.14	1034.63	0.49
A111	A1	A	1997	-999	Fabaceae	Pentaclethra	macroloba	2010	500	0.2	1523.65	0.49
A111	A1	A	1997	-999	Fabaceae	Pentaclethra	macroloba	1997	378	0.11	815.82	0.49
A111	A1	A	1997	-999	Fabaceae	Pentaclethra	macroloba	2012	516	0.21	1632.82	0.49
A111	A1	A	1997	-999	Fabaceae	Pentaclethra	macroloba	2009	489	0.19	1450.79	0.49
A111	A1	A	1997	-999	Fabaceae	Pentaclethra	macroloba	2001	411	0.13	985.54	0.49
A111	A1	A	1997	-999	Fabaceae	Pentaclethra	macroloba	2000	403	0.13	942.92	0.49
A111	A1	A	1997	-999	Fabaceae	Pentaclethra	macroloba	1998	386	0.12	855.48	0.49
A111	A1	A	1997	-999	Fabaceae	Pentaclethra	macroloba	1999	395	0.12	901.24	0.49
A1110	A1	A	1997	-999	Bignoniaceae	Jacaranda	copaia	2004	306	0.07	501.44	0.38
A1110	A1	A	1997	-999	Bignoniaceae	Jacaranda	copaia	2011	449	0.16	1200.95	0.38
A1110	A1	A	1997	-999	Bignoniaceae	Jacaranda	copaia	2005	325	0.08	576.95	0.38
A1110	A1	A	1997	-999	Bignoniaceae	Jacaranda	copaia	2006	348	0.1	675.5	0.38
A1110	A1	A	1997	-999	Bignoniaceae	Jacaranda	copaia	2007	370	0.11	777.1	0.38
A1110	A1	A	1997	-999	Bignoniaceae	Jacaranda	copaia	2008	390	0.12	875.67	0.38
A1110	A1	A	1997	-999	Bignoniaceae	Jacaranda	copaia	2009	408	0.13	969.45	0.38
A1110	A1	A	1997	-999	Bignoniaceae	Jacaranda	copaia	2010	428	0.14	1079.27	0.38
A1110	A1	A	1997	-999	Bignoniaceae	Jacaranda	copaia	2012	464	0.17	1291.87	0.38
A1110	A1	A	1997	-999	Bignoniaceae	Jacaranda	copaia	1998	180	0.03	135.9	0.38
A1110	A1	A	1997	-999	Bignoniaceae	Jacaranda	copaia	1999	200	0.03	178.24	0.38
A1110	A1	A	1997	-999	Bignoniaceae	Jacaranda	copaia	2000	217	0.04	218.88	0.38
A1110	A1	A	1997	-999	Bignoniaceae	Jacaranda	copaia	2001	239	0.04	277.82	0.38
A1110	A1	A	1997	-999	Bignoniaceae	Jacaranda	copaia	2002	260	0.05	340.76	0.38
A1110	A1	A	1997	-999	Bignoniaceae	Jacaranda	copaia	2003	283	0.06	417.19	0.38
A1110	A1	A	1997	-999	Bignoniaceae	Jacaranda	copaia	1997	168	0.02	113.34	0.38
A1111	A1	A	1997	2017	Fabaceae	Pentaclethra	macroloba	2003	572	0.26	2044.75	0.49
A1111	A1	A	1997	2017	Fabaceae	Pentaclethra	macroloba	1998	558	0.24	1937.41	0.49
A1111	A1	A	1997	2017	Fabaceae	Pentaclethra	macroloba	1999	563	0.25	1975.41	0.49
A1111	A1	A	1997	2017	Fabaceae	Pentaclethra	macroloba	2000	565	0.25	1990.72	0.49
A1111	A1	A	1997	2017	Fabaceae	Pentaclethra	macroloba	2002	570	0.26	2029.24	0.49
A1111	A1	A	1997	2017	Fabaceae	Pentaclethra	macroloba	2011	600	0.28	2268.12	0.49
A1111	A1	A	1997	2017	Fabaceae	Pentaclethra	macroloba	2004	574	0.26	2060.32	0.49
A1111	A1	A	1997	2017	Fabaceae	Pentaclethra	macroloba	2005	576	0.26	2075.95	0.49
A1111	A1	A	1997	2017	Fabaceae	Pentaclethra	macroloba	2006	579	0.26	2099.5	0.49
A1111	A1	A	1997	2017	Fabaceae	Pentaclethra	macroloba	2007	584	0.27	2139.06	0.49
A1111	A1	A	1997	2017	Fabaceae	Pentaclethra	macroloba	2008	590	0.27	2187.01	0.49
A1111	A1	A	1997	2017	Fabaceae	Pentaclethra	macroloba	2009	593	0.28	2211.19	0.49
A1111	A1	A	1997	2017	Fabaceae	Pentaclethra	macroloba	2010	598	0.28	2251.78	0.49
A1111	A1	A	1997	2017	Fabaceae	Pentaclethra	macroloba	2012	602	0.28	2284.52	0.49
A1111	A1	A	1997	2017	Fabaceae	Pentaclethra	macroloba	1997	556	0.24	1922.32	0.49
A1111	A1	A	1997	2017	Fabaceae	Pentaclethra	macroloba	2001	568	0.25	2013.78	0.49
A1112	A1	P	1997	-999	Arecaceae	Welfia	regia	2007	198	0.03	173.74	0.4
A1112	A1	P	1997	-999	Arecaceae	Welfia	regia	2012	198	0.03	173.74	0.4
A1112	A1	P	1997	-999	Arecaceae	Welfia	regia	2011	198	0.03	173.74	0.4
A1112	A1	P	1997	-999	Arecaceae	Welfia	regia	2010	198	0.03	173.74	0.4
A1112	A1	P	1997	-999	Arecaceae	Welfia	regia	1997	198	0.03	173.74	0.4
A1112	A1	P	1997	-999	Arecaceae	Welfia	regia	2008	198	0.03	173.74	0.4
A1112	A1	P	1997	-999	Arecaceae	Welfia	regia	2006	198	0.03	173.74	0.4
A1112	A1	P	1997	-999	Arecaceae	Welfia	regia	2005	198	0.03	173.74	0.4
A1112	A1	P	1997	-999	Arecaceae	Welfia	regia	2004	198	0.03	173.74	0.4
A1112	A1	P	1997	-999	Arecaceae	Welfia	regia	2003	198	0.03	173.74	0.4
A1112	A1	P	1997	-999	Arecaceae	Welfia	regia	2002	198	0.03	173.74	0.4
A1112	A1	P	1997	-999	Arecaceae	Welfia	regia	2001	198	0.03	173.74	0.4
A1112	A1	P	1997	-999	Arecaceae	Welfia	regia	2000	198	0.03	173.74	0.4
A1112	A1	P	1997	-999	Arecaceae	Welfia	regia	1999	197	0.03	171.51	0.4
A1112	A1	P	1997	-999	Arecaceae	Welfia	regia	1998	197	0.03	171.51	0.4
A1112	A1	P	1997	-999	Arecaceae	Welfia	regia	2009	198	0.03	173.74	0.4
A1113	A1	A	1997	-999	Violaceae	Rinorea	deflexiflora	2006	102	0.01	27.37	0.6
A1113	A1	A	1997	-999	Violaceae	Rinorea	deflexiflora	1999	101	0.01	26.56	0.6
A1113	A1	A	1997	-999	Violaceae	Rinorea	deflexiflora	2001	101	0.01	26.56	0.6
A1113	A1	A	1997	-999	Violaceae	Rinorea	deflexiflora	2002	101	0.01	26.56	0.6
A1113	A1	A	1997	-999	Violaceae	Rinorea	deflexiflora	2003	102	0.01	27.37	0.6
A1113	A1	A	1997	-999	Violaceae	Rinorea	deflexiflora	1997	101	0.01	26.56	0.6
A1113	A1	A	1997	-999	Violaceae	Rinorea	deflexiflora	2005	102	0.01	27.37	0.6
A1113	A1	A	1997	-999	Violaceae	Rinorea	deflexiflora	1998	101	0.01	26.56	0.6
A1113	A1	A	1997	-999	Violaceae	Rinorea	deflexiflora	2007	103	0.01	28.19	0.6
A1113	A1	A	1997	-999	Violaceae	Rinorea	deflexiflora	2008	103	0.01	28.19	0.6
A1113	A1	A	1997	-999	Violaceae	Rinorea	deflexiflora	2009	103	0.01	28.19	0.6
A1113	A1	A	1997	-999	Violaceae	Rinorea	deflexiflora	2010	103	0.01	28.19	0.6
A1113	A1	A	1997	-999	Violaceae	Rinorea	deflexiflora	2011	103	0.01	28.19	0.6
A1113	A1	A	1997	-999	Violaceae	Rinorea	deflexiflora	2012	103	0.01	28.19	0.6
A1113	A1	A	1997	-999	Violaceae	Rinorea	deflexiflora	2004	102	0.01	27.37	0.6
A1113	A1	A	1997	-999	Violaceae	Rinorea	deflexiflora	2000	101	0.01	26.56	0.6
A1114	A1	A	1997	2017	Salicaceae	Casearia	arborea	2011	148	0.02	80.48	0.57
A1114	A1	A	1997	2017	Salicaceae	Casearia	arborea	2002	135	0.01	62.3	0.57
A1114	A1	A	1997	2017	Salicaceae	Casearia	arborea	2001	135	0.01	62.3	0.57
A1114	A1	A	1997	2017	Salicaceae	Casearia	arborea	2000	135	0.01	62.3	0.57
A1114	A1	A	1997	2017	Salicaceae	Casearia	arborea	1999	135	0.01	62.3	0.57
A1114	A1	A	1997	2017	Salicaceae	Casearia	arborea	1998	134	0.01	61	0.57
A1114	A1	A	1997	2017	Salicaceae	Casearia	arborea	1997	134	0.01	61	0.57
A1114	A1	A	1997	2017	Salicaceae	Casearia	arborea	2012	148	0.02	80.48	0.57
A1114	A1	A	1997	2017	Salicaceae	Casearia	arborea	2010	148	0.02	80.48	0.57
A1114	A1	A	1997	2017	Salicaceae	Casearia	arborea	2009	148	0.02	80.48	0.57
A1114	A1	A	1997	2017	Salicaceae	Casearia	arborea	2008	146	0.02	77.52	0.57
A1114	A1	A	1997	2017	Salicaceae	Casearia	arborea	2007	145	0.02	76.06	0.57
A1114	A1	A	1997	2017	Salicaceae	Casearia	arborea	2003	136	0.01	63.61	0.57
A1114	A1	A	1997	2017	Salicaceae	Casearia	arborea	2006	144	0.02	74.62	0.57
A1114	A1	A	1997	2017	Salicaceae	Casearia	arborea	2005	142	0.02	71.78	0.57
A1114	A1	A	1997	2017	Salicaceae	Casearia	arborea	2004	138	0.01	66.27	0.57
A1115	A1	A	1997	2005	Meliaceae	Guarea	bullata	2004	106	0.01	30.74	0.58
A1115	A1	A	1997	2005	Meliaceae	Guarea	bullata	1998	100	0.01	25.77	0.58
A1115	A1	A	1997	2005	Meliaceae	Guarea	bullata	1999	102	0.01	27.37	0.58
A1115	A1	A	1997	2005	Meliaceae	Guarea	bullata	2001	107	0.01	31.62	0.58
A1115	A1	A	1997	2005	Meliaceae	Guarea	bullata	2000	104	0.01	29.02	0.58
A1115	A1	A	1997	2005	Meliaceae	Guarea	bullata	2002	107	0.01	31.62	0.58
A1115	A1	A	1997	2005	Meliaceae	Guarea	bullata	2003	106	0.01	30.74	0.58
A1115	A1	A	1997	2005	Meliaceae	Guarea	bullata	1997	100	0.01	25.77	0.58
A1116	A1	P	1997	2016	Arecaceae	Welfia	regia	2009	203	0.03	185.1	0.4
A1116	A1	P	1997	2016	Arecaceae	Welfia	regia	2001	203	0.03	185.1	0.4
A1116	A1	P	1997	2016	Arecaceae	Welfia	regia	2000	203	0.03	185.1	0.4
A1116	A1	P	1997	2016	Arecaceae	Welfia	regia	1999	203	0.03	185.1	0.4
A1116	A1	P	1997	2016	Arecaceae	Welfia	regia	1998	203	0.03	185.1	0.4
A1116	A1	P	1997	2016	Arecaceae	Welfia	regia	1997	203	0.03	185.1	0.4
A1116	A1	P	1997	2016	Arecaceae	Welfia	regia	2003	203	0.03	185.1	0.4
A1116	A1	P	1997	2016	Arecaceae	Welfia	regia	2004	203	0.03	185.1	0.4
A1116	A1	P	1997	2016	Arecaceae	Welfia	regia	2005	203	0.03	185.1	0.4
A1116	A1	P	1997	2016	Arecaceae	Welfia	regia	2006	203	0.03	185.1	0.4
A1116	A1	P	1997	2016	Arecaceae	Welfia	regia	2002	203	0.03	185.1	0.4
A1116	A1	P	1997	2016	Arecaceae	Welfia	regia	2008	203	0.03	185.1	0.4
A1116	A1	P	1997	2016	Arecaceae	Welfia	regia	2010	203	0.03	185.1	0.4
A1116	A1	P	1997	2016	Arecaceae	Welfia	regia	2011	203	0.03	185.1	0.4
A1116	A1	P	1997	2016	Arecaceae	Welfia	regia	2012	203	0.03	185.1	0.4
A1116	A1	P	1997	2016	Arecaceae	Welfia	regia	2007	203	0.03	185.1	0.4
A1117	A1	A	1997	2005	Fabaceae	Inga	thibaudiana	1998	327	0.08	585.21	0.58
A1117	A1	A	1997	2005	Fabaceae	Inga	thibaudiana	1997	327	0.08	585.21	0.58
A1117	A1	A	1997	2005	Fabaceae	Inga	thibaudiana	1999	340	0.09	640.34	0.58
A1117	A1	A	1997	2005	Fabaceae	Inga	thibaudiana	2001	356	0.1	711.62	0.58
A1117	A1	A	1997	2005	Fabaceae	Inga	thibaudiana	2002	364	0.1	748.68	0.58
A1117	A1	A	1997	2005	Fabaceae	Inga	thibaudiana	2003	378	0.11	815.82	0.58
A1117	A1	A	1997	2005	Fabaceae	Inga	thibaudiana	2004	381	0.11	830.58	0.58
A1117	A1	A	1997	2005	Fabaceae	Inga	thibaudiana	2000	345	0.09	662.2	0.58
A1118	A1	A	1997	2016	Fabaceae	Pentaclethra	macroloba	1998	417	0.14	1018.14	0.49
A1118	A1	A	1997	2016	Fabaceae	Pentaclethra	macroloba	1999	419	0.14	1029.12	0.49
A1118	A1	A	1997	2016	Fabaceae	Pentaclethra	macroloba	2000	420	0.14	1034.63	0.49
A1118	A1	A	1997	2016	Fabaceae	Pentaclethra	macroloba	2001	421	0.14	1040.16	0.49
A1118	A1	A	1997	2016	Fabaceae	Pentaclethra	macroloba	2003	424	0.14	1056.83	0.49
A1118	A1	A	1997	2016	Fabaceae	Pentaclethra	macroloba	1997	416	0.14	1012.67	0.49
A1118	A1	A	1997	2016	Fabaceae	Pentaclethra	macroloba	2006	441	0.15	1153.83	0.49
A1118	A1	A	1997	2016	Fabaceae	Pentaclethra	macroloba	2002	422	0.14	1045.7	0.49
A1118	A1	A	1997	2016	Fabaceae	Pentaclethra	macroloba	2007	445	0.16	1177.27	0.49
A1118	A1	A	1997	2016	Fabaceae	Pentaclethra	macroloba	2008	449	0.16	1200.95	0.49
A1118	A1	A	1997	2016	Fabaceae	Pentaclethra	macroloba	2009	451	0.16	1212.88	0.49
A1118	A1	A	1997	2016	Fabaceae	Pentaclethra	macroloba	2010	458	0.16	1255.1	0.49
A1118	A1	A	1997	2016	Fabaceae	Pentaclethra	macroloba	2011	459	0.17	1261.19	0.49
A1118	A1	A	1997	2016	Fabaceae	Pentaclethra	macroloba	2012	462	0.17	1279.55	0.49
A1118	A1	A	1997	2016	Fabaceae	Pentaclethra	macroloba	2005	437	0.15	1130.62	0.49
A1118	A1	A	1997	2016	Fabaceae	Pentaclethra	macroloba	2004	432	0.15	1101.95	0.49
A1119	A1	P	1997	2004	Arecaceae	Welfia	regia	2002	195	0.03	167.1	0.4
A1119	A1	P	1997	2004	Arecaceae	Welfia	regia	2001	195	0.03	167.1	0.4
A1119	A1	P	1997	2004	Arecaceae	Welfia	regia	2000	195	0.03	167.1	0.4
A1119	A1	P	1997	2004	Arecaceae	Welfia	regia	1999	195	0.03	167.1	0.4
A1119	A1	P	1997	2004	Arecaceae	Welfia	regia	1998	194	0.03	164.92	0.4
A1119	A1	P	1997	2004	Arecaceae	Welfia	regia	2003	195	0.03	167.1	0.4
A1119	A1	P	1997	2004	Arecaceae	Welfia	regia	1997	194	0.03	164.92	0.4
A112	A1	A	1997	2016	Violaceae	Rinorea	deflexiflora	2000	125	0.01	50.01	0.6
A112	A1	A	1997	2016	Violaceae	Rinorea	deflexiflora	1999	124	0.01	48.86	0.6
A112	A1	A	1997	2016	Violaceae	Rinorea	deflexiflora	2011	135	0.01	62.3	0.6
A112	A1	A	1997	2016	Violaceae	Rinorea	deflexiflora	2001	127	0.01	52.35	0.6
A112	A1	A	1997	2016	Violaceae	Rinorea	deflexiflora	2002	129	0.01	54.75	0.6
A112	A1	A	1997	2016	Violaceae	Rinorea	deflexiflora	2009	135	0.01	62.3	0.6
A112	A1	A	1997	2016	Violaceae	Rinorea	deflexiflora	1997	121	0.01	45.51	0.6
A112	A1	A	1997	2016	Violaceae	Rinorea	deflexiflora	2010	135	0.01	62.3	0.6
A112	A1	A	1997	2016	Violaceae	Rinorea	deflexiflora	2003	130	0.01	55.97	0.6
A112	A1	A	1997	2016	Violaceae	Rinorea	deflexiflora	2008	135	0.01	62.3	0.6
A112	A1	A	1997	2016	Violaceae	Rinorea	deflexiflora	1998	121	0.01	45.51	0.6
A112	A1	A	1997	2016	Violaceae	Rinorea	deflexiflora	2007	133	0.01	59.72	0.6
A112	A1	A	1997	2016	Violaceae	Rinorea	deflexiflora	2006	131	0.01	57.2	0.6
A112	A1	A	1997	2016	Violaceae	Rinorea	deflexiflora	2005	131	0.01	57.2	0.6
A112	A1	A	1997	2016	Violaceae	Rinorea	deflexiflora	2004	130	0.01	55.97	0.6
A112	A1	A	1997	2016	Violaceae	Rinorea	deflexiflora	2012	135	0.01	62.3	0.6
A1120	A1	A	1997	-999	Burseraceae	Protium	panamense	2005	229	0.04	250.14	0.43
A1120	A1	A	1997	-999	Burseraceae	Protium	panamense	2012	267	0.06	363.19	0.43
A1120	A1	A	1997	-999	Burseraceae	Protium	panamense	2011	264	0.05	353.49	0.43
A1120	A1	A	1997	-999	Burseraceae	Protium	panamense	2010	260	0.05	340.76	0.43
A1120	A1	A	1997	-999	Burseraceae	Protium	panamense	2009	257	0.05	331.37	0.43
A1120	A1	A	1997	-999	Burseraceae	Protium	panamense	2008	252	0.05	316.01	0.43
A1120	A1	A	1997	-999	Burseraceae	Protium	panamense	2007	245	0.05	295.13	0.43
A1120	A1	A	1997	-999	Burseraceae	Protium	panamense	2006	236	0.04	269.36	0.43
A1120	A1	A	1997	-999	Burseraceae	Protium	panamense	1997	200	0.03	178.24	0.43
A1120	A1	A	1997	-999	Burseraceae	Protium	panamense	2003	215	0.04	213.87	0.43
A1120	A1	A	1997	-999	Burseraceae	Protium	panamense	2002	210	0.03	201.62	0.43
A1120	A1	A	1997	-999	Burseraceae	Protium	panamense	2001	207	0.03	194.45	0.43
A1120	A1	A	1997	-999	Burseraceae	Protium	panamense	2000	207	0.03	194.45	0.43
A1120	A1	A	1997	-999	Burseraceae	Protium	panamense	1999	204	0.03	187.41	0.43
A1120	A1	A	1997	-999	Burseraceae	Protium	panamense	2004	217	0.04	218.88	0.43
A1120	A1	A	1997	-999	Burseraceae	Protium	panamense	1998	202	0.03	182.8	0.43
A1121	A1	A	1997	-999	Fabaceae	Pentaclethra	macroloba	2006	641	0.32	2616.13	0.49
A1121	A1	A	1997	-999	Fabaceae	Pentaclethra	macroloba	2007	650	0.33	2695.85	0.49
A1121	A1	A	1997	-999	Fabaceae	Pentaclethra	macroloba	2008	663	0.35	2813.12	0.49
A1121	A1	A	1997	-999	Fabaceae	Pentaclethra	macroloba	2009	670	0.35	2877.31	0.49
A1121	A1	A	1997	-999	Fabaceae	Pentaclethra	macroloba	2010	678	0.36	2951.55	0.49
A1121	A1	A	1997	-999	Fabaceae	Pentaclethra	macroloba	2005	631	0.31	2528.95	0.49
A1121	A1	A	1997	-999	Fabaceae	Pentaclethra	macroloba	2012	692	0.38	3083.74	0.49
A1121	A1	A	1997	-999	Fabaceae	Pentaclethra	macroloba	2001	609	0.29	2342.38	0.49
A1121	A1	A	1997	-999	Fabaceae	Pentaclethra	macroloba	2011	688	0.37	3045.68	0.49
A1121	A1	A	1997	-999	Fabaceae	Pentaclethra	macroloba	2004	627	0.31	2494.5	0.49
A1121	A1	A	1997	-999	Fabaceae	Pentaclethra	macroloba	2002	615	0.3	2392.55	0.49
A1121	A1	A	1997	-999	Fabaceae	Pentaclethra	macroloba	2000	600	0.28	2268.12	0.49
A1121	A1	A	1997	-999	Fabaceae	Pentaclethra	macroloba	1999	600	0.28	2268.12	0.49
A1121	A1	A	1997	-999	Fabaceae	Pentaclethra	macroloba	1998	593	0.28	2211.19	0.49
A1121	A1	A	1997	-999	Fabaceae	Pentaclethra	macroloba	1997	591	0.27	2195.05	0.49
A1121	A1	A	1997	-999	Fabaceae	Pentaclethra	macroloba	2003	619	0.3	2426.3	0.49
A1122	A1	A	1997	2006	Myristicaceae	Virola	sebifera	1999	136	0.01	63.61	0.42
A1122	A1	A	1997	2006	Myristicaceae	Virola	sebifera	2004	137	0.01	64.93	0.42
A1122	A1	A	1997	2006	Myristicaceae	Virola	sebifera	2003	136	0.01	63.61	0.42
A1122	A1	A	1997	2006	Myristicaceae	Virola	sebifera	2002	136	0.01	63.61	0.42
A1122	A1	A	1997	2006	Myristicaceae	Virola	sebifera	2005	137	0.01	64.93	0.42
A1122	A1	A	1997	2006	Myristicaceae	Virola	sebifera	1998	131	0.01	57.2	0.42
A1122	A1	A	1997	2006	Myristicaceae	Virola	sebifera	1997	128	0.01	53.54	0.42
A1122	A1	A	1997	2006	Myristicaceae	Virola	sebifera	2001	136	0.01	63.61	0.42
A1122	A1	A	1997	2006	Myristicaceae	Virola	sebifera	2000	136	0.01	63.61	0.42
A1123	A1	A	1997	2016	Malvaceae	Goethalsia	meiantha	2005	117	0.01	41.25	0.35
A1123	A1	A	1997	2016	Malvaceae	Goethalsia	meiantha	2012	127	0.01	52.35	0.35
A1123	A1	A	1997	2016	Malvaceae	Goethalsia	meiantha	2011	126	0.01	51.17	0.35
A1123	A1	A	1997	2016	Malvaceae	Goethalsia	meiantha	2010	126	0.01	51.17	0.35
A1123	A1	A	1997	2016	Malvaceae	Goethalsia	meiantha	2009	126	0.01	51.17	0.35
A1123	A1	A	1997	2016	Malvaceae	Goethalsia	meiantha	2008	125	0.01	50.01	0.35
A1123	A1	A	1997	2016	Malvaceae	Goethalsia	meiantha	2006	120	0.01	44.42	0.35
A1123	A1	A	1997	2016	Malvaceae	Goethalsia	meiantha	2004	114	0.01	38.2	0.35
A1123	A1	A	1997	2016	Malvaceae	Goethalsia	meiantha	2002	111	0.01	35.29	0.35
A1123	A1	A	1997	2016	Malvaceae	Goethalsia	meiantha	2001	108	0.01	32.52	0.35
A1123	A1	A	1997	2016	Malvaceae	Goethalsia	meiantha	2000	108	0.01	32.52	0.35
A1123	A1	A	1997	2016	Malvaceae	Goethalsia	meiantha	1999	108	0.01	32.52	0.35
A1123	A1	A	1997	2016	Malvaceae	Goethalsia	meiantha	1998	106	0.01	30.74	0.35
A1123	A1	A	1997	2016	Malvaceae	Goethalsia	meiantha	1997	104	0.01	29.02	0.35
A1123	A1	A	1997	2016	Malvaceae	Goethalsia	meiantha	2003	112	0.01	36.25	0.35
A1123	A1	A	1997	2016	Malvaceae	Goethalsia	meiantha	2007	123	0.01	47.73	0.35
A1124	A1	A	1997	-999	Malvaceae	Goethalsia	meiantha	2004	367	0.11	762.82	0.35
A1124	A1	A	1997	-999	Malvaceae	Goethalsia	meiantha	2006	394	0.12	896.1	0.35
A1124	A1	A	1997	-999	Malvaceae	Goethalsia	meiantha	2012	504	0.2	1550.58	0.35
A1124	A1	A	1997	-999	Malvaceae	Goethalsia	meiantha	2008	447	0.16	1189.08	0.35
A1124	A1	A	1997	-999	Malvaceae	Goethalsia	meiantha	2009	465	0.17	1298.05	0.35
A1124	A1	A	1997	-999	Malvaceae	Goethalsia	meiantha	2010	479	0.18	1386.11	0.35
A1124	A1	A	1997	-999	Malvaceae	Goethalsia	meiantha	2005	386	0.12	855.48	0.35
A1124	A1	A	1997	-999	Malvaceae	Goethalsia	meiantha	2011	491	0.19	1463.9	0.35
A1124	A1	A	1997	-999	Malvaceae	Goethalsia	meiantha	1997	177	0.02	130.06	0.35
A1124	A1	A	1997	-999	Malvaceae	Goethalsia	meiantha	2003	350	0.1	684.44	0.35
A1124	A1	A	1997	-999	Malvaceae	Goethalsia	meiantha	1998	200	0.03	178.24	0.35
A1124	A1	A	1997	-999	Malvaceae	Goethalsia	meiantha	1999	233	0.04	261.03	0.35
A1124	A1	A	1997	-999	Malvaceae	Goethalsia	meiantha	2000	272	0.06	379.66	0.35
A1124	A1	A	1997	-999	Malvaceae	Goethalsia	meiantha	2001	305	0.07	497.62	0.35
A1124	A1	A	1997	-999	Malvaceae	Goethalsia	meiantha	2002	329	0.09	593.53	0.35
A1124	A1	A	1997	-999	Malvaceae	Goethalsia	meiantha	2007	424	0.14	1056.83	0.35
A1125	A1	P	1997	-999	Arecaceae	Welfia	regia	2003	200	0.03	178.24	0.4
A1125	A1	P	1997	-999	Arecaceae	Welfia	regia	2006	200	0.03	178.24	0.4
A1125	A1	P	1997	-999	Arecaceae	Welfia	regia	2011	200	0.03	178.24	0.4
A1125	A1	P	1997	-999	Arecaceae	Welfia	regia	2010	200	0.03	178.24	0.4
A1125	A1	P	1997	-999	Arecaceae	Welfia	regia	2009	200	0.03	178.24	0.4
A1125	A1	P	1997	-999	Arecaceae	Welfia	regia	2008	200	0.03	178.24	0.4
A1125	A1	P	1997	-999	Arecaceae	Welfia	regia	2007	200	0.03	178.24	0.4
A1125	A1	P	1997	-999	Arecaceae	Welfia	regia	2012	200	0.03	178.24	0.4
A1125	A1	P	1997	-999	Arecaceae	Welfia	regia	1998	201	0.03	180.51	0.4
A1125	A1	P	1997	-999	Arecaceae	Welfia	regia	2005	200	0.03	178.24	0.4
A1125	A1	P	1997	-999	Arecaceae	Welfia	regia	1997	202	0.03	182.8	0.4
A1125	A1	P	1997	-999	Arecaceae	Welfia	regia	2004	200	0.03	178.24	0.4
A1125	A1	P	1997	-999	Arecaceae	Welfia	regia	1999	200	0.03	178.24	0.4
A1125	A1	P	1997	-999	Arecaceae	Welfia	regia	2000	200	0.03	178.24	0.4
A1125	A1	P	1997	-999	Arecaceae	Welfia	regia	2001	200	0.03	178.24	0.4
A1125	A1	P	1997	-999	Arecaceae	Welfia	regia	2002	200	0.03	178.24	0.4
A1126	A1	A	1997	-999	Malvaceae	Goethalsia	meiantha	2006	337	0.09	627.39	0.35
A1126	A1	A	1997	-999	Malvaceae	Goethalsia	meiantha	2004	307	0.07	505.28	0.35
A1126	A1	A	1997	-999	Malvaceae	Goethalsia	meiantha	2011	371	0.11	781.88	0.35
A1126	A1	A	1997	-999	Malvaceae	Goethalsia	meiantha	2010	368	0.11	767.56	0.35
A1126	A1	A	1997	-999	Malvaceae	Goethalsia	meiantha	2009	365	0.1	753.38	0.35
A1126	A1	A	1997	-999	Malvaceae	Goethalsia	meiantha	2007	350	0.1	684.44	0.35
A1126	A1	A	1997	-999	Malvaceae	Goethalsia	meiantha	2005	323	0.08	568.75	0.35
A1126	A1	A	1997	-999	Malvaceae	Goethalsia	meiantha	2012	376	0.11	806.05	0.35
A1126	A1	A	1997	-999	Malvaceae	Goethalsia	meiantha	2002	275	0.06	389.71	0.35
A1126	A1	A	1997	-999	Malvaceae	Goethalsia	meiantha	2008	358	0.1	720.79	0.35
A1126	A1	A	1997	-999	Malvaceae	Goethalsia	meiantha	2001	261	0.05	343.92	0.35
A1126	A1	A	1997	-999	Malvaceae	Goethalsia	meiantha	2003	291	0.07	445.6	0.35
A1126	A1	A	1997	-999	Malvaceae	Goethalsia	meiantha	2000	245	0.05	295.13	0.35
A1126	A1	A	1997	-999	Malvaceae	Goethalsia	meiantha	1999	227	0.04	244.78	0.35
A1126	A1	A	1997	-999	Malvaceae	Goethalsia	meiantha	1998	205	0.03	189.75	0.35
A1126	A1	A	1997	-999	Malvaceae	Goethalsia	meiantha	1997	188	0.03	152.13	0.35
A1127	A1	A	1997	1999	Annonaceae	Annona	papilionella	1998	133	0.01	59.72	0.27
A1127	A1	A	1997	1999	Annonaceae	Annona	papilionella	1997	133	0.01	59.72	0.27
A1128	A1	A	1997	2000	Annonaceae	Annona	papilionella	1999	130	0.01	55.97	0.27
A1128	A1	A	1997	2000	Annonaceae	Annona	papilionella	1997	126	0.01	51.17	0.27
A1128	A1	A	1997	2000	Annonaceae	Annona	papilionella	1998	128	0.01	53.54	0.27
A1129	A1	A	1997	2016	Fabaceae	Zygia	gigantifoliola	2005	101	0.01	26.56	0.72
A1129	A1	A	1997	2016	Fabaceae	Zygia	gigantifoliola	2001	101	0.01	26.56	0.72
A1129	A1	A	1997	2016	Fabaceae	Zygia	gigantifoliola	2010	102	0.01	27.37	0.72
A1129	A1	A	1997	2016	Fabaceae	Zygia	gigantifoliola	2009	101	0.01	26.56	0.72
A1129	A1	A	1997	2016	Fabaceae	Zygia	gigantifoliola	2008	101	0.01	26.56	0.72
A1129	A1	A	1997	2016	Fabaceae	Zygia	gigantifoliola	2007	101	0.01	26.56	0.72
A1129	A1	A	1997	2016	Fabaceae	Zygia	gigantifoliola	2011	102	0.01	27.37	0.72
A1129	A1	A	1997	2016	Fabaceae	Zygia	gigantifoliola	2006	101	0.01	26.56	0.72
A1129	A1	A	1997	2016	Fabaceae	Zygia	gigantifoliola	2012	102	0.01	27.37	0.72
A1129	A1	A	1997	2016	Fabaceae	Zygia	gigantifoliola	2002	101	0.01	26.56	0.72
A1129	A1	A	1997	2016	Fabaceae	Zygia	gigantifoliola	2000	101	0.01	26.56	0.72
A1129	A1	A	1997	2016	Fabaceae	Zygia	gigantifoliola	1999	101	0.01	26.56	0.72
A1129	A1	A	1997	2016	Fabaceae	Zygia	gigantifoliola	1998	100	0.01	25.77	0.72
A1129	A1	A	1997	2016	Fabaceae	Zygia	gigantifoliola	1997	100	0.01	25.77	0.72
A1129	A1	A	1997	2016	Fabaceae	Zygia	gigantifoliola	2004	101	0.01	26.56	0.72
A1129	A1	A	1997	2016	Fabaceae	Zygia	gigantifoliola	2003	101	0.01	26.56	0.72
A113	A1	A	1997	1998	Annonaceae	Guatteria	amplifolia	1997	112	0.01	36.25	0.51
A1130	A1	A	1997	-999	Fabaceae	Pentaclethra	macroloba	2000	359	0.1	725.4	0.49
A1130	A1	A	1997	-999	Fabaceae	Pentaclethra	macroloba	2007	389	0.12	870.6	0.49
A1130	A1	A	1997	-999	Fabaceae	Pentaclethra	macroloba	2008	394	0.12	896.1	0.49
A1130	A1	A	1997	-999	Fabaceae	Pentaclethra	macroloba	2012	403	0.13	942.92	0.49
A1130	A1	A	1997	-999	Fabaceae	Pentaclethra	macroloba	2009	396	0.12	906.4	0.49
A1130	A1	A	1997	-999	Fabaceae	Pentaclethra	macroloba	2011	400	0.13	927.18	0.49
A1130	A1	A	1997	-999	Fabaceae	Pentaclethra	macroloba	2006	386	0.12	855.48	0.49
A1130	A1	A	1997	-999	Fabaceae	Pentaclethra	macroloba	2010	398	0.12	916.76	0.49
A1130	A1	A	1997	-999	Fabaceae	Pentaclethra	macroloba	2004	376	0.11	806.05	0.49
A1130	A1	A	1997	-999	Fabaceae	Pentaclethra	macroloba	2003	370	0.11	777.1	0.49
A1130	A1	A	1997	-999	Fabaceae	Pentaclethra	macroloba	2001	363	0.1	743.99	0.49
A1130	A1	A	1997	-999	Fabaceae	Pentaclethra	macroloba	1999	353	0.1	697.96	0.49
A1130	A1	A	1997	-999	Fabaceae	Pentaclethra	macroloba	1998	343	0.09	653.41	0.49
A1130	A1	A	1997	-999	Fabaceae	Pentaclethra	macroloba	1997	340	0.09	640.34	0.49
A1130	A1	A	1997	-999	Fabaceae	Pentaclethra	macroloba	2002	367	0.11	762.82	0.49
A1130	A1	A	1997	-999	Fabaceae	Pentaclethra	macroloba	2005	380	0.11	825.64	0.49
A1131	A1	P	1997	-999	Arecaceae	Welfia	regia	2009	193	0.03	162.75	0.4
A1131	A1	P	1997	-999	Arecaceae	Welfia	regia	2012	193	0.03	162.75	0.4
A1131	A1	P	1997	-999	Arecaceae	Welfia	regia	2010	193	0.03	162.75	0.4
A1131	A1	P	1997	-999	Arecaceae	Welfia	regia	2008	193	0.03	162.75	0.4
A1131	A1	P	1997	-999	Arecaceae	Welfia	regia	2007	193	0.03	162.75	0.4
A1131	A1	P	1997	-999	Arecaceae	Welfia	regia	2006	193	0.03	162.75	0.4
A1131	A1	P	1997	-999	Arecaceae	Welfia	regia	2003	193	0.03	162.75	0.4
A1131	A1	P	1997	-999	Arecaceae	Welfia	regia	1998	192	0.03	160.59	0.4
A1131	A1	P	1997	-999	Arecaceae	Welfia	regia	2002	193	0.03	162.75	0.4
A1131	A1	P	1997	-999	Arecaceae	Welfia	regia	2001	193	0.03	162.75	0.4
A1131	A1	P	1997	-999	Arecaceae	Welfia	regia	2000	193	0.03	162.75	0.4
A1131	A1	P	1997	-999	Arecaceae	Welfia	regia	1997	192	0.03	160.59	0.4
A1131	A1	P	1997	-999	Arecaceae	Welfia	regia	1999	193	0.03	162.75	0.4
A1131	A1	P	1997	-999	Arecaceae	Welfia	regia	2011	193	0.03	162.75	0.4
A1131	A1	P	1997	-999	Arecaceae	Welfia	regia	2005	193	0.03	162.75	0.4
A1131	A1	P	1997	-999	Arecaceae	Welfia	regia	2004	193	0.03	162.75	0.4
A1132	A1	A	1997	-999	Araliaceae	Dendropanax	arboreus	2005	109	0.01	33.43	0.43
A1132	A1	A	1997	-999	Araliaceae	Dendropanax	arboreus	2006	110	0.01	34.35	0.43
A1132	A1	A	1997	-999	Araliaceae	Dendropanax	arboreus	2007	113	0.01	37.22	0.43
A1132	A1	A	1997	-999	Araliaceae	Dendropanax	arboreus	2012	122	0.01	46.61	0.43
A1132	A1	A	1997	-999	Araliaceae	Dendropanax	arboreus	2001	109	0.01	33.43	0.43
A1132	A1	A	1997	-999	Araliaceae	Dendropanax	arboreus	2011	119	0.01	43.35	0.43
A1132	A1	A	1997	-999	Araliaceae	Dendropanax	arboreus	2010	118	0.01	42.29	0.43
A1132	A1	A	1997	-999	Araliaceae	Dendropanax	arboreus	2008	115	0.01	39.2	0.43
A1132	A1	A	1997	-999	Araliaceae	Dendropanax	arboreus	2004	109	0.01	33.43	0.43
A1132	A1	A	1997	-999	Araliaceae	Dendropanax	arboreus	2002	109	0.01	33.43	0.43
A1132	A1	A	1997	-999	Araliaceae	Dendropanax	arboreus	2000	109	0.01	33.43	0.43
A1132	A1	A	1997	-999	Araliaceae	Dendropanax	arboreus	1999	109	0.01	33.43	0.43
A1132	A1	A	1997	-999	Araliaceae	Dendropanax	arboreus	1998	104	0.01	29.02	0.43
A1132	A1	A	1997	-999	Araliaceae	Dendropanax	arboreus	1997	104	0.01	29.02	0.43
A1132	A1	A	1997	-999	Araliaceae	Dendropanax	arboreus	2009	116	0.01	40.22	0.43
A1132	A1	A	1997	-999	Araliaceae	Dendropanax	arboreus	2003	109	0.01	33.43	0.43
A1133	A1	P	1997	2016	Arecaceae	Welfia	regia	2003	201	0.03	180.51	0.4
A1133	A1	P	1997	2016	Arecaceae	Welfia	regia	2008	200	0.03	178.24	0.4
A1133	A1	P	1997	2016	Arecaceae	Welfia	regia	2012	200	0.03	178.24	0.4
A1133	A1	P	1997	2016	Arecaceae	Welfia	regia	2011	200	0.03	178.24	0.4
A1133	A1	P	1997	2016	Arecaceae	Welfia	regia	2001	200	0.03	178.24	0.4
A1133	A1	P	1997	2016	Arecaceae	Welfia	regia	2009	200	0.03	178.24	0.4
A1133	A1	P	1997	2016	Arecaceae	Welfia	regia	1997	199	0.03	175.98	0.4
A1133	A1	P	1997	2016	Arecaceae	Welfia	regia	2007	200	0.03	178.24	0.4
A1133	A1	P	1997	2016	Arecaceae	Welfia	regia	2006	200	0.03	178.24	0.4
A1133	A1	P	1997	2016	Arecaceae	Welfia	regia	2005	200	0.03	178.24	0.4
A1133	A1	P	1997	2016	Arecaceae	Welfia	regia	2004	200	0.03	178.24	0.4
A1133	A1	P	1997	2016	Arecaceae	Welfia	regia	2002	200	0.03	178.24	0.4
A1133	A1	P	1997	2016	Arecaceae	Welfia	regia	2000	200	0.03	178.24	0.4
A1133	A1	P	1997	2016	Arecaceae	Welfia	regia	1999	200	0.03	178.24	0.4
A1133	A1	P	1997	2016	Arecaceae	Welfia	regia	1998	199	0.03	175.98	0.4
A1133	A1	P	1997	2016	Arecaceae	Welfia	regia	2010	200	0.03	178.24	0.4
A1134	A1	A	1997	2002	Fabaceae	Inga	thibaudiana	1997	138	0.01	66.27	0.58
A1134	A1	A	1997	2002	Fabaceae	Inga	thibaudiana	1998	138	0.01	66.27	0.58
A1134	A1	A	1997	2002	Fabaceae	Inga	thibaudiana	1999	141	0.02	70.38	0.58
A1134	A1	A	1997	2002	Fabaceae	Inga	thibaudiana	2000	144	0.02	74.62	0.58
A1134	A1	A	1997	2002	Fabaceae	Inga	thibaudiana	2001	147	0.02	78.99	0.58
A1135	A1	A	1997	-999	Fabaceae	Inga	pezizifera	2000	367	0.11	762.82	0.61
A1135	A1	A	1997	-999	Fabaceae	Inga	pezizifera	2008	481	0.18	1398.93	0.61
A1135	A1	A	1997	-999	Fabaceae	Inga	pezizifera	1998	346	0.09	666.62	0.61
A1135	A1	A	1997	-999	Fabaceae	Inga	pezizifera	2012	539	0.23	1796.39	0.61
A1135	A1	A	1997	-999	Fabaceae	Inga	pezizifera	2011	527	0.22	1710.07	0.61
A1135	A1	A	1997	-999	Fabaceae	Inga	pezizifera	2009	504	0.2	1550.58	0.61
A1135	A1	A	1997	-999	Fabaceae	Inga	pezizifera	2007	461	0.17	1273.42	0.61
A1135	A1	A	1997	-999	Fabaceae	Inga	pezizifera	2006	437	0.15	1130.62	0.61
A1135	A1	A	1997	-999	Fabaceae	Inga	pezizifera	2005	419	0.14	1029.12	0.61
A1135	A1	A	1997	-999	Fabaceae	Inga	pezizifera	2004	402	0.13	937.66	0.61
A1135	A1	A	1997	-999	Fabaceae	Inga	pezizifera	2003	393	0.12	890.97	0.61
A1135	A1	A	1997	-999	Fabaceae	Inga	pezizifera	2002	386	0.12	855.48	0.61
A1135	A1	A	1997	-999	Fabaceae	Inga	pezizifera	2001	378	0.11	815.82	0.61
A1135	A1	A	1997	-999	Fabaceae	Inga	pezizifera	1997	345	0.09	662.2	0.61
A1135	A1	A	1997	-999	Fabaceae	Inga	pezizifera	1999	354	0.1	702.5	0.61
A1135	A1	A	1997	-999	Fabaceae	Inga	pezizifera	2010	513	0.21	1612.06	0.61
A1136	A1	A	1997	-999	Aquifoliaceae	Ilex	skutchii	2008	167	0.02	111.56	0.57
A1136	A1	A	1997	-999	Aquifoliaceae	Ilex	skutchii	2005	155	0.02	91.31	0.57
A1136	A1	A	1997	-999	Aquifoliaceae	Ilex	skutchii	2012	175	0.02	126.24	0.57
A1136	A1	A	1997	-999	Aquifoliaceae	Ilex	skutchii	2011	174	0.02	124.36	0.57
A1136	A1	A	1997	-999	Aquifoliaceae	Ilex	skutchii	2009	170	0.02	116.96	0.57
A1136	A1	A	1997	-999	Aquifoliaceae	Ilex	skutchii	2007	164	0.02	106.3	0.57
A1136	A1	A	1997	-999	Aquifoliaceae	Ilex	skutchii	2006	159	0.02	97.82	0.57
A1136	A1	A	1997	-999	Aquifoliaceae	Ilex	skutchii	1999	149	0.02	81.98	0.57
A1136	A1	A	1997	-999	Aquifoliaceae	Ilex	skutchii	2004	153	0.02	88.14	0.57
A1136	A1	A	1997	-999	Aquifoliaceae	Ilex	skutchii	2010	171	0.02	118.78	0.57
A1136	A1	A	1997	-999	Aquifoliaceae	Ilex	skutchii	1998	148	0.02	80.48	0.57
A1136	A1	A	1997	-999	Aquifoliaceae	Ilex	skutchii	2000	150	0.02	83.5	0.57
A1136	A1	A	1997	-999	Aquifoliaceae	Ilex	skutchii	1997	148	0.02	80.48	0.57
A1136	A1	A	1997	-999	Aquifoliaceae	Ilex	skutchii	2001	150	0.02	83.5	0.57
A1136	A1	A	1997	-999	Aquifoliaceae	Ilex	skutchii	2002	151	0.02	85.03	0.57
A1136	A1	A	1997	-999	Aquifoliaceae	Ilex	skutchii	2003	151	0.02	85.03	0.57
A1137	A1	P	1997	-999	Arecaceae	Welfia	regia	2012	174	0.02	124.36	0.4
A1137	A1	P	1997	-999	Arecaceae	Welfia	regia	2003	173	0.02	122.48	0.4
A1137	A1	P	1997	-999	Arecaceae	Welfia	regia	2010	174	0.02	124.36	0.4
A1137	A1	P	1997	-999	Arecaceae	Welfia	regia	2009	174	0.02	124.36	0.4
A1137	A1	P	1997	-999	Arecaceae	Welfia	regia	2008	173	0.02	122.48	0.4
A1137	A1	P	1997	-999	Arecaceae	Welfia	regia	2007	173	0.02	122.48	0.4
A1137	A1	P	1997	-999	Arecaceae	Welfia	regia	2006	173	0.02	122.48	0.4
A1137	A1	P	1997	-999	Arecaceae	Welfia	regia	2011	174	0.02	124.36	0.4
A1137	A1	P	1997	-999	Arecaceae	Welfia	regia	2004	173	0.02	122.48	0.4
A1137	A1	P	1997	-999	Arecaceae	Welfia	regia	2002	172	0.02	120.63	0.4
A1137	A1	P	1997	-999	Arecaceae	Welfia	regia	2001	172	0.02	120.63	0.4
A1137	A1	P	1997	-999	Arecaceae	Welfia	regia	2000	172	0.02	120.63	0.4
A1137	A1	P	1997	-999	Arecaceae	Welfia	regia	1999	172	0.02	120.63	0.4
A1137	A1	P	1997	-999	Arecaceae	Welfia	regia	1998	171	0.02	118.78	0.4
A1137	A1	P	1997	-999	Arecaceae	Welfia	regia	1997	171	0.02	118.78	0.4
A1137	A1	P	1997	-999	Arecaceae	Welfia	regia	2005	173	0.02	122.48	0.4
A1138	A1	P	1997	-999	Arecaceae	Welfia	regia	2006	195	0.03	167.1	0.4
A1138	A1	P	1997	-999	Arecaceae	Welfia	regia	2005	195	0.03	167.1	0.4
A1138	A1	P	1997	-999	Arecaceae	Welfia	regia	2012	195	0.03	167.1	0.4
A1138	A1	P	1997	-999	Arecaceae	Welfia	regia	2011	195	0.03	167.1	0.4
A1138	A1	P	1997	-999	Arecaceae	Welfia	regia	2010	195	0.03	167.1	0.4
A1138	A1	P	1997	-999	Arecaceae	Welfia	regia	2009	195	0.03	167.1	0.4
A1138	A1	P	1997	-999	Arecaceae	Welfia	regia	2008	195	0.03	167.1	0.4
A1138	A1	P	1997	-999	Arecaceae	Welfia	regia	1999	196	0.03	169.3	0.4
A1138	A1	P	1997	-999	Arecaceae	Welfia	regia	1998	195	0.03	167.1	0.4
A1138	A1	P	1997	-999	Arecaceae	Welfia	regia	2000	196	0.03	169.3	0.4
A1138	A1	P	1997	-999	Arecaceae	Welfia	regia	2001	195	0.03	167.1	0.4
A1138	A1	P	1997	-999	Arecaceae	Welfia	regia	2002	195	0.03	167.1	0.4
A1138	A1	P	1997	-999	Arecaceae	Welfia	regia	2007	195	0.03	167.1	0.4
A1138	A1	P	1997	-999	Arecaceae	Welfia	regia	2003	195	0.03	167.1	0.4
A1138	A1	P	1997	-999	Arecaceae	Welfia	regia	1997	195	0.03	167.1	0.4
A1138	A1	P	1997	-999	Arecaceae	Welfia	regia	2004	195	0.03	167.1	0.4
A1139	A1	A	1997	-999	Fabaceae	Dussia	macroprophyllata	2008	195	0.03	167.1	0.56
A1139	A1	A	1997	-999	Fabaceae	Dussia	macroprophyllata	2005	192	0.03	160.59	0.56
A1139	A1	A	1997	-999	Fabaceae	Dussia	macroprophyllata	2012	203	0.03	185.1	0.56
A1139	A1	A	1997	-999	Fabaceae	Dussia	macroprophyllata	2011	202	0.03	182.8	0.56
A1139	A1	A	1997	-999	Fabaceae	Dussia	macroprophyllata	2009	197	0.03	171.51	0.56
A1139	A1	A	1997	-999	Fabaceae	Dussia	macroprophyllata	2007	194	0.03	164.92	0.56
A1139	A1	A	1997	-999	Fabaceae	Dussia	macroprophyllata	2006	193	0.03	162.75	0.56
A1139	A1	A	1997	-999	Fabaceae	Dussia	macroprophyllata	1999	187	0.03	150.05	0.56
A1139	A1	A	1997	-999	Fabaceae	Dussia	macroprophyllata	2010	200	0.03	178.24	0.56
A1139	A1	A	1997	-999	Fabaceae	Dussia	macroprophyllata	2004	190	0.03	156.33	0.56
A1139	A1	A	1997	-999	Fabaceae	Dussia	macroprophyllata	1998	186	0.03	147.98	0.56
A1139	A1	A	1997	-999	Fabaceae	Dussia	macroprophyllata	1997	185	0.03	145.93	0.56
A1139	A1	A	1997	-999	Fabaceae	Dussia	macroprophyllata	2000	187	0.03	150.05	0.56
A1139	A1	A	1997	-999	Fabaceae	Dussia	macroprophyllata	2001	188	0.03	152.13	0.56
A1139	A1	A	1997	-999	Fabaceae	Dussia	macroprophyllata	2002	189	0.03	154.22	0.56
A1139	A1	A	1997	-999	Fabaceae	Dussia	macroprophyllata	2003	189	0.03	154.22	0.56
A114	A1	A	1997	-999	Annonaceae	Guatteria	aeruginosa	2009	417	0.14	1018.14	0.54
A114	A1	A	1997	-999	Annonaceae	Guatteria	aeruginosa	2010	425	0.14	1062.42	0.54
A114	A1	A	1997	-999	Annonaceae	Guatteria	aeruginosa	2003	384	0.12	845.48	0.54
A114	A1	A	1997	-999	Annonaceae	Guatteria	aeruginosa	2007	404	0.13	948.19	0.54
A114	A1	A	1997	-999	Annonaceae	Guatteria	aeruginosa	2006	399	0.13	921.96	0.54
A114	A1	A	1997	-999	Annonaceae	Guatteria	aeruginosa	2005	396	0.12	906.4	0.54
A114	A1	A	1997	-999	Annonaceae	Guatteria	aeruginosa	2004	390	0.12	875.67	0.54
A114	A1	A	1997	-999	Annonaceae	Guatteria	aeruginosa	2008	410	0.13	980.16	0.54
A114	A1	A	1997	-999	Annonaceae	Guatteria	aeruginosa	2012	442	0.15	1159.67	0.54
A114	A1	A	1997	-999	Annonaceae	Guatteria	aeruginosa	1999	357	0.1	716.2	0.54
A114	A1	A	1997	-999	Annonaceae	Guatteria	aeruginosa	2002	377	0.11	810.92	0.54
A114	A1	A	1997	-999	Annonaceae	Guatteria	aeruginosa	1997	352	0.1	693.44	0.54
A114	A1	A	1997	-999	Annonaceae	Guatteria	aeruginosa	2001	371	0.11	781.88	0.54
A114	A1	A	1997	-999	Annonaceae	Guatteria	aeruginosa	2000	364	0.1	748.68	0.54
A114	A1	A	1997	-999	Annonaceae	Guatteria	aeruginosa	2011	434	0.15	1113.37	0.54
A114	A1	A	1997	-999	Annonaceae	Guatteria	aeruginosa	1998	352	0.1	693.44	0.54
A1140	A1	A	1997	-999	Lauraceae	Rhodostemonodaphne	kunthiana	2000	258	0.05	334.48	0.4
A1140	A1	A	1997	-999	Lauraceae	Rhodostemonodaphne	kunthiana	2005	285	0.06	424.2	0.4
A1140	A1	A	1997	-999	Lauraceae	Rhodostemonodaphne	kunthiana	1997	250	0.05	309.97	0.4
A1140	A1	A	1997	-999	Lauraceae	Rhodostemonodaphne	kunthiana	1998	253	0.05	319.05	0.4
A1140	A1	A	1997	-999	Lauraceae	Rhodostemonodaphne	kunthiana	1999	257	0.05	331.37	0.4
A1140	A1	A	1997	-999	Lauraceae	Rhodostemonodaphne	kunthiana	2001	261	0.05	343.92	0.4
A1140	A1	A	1997	-999	Lauraceae	Rhodostemonodaphne	kunthiana	2002	265	0.06	356.71	0.4
A1140	A1	A	1997	-999	Lauraceae	Rhodostemonodaphne	kunthiana	2004	281	0.06	410.23	0.4
A1140	A1	A	1997	-999	Lauraceae	Rhodostemonodaphne	kunthiana	2012	288	0.07	434.84	0.4
A1140	A1	A	1997	-999	Lauraceae	Rhodostemonodaphne	kunthiana	2006	286	0.06	427.73	0.4
A1140	A1	A	1997	-999	Lauraceae	Rhodostemonodaphne	kunthiana	2007	286	0.06	427.73	0.4
A1140	A1	A	1997	-999	Lauraceae	Rhodostemonodaphne	kunthiana	2008	287	0.06	431.28	0.4
A1140	A1	A	1997	-999	Lauraceae	Rhodostemonodaphne	kunthiana	2009	287	0.06	431.28	0.4
A1140	A1	A	1997	-999	Lauraceae	Rhodostemonodaphne	kunthiana	2010	287	0.06	431.28	0.4
A1140	A1	A	1997	-999	Lauraceae	Rhodostemonodaphne	kunthiana	2011	287	0.06	431.28	0.4
A1140	A1	A	1997	-999	Lauraceae	Rhodostemonodaphne	kunthiana	2003	273	0.06	382.99	0.4
A1141	A1	A	1997	-999	Meliaceae	Guarea	rhopalocarpa	2004	105	0.01	29.88	0.58
A1141	A1	A	1997	-999	Meliaceae	Guarea	rhopalocarpa	1997	101	0.01	26.56	0.58
A1141	A1	A	1997	-999	Meliaceae	Guarea	rhopalocarpa	2012	110	0.01	34.35	0.58
A1141	A1	A	1997	-999	Meliaceae	Guarea	rhopalocarpa	2010	110	0.01	34.35	0.58
A1141	A1	A	1997	-999	Meliaceae	Guarea	rhopalocarpa	2009	110	0.01	34.35	0.58
A1141	A1	A	1997	-999	Meliaceae	Guarea	rhopalocarpa	2008	108	0.01	32.52	0.58
A1141	A1	A	1997	-999	Meliaceae	Guarea	rhopalocarpa	2007	107	0.01	31.62	0.58
A1141	A1	A	1997	-999	Meliaceae	Guarea	rhopalocarpa	2005	106	0.01	30.74	0.58
A1141	A1	A	1997	-999	Meliaceae	Guarea	rhopalocarpa	2003	104	0.01	29.02	0.58
A1141	A1	A	1997	-999	Meliaceae	Guarea	rhopalocarpa	2002	102	0.01	27.37	0.58
A1141	A1	A	1997	-999	Meliaceae	Guarea	rhopalocarpa	2001	102	0.01	27.37	0.58
A1141	A1	A	1997	-999	Meliaceae	Guarea	rhopalocarpa	2000	102	0.01	27.37	0.58
A1141	A1	A	1997	-999	Meliaceae	Guarea	rhopalocarpa	1999	102	0.01	27.37	0.58
A1141	A1	A	1997	-999	Meliaceae	Guarea	rhopalocarpa	2011	110	0.01	34.35	0.58
A1141	A1	A	1997	-999	Meliaceae	Guarea	rhopalocarpa	2006	106	0.01	30.74	0.58
A1141	A1	A	1997	-999	Meliaceae	Guarea	rhopalocarpa	1998	101	0.01	26.56	0.58
A1142	A1	A	1997	-999	Sapindaceae	Cupania	pseudostipularis	2005	220	0.04	226.49	0.63
A1142	A1	A	1997	-999	Sapindaceae	Cupania	pseudostipularis	1999	207	0.03	194.45	0.63
A1142	A1	A	1997	-999	Sapindaceae	Cupania	pseudostipularis	1997	199	0.03	175.98	0.63
A1142	A1	A	1997	-999	Sapindaceae	Cupania	pseudostipularis	2000	208	0.03	196.83	0.63
A1142	A1	A	1997	-999	Sapindaceae	Cupania	pseudostipularis	2001	211	0.03	204.04	0.63
A1142	A1	A	1997	-999	Sapindaceae	Cupania	pseudostipularis	2002	212	0.04	206.48	0.63
A1142	A1	A	1997	-999	Sapindaceae	Cupania	pseudostipularis	2003	217	0.04	218.88	0.63
A1142	A1	A	1997	-999	Sapindaceae	Cupania	pseudostipularis	2004	218	0.04	221.4	0.63
A1142	A1	A	1997	-999	Sapindaceae	Cupania	pseudostipularis	2012	235	0.04	266.57	0.63
A1142	A1	A	1997	-999	Sapindaceae	Cupania	pseudostipularis	2006	222	0.04	231.64	0.63
A1142	A1	A	1997	-999	Sapindaceae	Cupania	pseudostipularis	2007	223	0.04	234.24	0.63
A1142	A1	A	1997	-999	Sapindaceae	Cupania	pseudostipularis	2008	224	0.04	236.85	0.63
A1142	A1	A	1997	-999	Sapindaceae	Cupania	pseudostipularis	2009	229	0.04	250.14	0.63
A1142	A1	A	1997	-999	Sapindaceae	Cupania	pseudostipularis	2010	231	0.04	255.55	0.63
A1142	A1	A	1997	-999	Sapindaceae	Cupania	pseudostipularis	2011	233	0.04	261.03	0.63
A1142	A1	A	1997	-999	Sapindaceae	Cupania	pseudostipularis	1998	201	0.03	180.51	0.63
A1143	A1	A	1997	-999	Rubiaceae	Coussarea	psychotrioides	2004	220	0.04	226.49	0.61
A1143	A1	A	1997	-999	Rubiaceae	Coussarea	psychotrioides	2011	232	0.04	258.29	0.61
A1143	A1	A	1997	-999	Rubiaceae	Coussarea	psychotrioides	2010	231	0.04	255.55	0.61
A1143	A1	A	1997	-999	Rubiaceae	Coussarea	psychotrioides	2009	230	0.04	252.84	0.61
A1143	A1	A	1997	-999	Rubiaceae	Coussarea	psychotrioides	2008	228	0.04	247.45	0.61
A1143	A1	A	1997	-999	Rubiaceae	Coussarea	psychotrioides	2007	226	0.04	242.12	0.61
A1143	A1	A	1997	-999	Rubiaceae	Coussarea	psychotrioides	2005	223	0.04	234.24	0.61
A1143	A1	A	1997	-999	Rubiaceae	Coussarea	psychotrioides	2012	234	0.04	263.79	0.61
A1143	A1	A	1997	-999	Rubiaceae	Coussarea	psychotrioides	2003	220	0.04	226.49	0.61
A1143	A1	A	1997	-999	Rubiaceae	Coussarea	psychotrioides	2002	218	0.04	221.4	0.61
A1143	A1	A	1997	-999	Rubiaceae	Coussarea	psychotrioides	2001	217	0.04	218.88	0.61
A1143	A1	A	1997	-999	Rubiaceae	Coussarea	psychotrioides	2000	216	0.04	216.37	0.61
A1143	A1	A	1997	-999	Rubiaceae	Coussarea	psychotrioides	1999	215	0.04	213.87	0.61
A1143	A1	A	1997	-999	Rubiaceae	Coussarea	psychotrioides	1998	214	0.04	211.39	0.61
A1143	A1	A	1997	-999	Rubiaceae	Coussarea	psychotrioides	1997	211	0.03	204.04	0.61
A1143	A1	A	1997	-999	Rubiaceae	Coussarea	psychotrioides	2006	224	0.04	236.85	0.61
A1144	A1	A	1997	2012	Violaceae	Rinorea	deflexiflora	2004	120	0.01	44.42	0.6
A1144	A1	A	1997	2012	Violaceae	Rinorea	deflexiflora	1997	111	0.01	35.29	0.6
A1144	A1	A	1997	2012	Violaceae	Rinorea	deflexiflora	1999	113	0.01	37.22	0.6
A1144	A1	A	1997	2012	Violaceae	Rinorea	deflexiflora	2000	114	0.01	38.2	0.6
A1144	A1	A	1997	2012	Violaceae	Rinorea	deflexiflora	2001	115	0.01	39.2	0.6
A1144	A1	A	1997	2012	Violaceae	Rinorea	deflexiflora	1998	112	0.01	36.25	0.6
A1144	A1	A	1997	2012	Violaceae	Rinorea	deflexiflora	2003	120	0.01	44.42	0.6
A1144	A1	A	1997	2012	Violaceae	Rinorea	deflexiflora	2011	120	0.01	44.42	0.6
A1144	A1	A	1997	2012	Violaceae	Rinorea	deflexiflora	2005	120	0.01	44.42	0.6
A1144	A1	A	1997	2012	Violaceae	Rinorea	deflexiflora	2006	120	0.01	44.42	0.6
A1144	A1	A	1997	2012	Violaceae	Rinorea	deflexiflora	2007	120	0.01	44.42	0.6
A1144	A1	A	1997	2012	Violaceae	Rinorea	deflexiflora	2008	120	0.01	44.42	0.6
A1144	A1	A	1997	2012	Violaceae	Rinorea	deflexiflora	2009	120	0.01	44.42	0.6
A1144	A1	A	1997	2012	Violaceae	Rinorea	deflexiflora	2010	120	0.01	44.42	0.6
A1144	A1	A	1997	2012	Violaceae	Rinorea	deflexiflora	2002	116	0.01	40.22	0.6
A1145	A1	A	1997	2004	Annonaceae	Anaxagorea	crassipetala	1997	123	0.01	47.73	0.48
A1145	A1	A	1997	2004	Annonaceae	Anaxagorea	crassipetala	1998	123	0.01	47.73	0.48
A1145	A1	A	1997	2004	Annonaceae	Anaxagorea	crassipetala	2000	123	0.01	47.73	0.48
A1145	A1	A	1997	2004	Annonaceae	Anaxagorea	crassipetala	2001	123	0.01	47.73	0.48
A1145	A1	A	1997	2004	Annonaceae	Anaxagorea	crassipetala	2002	123	0.01	47.73	0.48
A1145	A1	A	1997	2004	Annonaceae	Anaxagorea	crassipetala	2003	125	0.01	50.01	0.48
A1145	A1	A	1997	2004	Annonaceae	Anaxagorea	crassipetala	1999	123	0.01	47.73	0.48
A1146	A1	A	1997	2006	Fabaceae	Inga	leiocalycina	2005	509	0.2	1584.59	0.56
A1146	A1	A	1997	2006	Fabaceae	Inga	leiocalycina	1997	503	0.2	1543.83	0.56
A1146	A1	A	1997	2006	Fabaceae	Inga	leiocalycina	1998	503	0.2	1543.83	0.56
A1146	A1	A	1997	2006	Fabaceae	Inga	leiocalycina	1999	505	0.2	1557.36	0.56
A1146	A1	A	1997	2006	Fabaceae	Inga	leiocalycina	2000	506	0.2	1564.14	0.56
A1146	A1	A	1997	2006	Fabaceae	Inga	leiocalycina	2001	508	0.2	1577.76	0.56
A1146	A1	A	1997	2006	Fabaceae	Inga	leiocalycina	2002	508	0.2	1577.76	0.56
A1146	A1	A	1997	2006	Fabaceae	Inga	leiocalycina	2003	511	0.21	1598.29	0.56
A1146	A1	A	1997	2006	Fabaceae	Inga	leiocalycina	2004	510	0.2	1591.43	0.56
A1147	A1	A	1997	-999	Lauraceae	Ocotea	hartshorniana	2006	600	0.28	2268.12	0.38
A1147	A1	A	1997	-999	Lauraceae	Ocotea	hartshorniana	1999	537	0.23	1781.85	0.38
A1147	A1	A	1997	-999	Lauraceae	Ocotea	hartshorniana	2000	542	0.23	1818.3	0.38
A1147	A1	A	1997	-999	Lauraceae	Ocotea	hartshorniana	2001	553	0.24	1899.78	0.38
A1147	A1	A	1997	-999	Lauraceae	Ocotea	hartshorniana	2002	564	0.25	1983.06	0.38
A1147	A1	A	1997	-999	Lauraceae	Ocotea	hartshorniana	2003	576	0.26	2075.95	0.38
A1147	A1	A	1997	-999	Lauraceae	Ocotea	hartshorniana	2004	583	0.27	2131.12	0.38
A1147	A1	A	1997	-999	Lauraceae	Ocotea	hartshorniana	1997	526	0.22	1702.97	0.38
A1147	A1	A	1997	-999	Lauraceae	Ocotea	hartshorniana	2005	593	0.28	2211.19	0.38
A1147	A1	A	1997	-999	Lauraceae	Ocotea	hartshorniana	1998	529	0.22	1724.31	0.38
A1147	A1	A	1997	-999	Lauraceae	Ocotea	hartshorniana	2007	606	0.29	2317.49	0.38
A1147	A1	A	1997	-999	Lauraceae	Ocotea	hartshorniana	2008	614	0.3	2384.15	0.38
A1147	A1	A	1997	-999	Lauraceae	Ocotea	hartshorniana	2009	621	0.3	2443.26	0.38
A1147	A1	A	1997	-999	Lauraceae	Ocotea	hartshorniana	2010	625	0.31	2477.36	0.38
A1147	A1	A	1997	-999	Lauraceae	Ocotea	hartshorniana	2011	635	0.32	2563.65	0.38
A1147	A1	A	1997	-999	Lauraceae	Ocotea	hartshorniana	2012	643	0.32	2633.74	0.38
A1148	A1	A	1997	-999	Lauraceae	Ocotea	hartshorniana	2001	123	0.01	47.73	0.38
A1148	A1	A	1997	-999	Lauraceae	Ocotea	hartshorniana	2002	124	0.01	48.86	0.38
A1148	A1	A	1997	-999	Lauraceae	Ocotea	hartshorniana	2003	127	0.01	52.35	0.38
A1148	A1	A	1997	-999	Lauraceae	Ocotea	hartshorniana	2012	198	0.03	173.74	0.38
A1148	A1	A	1997	-999	Lauraceae	Ocotea	hartshorniana	2011	190	0.03	156.33	0.38
A1148	A1	A	1997	-999	Lauraceae	Ocotea	hartshorniana	2010	186	0.03	147.98	0.38
A1148	A1	A	1997	-999	Lauraceae	Ocotea	hartshorniana	2009	175	0.02	126.24	0.38
A1148	A1	A	1997	-999	Lauraceae	Ocotea	hartshorniana	2008	163	0.02	104.57	0.38
A1148	A1	A	1997	-999	Lauraceae	Ocotea	hartshorniana	2007	150	0.02	83.5	0.38
A1148	A1	A	1997	-999	Lauraceae	Ocotea	hartshorniana	2006	142	0.02	71.78	0.38
A1148	A1	A	1997	-999	Lauraceae	Ocotea	hartshorniana	2004	132	0.01	58.46	0.38
A1148	A1	A	1997	-999	Lauraceae	Ocotea	hartshorniana	2000	123	0.01	47.73	0.38
A1148	A1	A	1997	-999	Lauraceae	Ocotea	hartshorniana	1999	121	0.01	45.51	0.38
A1148	A1	A	1997	-999	Lauraceae	Ocotea	hartshorniana	1998	119	0.01	43.35	0.38
A1148	A1	A	1997	-999	Lauraceae	Ocotea	hartshorniana	1997	115	0.01	39.2	0.38
A1148	A1	A	1997	-999	Lauraceae	Ocotea	hartshorniana	2005	138	0.01	66.27	0.38
A1149	A1	A	1997	-999	Bignoniaceae	Jacaranda	copaia	2002	243	0.05	289.3	0.38
A1149	A1	A	1997	-999	Bignoniaceae	Jacaranda	copaia	1998	194	0.03	164.92	0.38
A1149	A1	A	1997	-999	Bignoniaceae	Jacaranda	copaia	1999	203	0.03	185.1	0.38
A1149	A1	A	1997	-999	Bignoniaceae	Jacaranda	copaia	1997	184	0.03	143.9	0.38
A1149	A1	A	1997	-999	Bignoniaceae	Jacaranda	copaia	2001	231	0.04	255.55	0.38
A1149	A1	A	1997	-999	Bignoniaceae	Jacaranda	copaia	2012	280	0.06	406.77	0.38
A1149	A1	A	1997	-999	Bignoniaceae	Jacaranda	copaia	2003	250	0.05	309.97	0.38
A1149	A1	A	1997	-999	Bignoniaceae	Jacaranda	copaia	2004	254	0.05	322.11	0.38
A1149	A1	A	1997	-999	Bignoniaceae	Jacaranda	copaia	2010	274	0.06	386.35	0.38
A1149	A1	A	1997	-999	Bignoniaceae	Jacaranda	copaia	2006	257	0.05	331.37	0.38
A1149	A1	A	1997	-999	Bignoniaceae	Jacaranda	copaia	2007	260	0.05	340.76	0.38
A1149	A1	A	1997	-999	Bignoniaceae	Jacaranda	copaia	2008	264	0.05	353.49	0.38
A1149	A1	A	1997	-999	Bignoniaceae	Jacaranda	copaia	2009	270	0.06	373.03	0.38
A1149	A1	A	1997	-999	Bignoniaceae	Jacaranda	copaia	2005	255	0.05	325.18	0.38
A1149	A1	A	1997	-999	Bignoniaceae	Jacaranda	copaia	2000	215	0.04	213.87	0.38
A1149	A1	A	1997	-999	Bignoniaceae	Jacaranda	copaia	2011	278	0.06	399.91	0.38
A115	A1	P	1997	2010	Arecaceae	Welfia	regia	2003	139	0.02	67.63	0.4
A115	A1	P	1997	2010	Arecaceae	Welfia	regia	2002	139	0.02	67.63	0.4
A115	A1	P	1997	2010	Arecaceae	Welfia	regia	2001	140	0.02	69	0.4
A115	A1	P	1997	2010	Arecaceae	Welfia	regia	2000	140	0.02	69	0.4
A115	A1	P	1997	2010	Arecaceae	Welfia	regia	1999	140	0.02	69	0.4
A115	A1	P	1997	2010	Arecaceae	Welfia	regia	1997	139	0.02	67.63	0.4
A115	A1	P	1997	2010	Arecaceae	Welfia	regia	2006	139	0.02	67.63	0.4
A115	A1	P	1997	2010	Arecaceae	Welfia	regia	2005	139	0.02	67.63	0.4
A115	A1	P	1997	2010	Arecaceae	Welfia	regia	1998	140	0.02	69	0.4
A115	A1	P	1997	2010	Arecaceae	Welfia	regia	2008	140	0.02	69	0.4
A115	A1	P	1997	2010	Arecaceae	Welfia	regia	2009	140	0.02	69	0.4
A115	A1	P	1997	2010	Arecaceae	Welfia	regia	2004	138	0.01	66.27	0.4
A115	A1	P	1997	2010	Arecaceae	Welfia	regia	2007	139	0.02	67.63	0.4
A1150	A1	A	1997	2008	Myrtaceae	Myrcia	aliena	2001	155	0.02	91.31	0.8
A1150	A1	A	1997	2008	Myrtaceae	Myrcia	aliena	1997	152	0.02	86.58	0.8
A1150	A1	A	1997	2008	Myrtaceae	Myrcia	aliena	1998	152	0.02	86.58	0.8
A1150	A1	A	1997	2008	Myrtaceae	Myrcia	aliena	2000	155	0.02	91.31	0.8
A1150	A1	A	1997	2008	Myrtaceae	Myrcia	aliena	2002	159	0.02	97.82	0.8
A1150	A1	A	1997	2008	Myrtaceae	Myrcia	aliena	2003	159	0.02	97.82	0.8
A1150	A1	A	1997	2008	Myrtaceae	Myrcia	aliena	2004	160	0.02	99.49	0.8
A1150	A1	A	1997	2008	Myrtaceae	Myrcia	aliena	2005	160	0.02	99.49	0.8
A1150	A1	A	1997	2008	Myrtaceae	Myrcia	aliena	2006	160	0.02	99.49	0.8
A1150	A1	A	1997	2008	Myrtaceae	Myrcia	aliena	2007	160	0.02	99.49	0.8
A1150	A1	A	1997	2008	Myrtaceae	Myrcia	aliena	1999	155	0.02	91.31	0.8
A1151	A1	A	1997	-999	Moraceae	Brosimum	lactescens	1998	101	0.01	26.56	0.66
A1151	A1	A	1997	-999	Moraceae	Brosimum	lactescens	2012	136	0.01	63.61	0.66
A1151	A1	A	1997	-999	Moraceae	Brosimum	lactescens	2011	133	0.01	59.72	0.66
A1151	A1	A	1997	-999	Moraceae	Brosimum	lactescens	2010	131	0.01	57.2	0.66
A1151	A1	A	1997	-999	Moraceae	Brosimum	lactescens	2009	130	0.01	55.97	0.66
A1151	A1	A	1997	-999	Moraceae	Brosimum	lactescens	2008	128	0.01	53.54	0.66
A1151	A1	A	1997	-999	Moraceae	Brosimum	lactescens	2007	124	0.01	48.86	0.66
A1151	A1	A	1997	-999	Moraceae	Brosimum	lactescens	2006	118	0.01	42.29	0.66
A1151	A1	A	1997	-999	Moraceae	Brosimum	lactescens	2005	117	0.01	41.25	0.66
A1151	A1	A	1997	-999	Moraceae	Brosimum	lactescens	2004	115	0.01	39.2	0.66
A1151	A1	A	1997	-999	Moraceae	Brosimum	lactescens	2003	112	0.01	36.25	0.66
A1151	A1	A	1997	-999	Moraceae	Brosimum	lactescens	2002	108	0.01	32.52	0.66
A1151	A1	A	1997	-999	Moraceae	Brosimum	lactescens	2001	105	0.01	29.88	0.66
A1151	A1	A	1997	-999	Moraceae	Brosimum	lactescens	1999	101	0.01	26.56	0.66
A1151	A1	A	1997	-999	Moraceae	Brosimum	lactescens	1997	100	0.01	25.77	0.66
A1151	A1	A	1997	-999	Moraceae	Brosimum	lactescens	2000	102	0.01	27.37	0.66
A1152	A1	A	1997	-999	Rhizophoraceae	Cassipourea	elliptica	2012	121	0.01	45.51	0.82
A1152	A1	A	1997	-999	Rhizophoraceae	Cassipourea	elliptica	2000	106	0.01	30.74	0.82
A1152	A1	A	1997	-999	Rhizophoraceae	Cassipourea	elliptica	2004	108	0.01	32.52	0.82
A1152	A1	A	1997	-999	Rhizophoraceae	Cassipourea	elliptica	1999	105	0.01	29.88	0.82
A1152	A1	A	1997	-999	Rhizophoraceae	Cassipourea	elliptica	2001	106	0.01	30.74	0.82
A1152	A1	A	1997	-999	Rhizophoraceae	Cassipourea	elliptica	2002	108	0.01	32.52	0.82
A1152	A1	A	1997	-999	Rhizophoraceae	Cassipourea	elliptica	2003	108	0.01	32.52	0.82
A1152	A1	A	1997	-999	Rhizophoraceae	Cassipourea	elliptica	2005	111	0.01	35.29	0.82
A1152	A1	A	1997	-999	Rhizophoraceae	Cassipourea	elliptica	2007	115	0.01	39.2	0.82
A1152	A1	A	1997	-999	Rhizophoraceae	Cassipourea	elliptica	2008	117	0.01	41.25	0.82
A1152	A1	A	1997	-999	Rhizophoraceae	Cassipourea	elliptica	2009	119	0.01	43.35	0.82
A1152	A1	A	1997	-999	Rhizophoraceae	Cassipourea	elliptica	2010	120	0.01	44.42	0.82
A1152	A1	A	1997	-999	Rhizophoraceae	Cassipourea	elliptica	2011	120	0.01	44.42	0.82
A1152	A1	A	1997	-999	Rhizophoraceae	Cassipourea	elliptica	1998	104	0.01	29.02	0.82
A1152	A1	A	1997	-999	Rhizophoraceae	Cassipourea	elliptica	1997	103	0.01	28.19	0.82
A1152	A1	A	1997	-999	Rhizophoraceae	Cassipourea	elliptica	2006	111	0.01	35.29	0.82
A1153	A1	A	1997	-999	Capparaceae	Preslianthus	pittieri	2000	160	0.02	99.49	0.68
A1153	A1	A	1997	-999	Capparaceae	Preslianthus	pittieri	2001	160	0.02	99.49	0.68
A1153	A1	A	1997	-999	Capparaceae	Preslianthus	pittieri	2002	160	0.02	99.49	0.68
A1153	A1	A	1997	-999	Capparaceae	Preslianthus	pittieri	2003	161	0.02	101.17	0.68
A1153	A1	A	1997	-999	Capparaceae	Preslianthus	pittieri	1999	159	0.02	97.82	0.68
A1153	A1	A	1997	-999	Capparaceae	Preslianthus	pittieri	2006	161	0.02	101.17	0.68
A1153	A1	A	1997	-999	Capparaceae	Preslianthus	pittieri	2005	161	0.02	101.17	0.68
A1153	A1	A	1997	-999	Capparaceae	Preslianthus	pittieri	2008	163	0.02	104.57	0.68
A1153	A1	A	1997	-999	Capparaceae	Preslianthus	pittieri	2009	163	0.02	104.57	0.68
A1153	A1	A	1997	-999	Capparaceae	Preslianthus	pittieri	2010	163	0.02	104.57	0.68
A1153	A1	A	1997	-999	Capparaceae	Preslianthus	pittieri	2011	163	0.02	104.57	0.68
A1153	A1	A	1997	-999	Capparaceae	Preslianthus	pittieri	2012	163	0.02	104.57	0.68
A1153	A1	A	1997	-999	Capparaceae	Preslianthus	pittieri	2004	161	0.02	101.17	0.68
A1153	A1	A	1997	-999	Capparaceae	Preslianthus	pittieri	1997	157	0.02	94.54	0.68
A1153	A1	A	1997	-999	Capparaceae	Preslianthus	pittieri	1998	158	0.02	96.17	0.68
A1153	A1	A	1997	-999	Capparaceae	Preslianthus	pittieri	2007	162	0.02	102.86	0.68
A1155	A1	A	1997	-999	Fabaceae	Pterocarpus	sp. A	2007	133	0.01	59.72	0.38
A1155	A1	A	1997	-999	Fabaceae	Pterocarpus	sp. A	2000	118	0.01	42.29	0.38
A1155	A1	A	1997	-999	Fabaceae	Pterocarpus	sp. A	2001	121	0.01	45.51	0.38
A1155	A1	A	1997	-999	Fabaceae	Pterocarpus	sp. A	2002	126	0.01	51.17	0.38
A1155	A1	A	1997	-999	Fabaceae	Pterocarpus	sp. A	2003	126	0.01	51.17	0.38
A1155	A1	A	1997	-999	Fabaceae	Pterocarpus	sp. A	2004	128	0.01	53.54	0.38
A1155	A1	A	1997	-999	Fabaceae	Pterocarpus	sp. A	2006	131	0.01	57.2	0.38
A1155	A1	A	1997	-999	Fabaceae	Pterocarpus	sp. A	1997	115	0.01	39.2	0.38
A1155	A1	A	1997	-999	Fabaceae	Pterocarpus	sp. A	2008	135	0.01	62.3	0.38
A1155	A1	A	1997	-999	Fabaceae	Pterocarpus	sp. A	2009	137	0.01	64.93	0.38
A1155	A1	A	1997	-999	Fabaceae	Pterocarpus	sp. A	2010	138	0.01	66.27	0.38
A1155	A1	A	1997	-999	Fabaceae	Pterocarpus	sp. A	2011	140	0.02	69	0.38
A1155	A1	A	1997	-999	Fabaceae	Pterocarpus	sp. A	2012	140	0.02	69	0.38
A1155	A1	A	1997	-999	Fabaceae	Pterocarpus	sp. A	2005	129	0.01	54.75	0.38
A1155	A1	A	1997	-999	Fabaceae	Pterocarpus	sp. A	1999	118	0.01	42.29	0.38
A1155	A1	A	1997	-999	Fabaceae	Pterocarpus	sp. A	1998	116	0.01	40.22	0.38
A1156	A1	P	1997	-999	Arecaceae	Welfia	regia	2006	147	0.02	78.99	0.4
A1156	A1	P	1997	-999	Arecaceae	Welfia	regia	1999	147	0.02	78.99	0.4
A1156	A1	P	1997	-999	Arecaceae	Welfia	regia	2001	147	0.02	78.99	0.4
A1156	A1	P	1997	-999	Arecaceae	Welfia	regia	2002	147	0.02	78.99	0.4
A1156	A1	P	1997	-999	Arecaceae	Welfia	regia	2003	147	0.02	78.99	0.4
A1156	A1	P	1997	-999	Arecaceae	Welfia	regia	2004	147	0.02	78.99	0.4
A1156	A1	P	1997	-999	Arecaceae	Welfia	regia	1998	146	0.02	77.52	0.4
A1156	A1	P	1997	-999	Arecaceae	Welfia	regia	2007	147	0.02	78.99	0.4
A1156	A1	P	1997	-999	Arecaceae	Welfia	regia	2008	147	0.02	78.99	0.4
A1156	A1	P	1997	-999	Arecaceae	Welfia	regia	2009	148	0.02	80.48	0.4
A1156	A1	P	1997	-999	Arecaceae	Welfia	regia	2010	148	0.02	80.48	0.4
A1156	A1	P	1997	-999	Arecaceae	Welfia	regia	2011	148	0.02	80.48	0.4
A1156	A1	P	1997	-999	Arecaceae	Welfia	regia	2012	148	0.02	80.48	0.4
A1156	A1	P	1997	-999	Arecaceae	Welfia	regia	2005	147	0.02	78.99	0.4
A1156	A1	P	1997	-999	Arecaceae	Welfia	regia	1997	146	0.02	77.52	0.4
A1156	A1	P	1997	-999	Arecaceae	Welfia	regia	2000	147	0.02	78.99	0.4
A1157	A1	A	1997	2004	Lauraceae	Ocotea	sp. 1	2002	189	0.03	154.22	0.5
A1157	A1	A	1997	2004	Lauraceae	Ocotea	sp. 1	2001	190	0.03	156.33	0.5
A1157	A1	A	1997	2004	Lauraceae	Ocotea	sp. 1	2000	189	0.03	154.22	0.5
A1157	A1	A	1997	2004	Lauraceae	Ocotea	sp. 1	1999	186	0.03	147.98	0.5
A1157	A1	A	1997	2004	Lauraceae	Ocotea	sp. 1	1998	184	0.03	143.9	0.5
A1157	A1	A	1997	2004	Lauraceae	Ocotea	sp. 1	1997	184	0.03	143.9	0.5
A1157	A1	A	1997	2004	Lauraceae	Ocotea	sp. 1	2003	189	0.03	154.22	0.5
A1158	A1	A	1997	2000	Meliaceae	Trichilia	septentrionalis	1997	149	0.02	81.98	0.65
A1158	A1	A	1997	2000	Meliaceae	Trichilia	septentrionalis	1998	153	0.02	88.14	0.65
A1158	A1	A	1997	2000	Meliaceae	Trichilia	septentrionalis	1999	153	0.02	88.14	0.65
A1159	A1	A	1997	2008	Rubiaceae	Coussarea	hondensis	1997	120	0.01	44.42	0.61
A1159	A1	A	1997	2008	Rubiaceae	Coussarea	hondensis	2000	126	0.01	51.17	0.61
A1159	A1	A	1997	2008	Rubiaceae	Coussarea	hondensis	2001	127	0.01	52.35	0.61
A1159	A1	A	1997	2008	Rubiaceae	Coussarea	hondensis	2002	128	0.01	53.54	0.61
A1159	A1	A	1997	2008	Rubiaceae	Coussarea	hondensis	2003	131	0.01	57.2	0.61
A1159	A1	A	1997	2008	Rubiaceae	Coussarea	hondensis	2004	133	0.01	59.72	0.61
A1159	A1	A	1997	2008	Rubiaceae	Coussarea	hondensis	2005	136	0.01	63.61	0.61
A1159	A1	A	1997	2008	Rubiaceae	Coussarea	hondensis	2006	137	0.01	64.93	0.61
A1159	A1	A	1997	2008	Rubiaceae	Coussarea	hondensis	1998	121	0.01	45.51	0.61
A1159	A1	A	1997	2008	Rubiaceae	Coussarea	hondensis	1999	125	0.01	50.01	0.61
A1159	A1	A	1997	2008	Rubiaceae	Coussarea	hondensis	2007	137	0.01	64.93	0.61
A116	A1	A	1997	2009	Capparaceae	Preslianthus	pittieri	2005	104	0.01	29.02	0.68
A116	A1	A	1997	2009	Capparaceae	Preslianthus	pittieri	2008	106	0.01	30.74	0.68
A116	A1	A	1997	2009	Capparaceae	Preslianthus	pittieri	2006	104	0.01	29.02	0.68
A116	A1	A	1997	2009	Capparaceae	Preslianthus	pittieri	2004	104	0.01	29.02	0.68
A116	A1	A	1997	2009	Capparaceae	Preslianthus	pittieri	2003	104	0.01	29.02	0.68
A116	A1	A	1997	2009	Capparaceae	Preslianthus	pittieri	2002	104	0.01	29.02	0.68
A116	A1	A	1997	2009	Capparaceae	Preslianthus	pittieri	2001	103	0.01	28.19	0.68
A116	A1	A	1997	2009	Capparaceae	Preslianthus	pittieri	2000	102	0.01	27.37	0.68
A116	A1	A	1997	2009	Capparaceae	Preslianthus	pittieri	1999	102	0.01	27.37	0.68
A116	A1	A	1997	2009	Capparaceae	Preslianthus	pittieri	1998	101	0.01	26.56	0.68
A116	A1	A	1997	2009	Capparaceae	Preslianthus	pittieri	1997	100	0.01	25.77	0.68
A116	A1	A	1997	2009	Capparaceae	Preslianthus	pittieri	2007	106	0.01	30.74	0.68
A1160	A1	A	1997	-999	Meliaceae	Guarea	gentryi	1997	742	0.43	3579.56	0.58
A1160	A1	A	1997	-999	Meliaceae	Guarea	gentryi	2007	808	0.51	4290.69	0.58
A1160	A1	A	1997	-999	Meliaceae	Guarea	gentryi	2012	840	0.55	4658.69	0.58
A1160	A1	A	1997	-999	Meliaceae	Guarea	gentryi	2011	832	0.54	4565.27	0.58
A1160	A1	A	1997	-999	Meliaceae	Guarea	gentryi	2010	827	0.54	4507.36	0.58
A1160	A1	A	1997	-999	Meliaceae	Guarea	gentryi	2009	820	0.53	4426.91	0.58
A1160	A1	A	1997	-999	Meliaceae	Guarea	gentryi	2008	816	0.52	4381.27	0.58
A1160	A1	A	1997	-999	Meliaceae	Guarea	gentryi	2006	799	0.5	4189.92	0.58
A1160	A1	A	1997	-999	Meliaceae	Guarea	gentryi	2005	790	0.49	4090.35	0.58
A1160	A1	A	1997	-999	Meliaceae	Guarea	gentryi	2004	782	0.48	4002.85	0.58
A1160	A1	A	1997	-999	Meliaceae	Guarea	gentryi	2003	776	0.47	3937.85	0.58
A1160	A1	A	1997	-999	Meliaceae	Guarea	gentryi	2002	765	0.46	3820.06	0.58
A1160	A1	A	1997	-999	Meliaceae	Guarea	gentryi	2001	759	0.45	3756.56	0.58
A1160	A1	A	1997	-999	Meliaceae	Guarea	gentryi	1999	750	0.44	3662.32	0.58
A1160	A1	A	1997	-999	Meliaceae	Guarea	gentryi	2000	755	0.45	3714.53	0.58
A1160	A1	A	1997	-999	Meliaceae	Guarea	gentryi	1998	746	0.44	3620.82	0.58
A1161	A1	A	1997	-999	Fabaceae	Dussia	macroprophyllata	2011	616	0.3	2400.97	0.56
A1161	A1	A	1997	-999	Fabaceae	Dussia	macroprophyllata	2010	616	0.3	2400.97	0.56
A1161	A1	A	1997	-999	Fabaceae	Dussia	macroprophyllata	2009	616	0.3	2400.97	0.56
A1161	A1	A	1997	-999	Fabaceae	Dussia	macroprophyllata	2008	616	0.3	2400.97	0.56
A1161	A1	A	1997	-999	Fabaceae	Dussia	macroprophyllata	2007	615	0.3	2392.55	0.56
A1161	A1	A	1997	-999	Fabaceae	Dussia	macroprophyllata	2006	615	0.3	2392.55	0.56
A1161	A1	A	1997	-999	Fabaceae	Dussia	macroprophyllata	2005	612	0.29	2367.4	0.56
A1161	A1	A	1997	-999	Fabaceae	Dussia	macroprophyllata	1997	602	0.28	2284.52	0.56
A1161	A1	A	1997	-999	Fabaceae	Dussia	macroprophyllata	2003	607	0.29	2325.77	0.56
A1161	A1	A	1997	-999	Fabaceae	Dussia	macroprophyllata	2002	606	0.29	2317.49	0.56
A1161	A1	A	1997	-999	Fabaceae	Dussia	macroprophyllata	2001	605	0.29	2309.23	0.56
A1161	A1	A	1997	-999	Fabaceae	Dussia	macroprophyllata	2000	604	0.29	2300.97	0.56
A1161	A1	A	1997	-999	Fabaceae	Dussia	macroprophyllata	1999	604	0.29	2300.97	0.56
A1161	A1	A	1997	-999	Fabaceae	Dussia	macroprophyllata	1998	603	0.29	2292.74	0.56
A1161	A1	A	1997	-999	Fabaceae	Dussia	macroprophyllata	2012	617	0.3	2409.4	0.56
A1161	A1	A	1997	-999	Fabaceae	Dussia	macroprophyllata	2004	611	0.29	2359.04	0.56
A1162	A1	A	1997	-999	Apocynaceae	Rauvolfia	purpurascens	2006	137	0.01	64.93	0.48
A1162	A1	A	1997	-999	Apocynaceae	Rauvolfia	purpurascens	2007	140	0.02	69	0.48
A1162	A1	A	1997	-999	Apocynaceae	Rauvolfia	purpurascens	2008	143	0.02	73.19	0.48
A1162	A1	A	1997	-999	Apocynaceae	Rauvolfia	purpurascens	2009	145	0.02	76.06	0.48
A1162	A1	A	1997	-999	Apocynaceae	Rauvolfia	purpurascens	2005	134	0.01	61	0.48
A1162	A1	A	1997	-999	Apocynaceae	Rauvolfia	purpurascens	2011	145	0.02	76.06	0.48
A1162	A1	A	1997	-999	Apocynaceae	Rauvolfia	purpurascens	1999	130	0.01	55.97	0.48
A1162	A1	A	1997	-999	Apocynaceae	Rauvolfia	purpurascens	2010	145	0.02	76.06	0.48
A1162	A1	A	1997	-999	Apocynaceae	Rauvolfia	purpurascens	2004	134	0.01	61	0.48
A1162	A1	A	1997	-999	Apocynaceae	Rauvolfia	purpurascens	2003	133	0.01	59.72	0.48
A1162	A1	A	1997	-999	Apocynaceae	Rauvolfia	purpurascens	2002	132	0.01	58.46	0.48
A1162	A1	A	1997	-999	Apocynaceae	Rauvolfia	purpurascens	2000	131	0.01	57.2	0.48
A1162	A1	A	1997	-999	Apocynaceae	Rauvolfia	purpurascens	1997	129	0.01	54.75	0.48
A1162	A1	A	1997	-999	Apocynaceae	Rauvolfia	purpurascens	2012	147	0.02	78.99	0.48
A1162	A1	A	1997	-999	Apocynaceae	Rauvolfia	purpurascens	1998	129	0.01	54.75	0.48
A1162	A1	A	1997	-999	Apocynaceae	Rauvolfia	purpurascens	2001	131	0.01	57.2	0.48
A1163	A1	A	1997	2001	Violaceae	Rinorea	deflexiflora	1997	100	0.01	25.77	0.6
A1163	A1	A	1997	2001	Violaceae	Rinorea	deflexiflora	1998	100	0.01	25.77	0.6
A1163	A1	A	1997	2001	Violaceae	Rinorea	deflexiflora	1999	100	0.01	25.77	0.6
A1163	A1	A	1997	2001	Violaceae	Rinorea	deflexiflora	2000	101	0.01	26.56	0.6
A1164	A1	A	1997	-999	Meliaceae	Guarea	gentryi	2001	162	0.02	102.86	0.58
A1164	A1	A	1997	-999	Meliaceae	Guarea	gentryi	2010	163	0.02	104.57	0.58
A1164	A1	A	1997	-999	Meliaceae	Guarea	gentryi	2009	163	0.02	104.57	0.58
A1164	A1	A	1997	-999	Meliaceae	Guarea	gentryi	2008	163	0.02	104.57	0.58
A1164	A1	A	1997	-999	Meliaceae	Guarea	gentryi	2007	162	0.02	102.86	0.58
A1164	A1	A	1997	-999	Meliaceae	Guarea	gentryi	2006	162	0.02	102.86	0.58
A1164	A1	A	1997	-999	Meliaceae	Guarea	gentryi	2005	162	0.02	102.86	0.58
A1164	A1	A	1997	-999	Meliaceae	Guarea	gentryi	2004	161	0.02	101.17	0.58
A1164	A1	A	1997	-999	Meliaceae	Guarea	gentryi	2011	163	0.02	104.57	0.58
A1164	A1	A	1997	-999	Meliaceae	Guarea	gentryi	2002	161	0.02	101.17	0.58
A1164	A1	A	1997	-999	Meliaceae	Guarea	gentryi	2012	164	0.02	106.3	0.58
A1164	A1	A	1997	-999	Meliaceae	Guarea	gentryi	2000	162	0.02	102.86	0.58
A1164	A1	A	1997	-999	Meliaceae	Guarea	gentryi	1999	162	0.02	102.86	0.58
A1164	A1	A	1997	-999	Meliaceae	Guarea	gentryi	1998	160	0.02	99.49	0.58
A1164	A1	A	1997	-999	Meliaceae	Guarea	gentryi	1997	160	0.02	99.49	0.58
A1164	A1	A	1997	-999	Meliaceae	Guarea	gentryi	2003	161	0.02	101.17	0.58
A1165	A1	A	1997	-999	Sapotaceae	Pouteria	torta	2002	246	0.05	298.07	0.77
A1165	A1	A	1997	-999	Sapotaceae	Pouteria	torta	1997	225	0.04	239.48	0.77
A1165	A1	A	1997	-999	Sapotaceae	Pouteria	torta	2011	283	0.06	417.19	0.77
A1165	A1	A	1997	-999	Sapotaceae	Pouteria	torta	1998	227	0.04	244.78	0.77
A1165	A1	A	1997	-999	Sapotaceae	Pouteria	torta	1999	235	0.04	266.57	0.77
A1165	A1	A	1997	-999	Sapotaceae	Pouteria	torta	2010	280	0.06	406.77	0.77
A1165	A1	A	1997	-999	Sapotaceae	Pouteria	torta	2001	239	0.04	277.82	0.77
A1165	A1	A	1997	-999	Sapotaceae	Pouteria	torta	2012	284	0.06	420.69	0.77
A1165	A1	A	1997	-999	Sapotaceae	Pouteria	torta	2003	252	0.05	316.01	0.77
A1165	A1	A	1997	-999	Sapotaceae	Pouteria	torta	2004	253	0.05	319.05	0.77
A1165	A1	A	1997	-999	Sapotaceae	Pouteria	torta	2005	262	0.05	347.09	0.77
A1165	A1	A	1997	-999	Sapotaceae	Pouteria	torta	2006	267	0.06	363.19	0.77
A1165	A1	A	1997	-999	Sapotaceae	Pouteria	torta	2007	274	0.06	386.35	0.77
A1165	A1	A	1997	-999	Sapotaceae	Pouteria	torta	2008	278	0.06	399.91	0.77
A1165	A1	A	1997	-999	Sapotaceae	Pouteria	torta	2009	278	0.06	399.91	0.77
A1165	A1	A	1997	-999	Sapotaceae	Pouteria	torta	2000	237	0.04	272.16	0.77
A1166	A1	A	1997	2001	Fabaceae	Pentaclethra	macroloba	1999	506	0.2	1564.14	0.49
A1166	A1	A	1997	2001	Fabaceae	Pentaclethra	macroloba	1998	504	0.2	1550.58	0.49
A1166	A1	A	1997	2001	Fabaceae	Pentaclethra	macroloba	1997	504	0.2	1550.58	0.49
A1166	A1	A	1997	2001	Fabaceae	Pentaclethra	macroloba	2000	503	0.2	1543.83	0.49
A1167	A1	L	1997	2000				1997	156	0.02	92.92
A1167	A1	L	1997	2000				1998	158	0.02	96.17
A1167	A1	L	1997	2000				1999	162	0.02	102.86
A1169	A1	A	1997	2000	Rhamnaceae	Colubrina	spinosa	1999	133	0.01	59.72	0.5
A1169	A1	A	1997	2000	Rhamnaceae	Colubrina	spinosa	1998	133	0.01	59.72	0.5
A1169	A1	A	1997	2000	Rhamnaceae	Colubrina	spinosa	1997	132	0.01	58.46	0.5
A117	A1	A	1997	-999	Rubiaceae	Coussarea	hondensis	2009	116	0.01	40.22	0.61
A117	A1	A	1997	-999	Rubiaceae	Coussarea	hondensis	2002	113	0.01	37.22	0.61
A117	A1	A	1997	-999	Rubiaceae	Coussarea	hondensis	2001	113	0.01	37.22	0.61
A117	A1	A	1997	-999	Rubiaceae	Coussarea	hondensis	2000	111	0.01	35.29	0.61
A117	A1	A	1997	-999	Rubiaceae	Coussarea	hondensis	1999	110	0.01	34.35	0.61
A117	A1	A	1997	-999	Rubiaceae	Coussarea	hondensis	1998	105	0.01	29.88	0.61
A117	A1	A	1997	-999	Rubiaceae	Coussarea	hondensis	1997	102	0.01	27.37	0.61
A117	A1	A	1997	-999	Rubiaceae	Coussarea	hondensis	2003	113	0.01	37.22	0.61
A117	A1	A	1997	-999	Rubiaceae	Coussarea	hondensis	2012	120	0.01	44.42	0.61
A117	A1	A	1997	-999	Rubiaceae	Coussarea	hondensis	2010	116	0.01	40.22	0.61
A117	A1	A	1997	-999	Rubiaceae	Coussarea	hondensis	2008	116	0.01	40.22	0.61
A117	A1	A	1997	-999	Rubiaceae	Coussarea	hondensis	2007	114	0.01	38.2	0.61
A117	A1	A	1997	-999	Rubiaceae	Coussarea	hondensis	2006	114	0.01	38.2	0.61
A117	A1	A	1997	-999	Rubiaceae	Coussarea	hondensis	2005	113	0.01	37.22	0.61
A117	A1	A	1997	-999	Rubiaceae	Coussarea	hondensis	2004	113	0.01	37.22	0.61
A117	A1	A	1997	-999	Rubiaceae	Coussarea	hondensis	2011	116	0.01	40.22	0.61
A1170	A1	A	1997	2004	Annonaceae	Anaxagorea	crassipetala	1998	111	0.01	35.29	0.48
A1170	A1	A	1997	2004	Annonaceae	Anaxagorea	crassipetala	1999	113	0.01	37.22	0.48
A1170	A1	A	1997	2004	Annonaceae	Anaxagorea	crassipetala	2002	114	0.01	38.2	0.48
A1170	A1	A	1997	2004	Annonaceae	Anaxagorea	crassipetala	2000	114	0.01	38.2	0.48
A1170	A1	A	1997	2004	Annonaceae	Anaxagorea	crassipetala	1997	110	0.01	34.35	0.48
A1170	A1	A	1997	2004	Annonaceae	Anaxagorea	crassipetala	2001	114	0.01	38.2	0.48
A1170	A1	A	1997	2004	Annonaceae	Anaxagorea	crassipetala	2003	115	0.01	39.2	0.48
A1171	A1	A	1997	-999	Fabaceae	Hymenolobium	mesoamericanum	2010	695	0.38	3112.45	0.67
A1171	A1	A	1997	-999	Fabaceae	Hymenolobium	mesoamericanum	2012	711	0.4	3267.79	0.67
A1171	A1	A	1997	-999	Fabaceae	Hymenolobium	mesoamericanum	2002	645	0.33	2651.41	0.67
A1171	A1	A	1997	-999	Fabaceae	Hymenolobium	mesoamericanum	2003	651	0.33	2704.78	0.67
A1171	A1	A	1997	-999	Fabaceae	Hymenolobium	mesoamericanum	2004	658	0.34	2767.72	0.67
A1171	A1	A	1997	-999	Fabaceae	Hymenolobium	mesoamericanum	2005	668	0.35	2858.89	0.67
A1171	A1	A	1997	-999	Fabaceae	Hymenolobium	mesoamericanum	2001	637	0.32	2581.08	0.67
A1171	A1	A	1997	-999	Fabaceae	Hymenolobium	mesoamericanum	2006	673	0.36	2905.03	0.67
A1171	A1	A	1997	-999	Fabaceae	Hymenolobium	mesoamericanum	2007	680	0.36	2970.25	0.67
A1171	A1	A	1997	-999	Fabaceae	Hymenolobium	mesoamericanum	2008	688	0.37	3045.68	0.67
A1171	A1	A	1997	-999	Fabaceae	Hymenolobium	mesoamericanum	2009	691	0.38	3074.2	0.67
A1171	A1	A	1997	-999	Fabaceae	Hymenolobium	mesoamericanum	2000	631	0.31	2528.95	0.67
A1171	A1	A	1997	-999	Fabaceae	Hymenolobium	mesoamericanum	2011	703	0.39	3189.65	0.67
A1171	A1	A	1997	-999	Fabaceae	Hymenolobium	mesoamericanum	1999	628	0.31	2503.09	0.67
A1171	A1	A	1997	-999	Fabaceae	Hymenolobium	mesoamericanum	1997	609	0.29	2342.38	0.67
A1171	A1	A	1997	-999	Fabaceae	Hymenolobium	mesoamericanum	1998	618	0.3	2417.84	0.67
A1172	A1	A	1997	2007	Violaceae	Rinorea	deflexiflora	2001	103	0.01	28.19	0.6
A1172	A1	A	1997	2007	Violaceae	Rinorea	deflexiflora	1997	101	0.01	26.56	0.6
A1172	A1	A	1997	2007	Violaceae	Rinorea	deflexiflora	1998	103	0.01	28.19	0.6
A1172	A1	A	1997	2007	Violaceae	Rinorea	deflexiflora	2000	103	0.01	28.19	0.6
A1172	A1	A	1997	2007	Violaceae	Rinorea	deflexiflora	2002	103	0.01	28.19	0.6
A1172	A1	A	1997	2007	Violaceae	Rinorea	deflexiflora	2003	103	0.01	28.19	0.6
A1172	A1	A	1997	2007	Violaceae	Rinorea	deflexiflora	2004	102	0.01	27.37	0.6
A1172	A1	A	1997	2007	Violaceae	Rinorea	deflexiflora	2005	101	0.01	26.56	0.6
A1172	A1	A	1997	2007	Violaceae	Rinorea	deflexiflora	2006	101	0.01	26.56	0.6
A1172	A1	A	1997	2007	Violaceae	Rinorea	deflexiflora	1999	103	0.01	28.19	0.6
A1175	A1	A	1998	-999	Fabaceae	Inga	pezizifera	1999	107	0.01	31.62	0.61
A1175	A1	A	1998	-999	Fabaceae	Inga	pezizifera	2010	120	0.01	44.42	0.61
A1175	A1	A	1998	-999	Fabaceae	Inga	pezizifera	1998	104	0.01	29.02	0.61
A1175	A1	A	1998	-999	Fabaceae	Inga	pezizifera	2002	114	0.01	38.2	0.61
A1175	A1	A	1998	-999	Fabaceae	Inga	pezizifera	2003	114	0.01	38.2	0.61
A1175	A1	A	1998	-999	Fabaceae	Inga	pezizifera	2004	115	0.01	39.2	0.61
A1175	A1	A	1998	-999	Fabaceae	Inga	pezizifera	2000	110	0.01	34.35	0.61
A1175	A1	A	1998	-999	Fabaceae	Inga	pezizifera	2005	115	0.01	39.2	0.61
A1175	A1	A	1998	-999	Fabaceae	Inga	pezizifera	2006	115	0.01	39.2	0.61
A1175	A1	A	1998	-999	Fabaceae	Inga	pezizifera	2007	116	0.01	40.22	0.61
A1175	A1	A	1998	-999	Fabaceae	Inga	pezizifera	2008	117	0.01	41.25	0.61
A1175	A1	A	1998	-999	Fabaceae	Inga	pezizifera	2001	113	0.01	37.22	0.61
A1175	A1	A	1998	-999	Fabaceae	Inga	pezizifera	2012	120	0.01	44.42	0.61
A1175	A1	A	1998	-999	Fabaceae	Inga	pezizifera	2011	120	0.01	44.42	0.61
A1175	A1	A	1998	-999	Fabaceae	Inga	pezizifera	2009	120	0.01	44.42	0.61
A1176	A1	P	1998	-999	Arecaceae	Socratea	exorrhiza	2007	113	0.01	37.22	0.23
A1176	A1	P	1998	-999	Arecaceae	Socratea	exorrhiza	2000	105	0.01	29.88	0.23
A1176	A1	P	1998	-999	Arecaceae	Socratea	exorrhiza	2001	105	0.01	29.88	0.23
A1176	A1	P	1998	-999	Arecaceae	Socratea	exorrhiza	2002	108	0.01	32.52	0.23
A1176	A1	P	1998	-999	Arecaceae	Socratea	exorrhiza	2003	108	0.01	32.52	0.23
A1176	A1	P	1998	-999	Arecaceae	Socratea	exorrhiza	2004	111	0.01	35.29	0.23
A1176	A1	P	1998	-999	Arecaceae	Socratea	exorrhiza	2006	112	0.01	36.25	0.23
A1176	A1	P	1998	-999	Arecaceae	Socratea	exorrhiza	2008	115	0.01	39.2	0.23
A1176	A1	P	1998	-999	Arecaceae	Socratea	exorrhiza	1998	104	0.01	29.02	0.23
A1176	A1	P	1998	-999	Arecaceae	Socratea	exorrhiza	2009	120	0.01	44.42	0.23
A1176	A1	P	1998	-999	Arecaceae	Socratea	exorrhiza	2010	120	0.01	44.42	0.23
A1176	A1	P	1998	-999	Arecaceae	Socratea	exorrhiza	2011	120	0.01	44.42	0.23
A1176	A1	P	1998	-999	Arecaceae	Socratea	exorrhiza	2012	120	0.01	44.42	0.23
A1176	A1	P	1998	-999	Arecaceae	Socratea	exorrhiza	1999	105	0.01	29.88	0.23
A1176	A1	P	1998	-999	Arecaceae	Socratea	exorrhiza	2005	112	0.01	36.25	0.23
A1177	A1	P	1998	2016	Arecaceae	Socratea	exorrhiza	2011	116	0.01	40.22	0.23
A1177	A1	P	1998	2016	Arecaceae	Socratea	exorrhiza	2001	115	0.01	39.2	0.23
A1177	A1	P	1998	2016	Arecaceae	Socratea	exorrhiza	1998	113	0.01	37.22	0.23
A1177	A1	P	1998	2016	Arecaceae	Socratea	exorrhiza	2000	115	0.01	39.2	0.23
A1177	A1	P	1998	2016	Arecaceae	Socratea	exorrhiza	2002	115	0.01	39.2	0.23
A1177	A1	P	1998	2016	Arecaceae	Socratea	exorrhiza	2003	116	0.01	40.22	0.23
A1177	A1	P	1998	2016	Arecaceae	Socratea	exorrhiza	2004	115	0.01	39.2	0.23
A1177	A1	P	1998	2016	Arecaceae	Socratea	exorrhiza	2005	115	0.01	39.2	0.23
A1177	A1	P	1998	2016	Arecaceae	Socratea	exorrhiza	2007	115	0.01	39.2	0.23
A1177	A1	P	1998	2016	Arecaceae	Socratea	exorrhiza	2008	116	0.01	40.22	0.23
A1177	A1	P	1998	2016	Arecaceae	Socratea	exorrhiza	2009	116	0.01	40.22	0.23
A1177	A1	P	1998	2016	Arecaceae	Socratea	exorrhiza	2010	116	0.01	40.22	0.23
A1177	A1	P	1998	2016	Arecaceae	Socratea	exorrhiza	2012	116	0.01	40.22	0.23
A1177	A1	P	1998	2016	Arecaceae	Socratea	exorrhiza	2006	115	0.01	39.2	0.23
A1177	A1	P	1998	2016	Arecaceae	Socratea	exorrhiza	1999	115	0.01	39.2	0.23
A1178	A1	P	1999	2007	Arecaceae	Socratea	exorrhiza	2005	109	0.01	33.43	0.23
A1178	A1	P	1999	2007	Arecaceae	Socratea	exorrhiza	1999	104	0.01	29.02	0.23
A1178	A1	P	1999	2007	Arecaceae	Socratea	exorrhiza	2006	110	0.01	34.35	0.23
A1178	A1	P	1999	2007	Arecaceae	Socratea	exorrhiza	2002	106	0.01	30.74	0.23
A1178	A1	P	1999	2007	Arecaceae	Socratea	exorrhiza	2004	109	0.01	33.43	0.23
A1178	A1	P	1999	2007	Arecaceae	Socratea	exorrhiza	2000	106	0.01	30.74	0.23
A1178	A1	P	1999	2007	Arecaceae	Socratea	exorrhiza	2001	107	0.01	31.62	0.23
A1178	A1	P	1999	2007	Arecaceae	Socratea	exorrhiza	2003	109	0.01	33.43	0.23
A1179	A1	A	1999	-999	Fabaceae	Inga	thibaudiana	2002	136	0.01	63.61	0.58
A1179	A1	A	1999	-999	Fabaceae	Inga	thibaudiana	2003	147	0.02	78.99	0.58
A1179	A1	A	1999	-999	Fabaceae	Inga	thibaudiana	2004	161	0.02	101.17	0.58
A1179	A1	A	1999	-999	Fabaceae	Inga	thibaudiana	2005	181	0.03	137.88	0.58
A1179	A1	A	1999	-999	Fabaceae	Inga	thibaudiana	2011	244	0.05	292.21	0.58
A1179	A1	A	1999	-999	Fabaceae	Inga	thibaudiana	2006	199	0.03	175.98	0.58
A1179	A1	A	1999	-999	Fabaceae	Inga	thibaudiana	2007	211	0.03	204.04	0.58
A1179	A1	A	1999	-999	Fabaceae	Inga	thibaudiana	2008	223	0.04	234.24	0.58
A1179	A1	A	1999	-999	Fabaceae	Inga	thibaudiana	2009	230	0.04	252.84	0.58
A1179	A1	A	1999	-999	Fabaceae	Inga	thibaudiana	2010	232	0.04	258.29	0.58
A1179	A1	A	1999	-999	Fabaceae	Inga	thibaudiana	2001	127	0.01	52.35	0.58
A1179	A1	A	1999	-999	Fabaceae	Inga	thibaudiana	1999	104	0.01	29.02	0.58
A1179	A1	A	1999	-999	Fabaceae	Inga	thibaudiana	2012	254	0.05	322.11	0.58
A1179	A1	A	1999	-999	Fabaceae	Inga	thibaudiana	2000	121	0.01	45.51	0.58
A118	A1	A	1997	-999	Myristicaceae	Virola	koschnyi	2003	479	0.18	1386.11	0.43
A118	A1	A	1997	-999	Myristicaceae	Virola	koschnyi	2006	502	0.2	1537.09	0.43
A118	A1	A	1997	-999	Myristicaceae	Virola	koschnyi	2012	519	0.21	1653.71	0.43
A118	A1	A	1997	-999	Myristicaceae	Virola	koschnyi	2011	517	0.21	1639.77	0.43
A118	A1	A	1997	-999	Myristicaceae	Virola	koschnyi	2010	517	0.21	1639.77	0.43
A118	A1	A	1997	-999	Myristicaceae	Virola	koschnyi	2009	515	0.21	1625.88	0.43
A118	A1	A	1997	-999	Myristicaceae	Virola	koschnyi	2001	452	0.16	1218.87	0.43
A118	A1	A	1997	-999	Myristicaceae	Virola	koschnyi	2007	509	0.2	1584.59	0.43
A118	A1	A	1997	-999	Myristicaceae	Virola	koschnyi	1997	401	0.13	932.41	0.43
A118	A1	A	1997	-999	Myristicaceae	Virola	koschnyi	2005	495	0.19	1490.31	0.43
A118	A1	A	1997	-999	Myristicaceae	Virola	koschnyi	2004	492	0.19	1470.48	0.43
A118	A1	A	1997	-999	Myristicaceae	Virola	koschnyi	2002	466	0.17	1304.24	0.43
A118	A1	A	1997	-999	Myristicaceae	Virola	koschnyi	2000	438	0.15	1136.4	0.43
A118	A1	A	1997	-999	Myristicaceae	Virola	koschnyi	1999	424	0.14	1056.83	0.43
A118	A1	A	1997	-999	Myristicaceae	Virola	koschnyi	1998	409	0.13	974.8	0.43
A118	A1	A	1997	-999	Myristicaceae	Virola	koschnyi	2008	515	0.21	1625.88	0.43
A1180	A1	A	1999	-999	Fabaceae	Pentaclethra	macroloba	2006	184	0.03	143.9	0.49
A1180	A1	A	1999	-999	Fabaceae	Pentaclethra	macroloba	2000	110	0.01	34.35	0.49
A1180	A1	A	1999	-999	Fabaceae	Pentaclethra	macroloba	2001	122	0.01	46.61	0.49
A1180	A1	A	1999	-999	Fabaceae	Pentaclethra	macroloba	2002	132	0.01	58.46	0.49
A1180	A1	A	1999	-999	Fabaceae	Pentaclethra	macroloba	2003	148	0.02	80.48	0.49
A1180	A1	A	1999	-999	Fabaceae	Pentaclethra	macroloba	1999	100	0.01	25.77	0.49
A1180	A1	A	1999	-999	Fabaceae	Pentaclethra	macroloba	2005	174	0.02	124.36	0.49
A1180	A1	A	1999	-999	Fabaceae	Pentaclethra	macroloba	2007	192	0.03	160.59	0.49
A1180	A1	A	1999	-999	Fabaceae	Pentaclethra	macroloba	2008	201	0.03	180.51	0.49
A1180	A1	A	1999	-999	Fabaceae	Pentaclethra	macroloba	2009	208	0.03	196.83	0.49
A1180	A1	A	1999	-999	Fabaceae	Pentaclethra	macroloba	2010	211	0.03	204.04	0.49
A1180	A1	A	1999	-999	Fabaceae	Pentaclethra	macroloba	2012	220	0.04	226.49	0.49
A1180	A1	A	1999	-999	Fabaceae	Pentaclethra	macroloba	2011	215	0.04	213.87	0.49
A1180	A1	A	1999	-999	Fabaceae	Pentaclethra	macroloba	2004	160	0.02	99.49	0.49
A1181	A1	A	1999	2013	Moraceae	Castilla	elastica	2000	103	0.01	28.19	0.32
A1181	A1	A	1999	2013	Moraceae	Castilla	elastica	2001	107	0.01	31.62	0.32
A1181	A1	A	1999	2013	Moraceae	Castilla	elastica	2002	109	0.01	33.43	0.32
A1181	A1	A	1999	2013	Moraceae	Castilla	elastica	2003	109	0.01	33.43	0.32
A1181	A1	A	1999	2013	Moraceae	Castilla	elastica	2004	110	0.01	34.35	0.32
A1181	A1	A	1999	2013	Moraceae	Castilla	elastica	2005	110	0.01	34.35	0.32
A1181	A1	A	1999	2013	Moraceae	Castilla	elastica	2006	110	0.01	34.35	0.32
A1181	A1	A	1999	2013	Moraceae	Castilla	elastica	2007	110	0.01	34.35	0.32
A1181	A1	A	1999	2013	Moraceae	Castilla	elastica	2008	110	0.01	34.35	0.32
A1181	A1	A	1999	2013	Moraceae	Castilla	elastica	2009	110	0.01	34.35	0.32
A1181	A1	A	1999	2013	Moraceae	Castilla	elastica	2011	110	0.01	34.35	0.32
A1181	A1	A	1999	2013	Moraceae	Castilla	elastica	2010	110	0.01	34.35	0.32
A1181	A1	A	1999	2013	Moraceae	Castilla	elastica	1999	101	0.01	26.56	0.32
A1181	A1	A	1999	2013	Moraceae	Castilla	elastica	2012	110	0.01	34.35	0.32
A1182	A1	A	2000	-999	Fabaceae	Pentaclethra	macroloba	2009	204	0.03	187.41	0.49
A1182	A1	A	2000	-999	Fabaceae	Pentaclethra	macroloba	2011	231	0.04	255.55	0.49
A1182	A1	A	2000	-999	Fabaceae	Pentaclethra	macroloba	2010	217	0.04	218.88	0.49
A1182	A1	A	2000	-999	Fabaceae	Pentaclethra	macroloba	2007	176	0.02	128.15	0.49
A1182	A1	A	2000	-999	Fabaceae	Pentaclethra	macroloba	2006	162	0.02	102.86	0.49
A1182	A1	A	2000	-999	Fabaceae	Pentaclethra	macroloba	2005	151	0.02	85.03	0.49
A1182	A1	A	2000	-999	Fabaceae	Pentaclethra	macroloba	2004	136	0.01	63.61	0.49
A1182	A1	A	2000	-999	Fabaceae	Pentaclethra	macroloba	2003	127	0.01	52.35	0.49
A1182	A1	A	2000	-999	Fabaceae	Pentaclethra	macroloba	2002	118	0.01	42.29	0.49
A1182	A1	A	2000	-999	Fabaceae	Pentaclethra	macroloba	2001	110	0.01	34.35	0.49
A1182	A1	A	2000	-999	Fabaceae	Pentaclethra	macroloba	2000	102	0.01	27.37	0.49
A1182	A1	A	2000	-999	Fabaceae	Pentaclethra	macroloba	2008	192	0.03	160.59	0.49
A1182	A1	A	2000	-999	Fabaceae	Pentaclethra	macroloba	2012	246	0.05	298.07	0.49
A1183	A1	A	2000	-999	Malvaceae	Goethalsia	meiantha	2012	398	0.12	916.76	0.35
A1183	A1	A	2000	-999	Malvaceae	Goethalsia	meiantha	2010	349	0.1	679.96	0.35
A1183	A1	A	2000	-999	Malvaceae	Goethalsia	meiantha	2009	323	0.08	568.75	0.35
A1183	A1	A	2000	-999	Malvaceae	Goethalsia	meiantha	2008	310	0.08	516.89	0.35
A1183	A1	A	2000	-999	Malvaceae	Goethalsia	meiantha	2006	238	0.04	274.98	0.35
A1183	A1	A	2000	-999	Malvaceae	Goethalsia	meiantha	2005	204	0.03	187.41	0.35
A1183	A1	A	2000	-999	Malvaceae	Goethalsia	meiantha	2004	183	0.03	141.88	0.35
A1183	A1	A	2000	-999	Malvaceae	Goethalsia	meiantha	2003	163	0.02	104.57	0.35
A1183	A1	A	2000	-999	Malvaceae	Goethalsia	meiantha	2002	145	0.02	76.06	0.35
A1183	A1	A	2000	-999	Malvaceae	Goethalsia	meiantha	2001	130	0.01	55.97	0.35
A1183	A1	A	2000	-999	Malvaceae	Goethalsia	meiantha	2000	113	0.01	37.22	0.35
A1183	A1	A	2000	-999	Malvaceae	Goethalsia	meiantha	2011	372	0.11	786.69	0.35
A1183	A1	A	2000	-999	Malvaceae	Goethalsia	meiantha	2007	271	0.06	376.33	0.35
A1184	A1	A	2000	-999	Myristicaceae	Virola	sebifera	2010	136	0.01	63.61	0.42
A1184	A1	A	2000	-999	Myristicaceae	Virola	sebifera	2000	101	0.01	26.56	0.42
A1184	A1	A	2000	-999	Myristicaceae	Virola	sebifera	2001	109	0.01	33.43	0.42
A1184	A1	A	2000	-999	Myristicaceae	Virola	sebifera	2002	114	0.01	38.2	0.42
A1184	A1	A	2000	-999	Myristicaceae	Virola	sebifera	2003	117	0.01	41.25	0.42
A1184	A1	A	2000	-999	Myristicaceae	Virola	sebifera	2004	120	0.01	44.42	0.42
A1184	A1	A	2000	-999	Myristicaceae	Virola	sebifera	2005	122	0.01	46.61	0.42
A1184	A1	A	2000	-999	Myristicaceae	Virola	sebifera	2006	123	0.01	47.73	0.42
A1184	A1	A	2000	-999	Myristicaceae	Virola	sebifera	2007	127	0.01	52.35	0.42
A1184	A1	A	2000	-999	Myristicaceae	Virola	sebifera	2009	134	0.01	61	0.42
A1184	A1	A	2000	-999	Myristicaceae	Virola	sebifera	2011	142	0.02	71.78	0.42
A1184	A1	A	2000	-999	Myristicaceae	Virola	sebifera	2012	147	0.02	78.99	0.42
A1184	A1	A	2000	-999	Myristicaceae	Virola	sebifera	2008	130	0.01	55.97	0.42
A1185	A1	A	2002	-999	Moraceae	Naucleopsis	naga	2012	108	0.01	32.52	0.65
A1185	A1	A	2002	-999	Moraceae	Naucleopsis	naga	2009	106	0.01	30.74	0.65
A1185	A1	A	2002	-999	Moraceae	Naucleopsis	naga	2011	108	0.01	32.52	0.65
A1185	A1	A	2002	-999	Moraceae	Naucleopsis	naga	2008	106	0.01	30.74	0.65
A1185	A1	A	2002	-999	Moraceae	Naucleopsis	naga	2002	101	0.01	26.56	0.65
A1185	A1	A	2002	-999	Moraceae	Naucleopsis	naga	2003	101	0.01	26.56	0.65
A1185	A1	A	2002	-999	Moraceae	Naucleopsis	naga	2004	102	0.01	27.37	0.65
A1185	A1	A	2002	-999	Moraceae	Naucleopsis	naga	2005	102	0.01	27.37	0.65
A1185	A1	A	2002	-999	Moraceae	Naucleopsis	naga	2010	106	0.01	30.74	0.65
A1185	A1	A	2002	-999	Moraceae	Naucleopsis	naga	2006	104	0.01	29.02	0.65
A1185	A1	A	2002	-999	Moraceae	Naucleopsis	naga	2007	106	0.01	30.74	0.65
A1186	A1	A	2002	-999	Malvaceae	Goethalsia	meiantha	2008	221	0.04	229.06	0.35
A1186	A1	A	2002	-999	Malvaceae	Goethalsia	meiantha	2006	186	0.03	147.98	0.35
A1186	A1	A	2002	-999	Malvaceae	Goethalsia	meiantha	2009	232	0.04	258.29	0.35
A1186	A1	A	2002	-999	Malvaceae	Goethalsia	meiantha	2005	161	0.02	101.17	0.35
A1186	A1	A	2002	-999	Malvaceae	Goethalsia	meiantha	2004	122	0.01	46.61	0.35
A1186	A1	A	2002	-999	Malvaceae	Goethalsia	meiantha	2003	112	0.01	36.25	0.35
A1186	A1	A	2002	-999	Malvaceae	Goethalsia	meiantha	2002	101	0.01	26.56	0.35
A1186	A1	A	2002	-999	Malvaceae	Goethalsia	meiantha	2011	245	0.05	295.13	0.35
A1186	A1	A	2002	-999	Malvaceae	Goethalsia	meiantha	2012	257	0.05	331.37	0.35
A1186	A1	A	2002	-999	Malvaceae	Goethalsia	meiantha	2007	204	0.03	187.41	0.35
A1186	A1	A	2002	-999	Malvaceae	Goethalsia	meiantha	2010	238	0.04	274.98	0.35
A1187	A1	A	2002	-999	Capparaceae	Preslianthus	pittieri	2005	106	0.01	30.74	0.68
A1187	A1	A	2002	-999	Capparaceae	Preslianthus	pittieri	2002	100	0.01	25.77	0.68
A1187	A1	A	2002	-999	Capparaceae	Preslianthus	pittieri	2004	103	0.01	28.19	0.68
A1187	A1	A	2002	-999	Capparaceae	Preslianthus	pittieri	2006	107	0.01	31.62	0.68
A1187	A1	A	2002	-999	Capparaceae	Preslianthus	pittieri	2007	107	0.01	31.62	0.68
A1187	A1	A	2002	-999	Capparaceae	Preslianthus	pittieri	2009	108	0.01	32.52	0.68
A1187	A1	A	2002	-999	Capparaceae	Preslianthus	pittieri	2010	109	0.01	33.43	0.68
A1187	A1	A	2002	-999	Capparaceae	Preslianthus	pittieri	2011	109	0.01	33.43	0.68
A1187	A1	A	2002	-999	Capparaceae	Preslianthus	pittieri	2012	110	0.01	34.35	0.68
A1187	A1	A	2002	-999	Capparaceae	Preslianthus	pittieri	2003	102	0.01	27.37	0.68
A1187	A1	A	2002	-999	Capparaceae	Preslianthus	pittieri	2008	108	0.01	32.52	0.68
A1188	A1	A	2004	-999	Malvaceae	Quararibea	bracteolosa	2008	112	0.01	36.25	0.49
A1188	A1	A	2004	-999	Malvaceae	Quararibea	bracteolosa	2004	102	0.01	27.37	0.49
A1188	A1	A	2004	-999	Malvaceae	Quararibea	bracteolosa	2005	105	0.01	29.88	0.49
A1188	A1	A	2004	-999	Malvaceae	Quararibea	bracteolosa	2007	110	0.01	34.35	0.49
A1188	A1	A	2004	-999	Malvaceae	Quararibea	bracteolosa	2010	118	0.01	42.29	0.49
A1188	A1	A	2004	-999	Malvaceae	Quararibea	bracteolosa	2012	121	0.01	45.51	0.49
A1188	A1	A	2004	-999	Malvaceae	Quararibea	bracteolosa	2011	119	0.01	43.35	0.49
A1188	A1	A	2004	-999	Malvaceae	Quararibea	bracteolosa	2009	116	0.01	40.22	0.49
A1188	A1	A	2004	-999	Malvaceae	Quararibea	bracteolosa	2006	107	0.01	31.62	0.49
A1189	A1	A	2003	-999	Annonaceae	Anaxagorea	crassipetala	2012	112	0.01	36.25	0.48
A1189	A1	A	2003	-999	Annonaceae	Anaxagorea	crassipetala	2008	108	0.01	32.52	0.48
A1189	A1	A	2003	-999	Annonaceae	Anaxagorea	crassipetala	2007	108	0.01	32.52	0.48
A1189	A1	A	2003	-999	Annonaceae	Anaxagorea	crassipetala	2011	112	0.01	36.25	0.48
A1189	A1	A	2003	-999	Annonaceae	Anaxagorea	crassipetala	2010	110	0.01	34.35	0.48
A1189	A1	A	2003	-999	Annonaceae	Anaxagorea	crassipetala	2009	109	0.01	33.43	0.48
A1189	A1	A	2003	-999	Annonaceae	Anaxagorea	crassipetala	2005	105	0.01	29.88	0.48
A1189	A1	A	2003	-999	Annonaceae	Anaxagorea	crassipetala	2004	104	0.01	29.02	0.48
A1189	A1	A	2003	-999	Annonaceae	Anaxagorea	crassipetala	2003	102	0.01	27.37	0.48
A1189	A1	A	2003	-999	Annonaceae	Anaxagorea	crassipetala	2006	106	0.01	30.74	0.48
A119	A1	P	1997	2017	Arecaceae	Welfia	regia	2004	217	0.04	218.88	0.4
A119	A1	P	1997	2017	Arecaceae	Welfia	regia	2006	217	0.04	218.88	0.4
A119	A1	P	1997	2017	Arecaceae	Welfia	regia	1997	217	0.04	218.88	0.4
A119	A1	P	1997	2017	Arecaceae	Welfia	regia	2003	217	0.04	218.88	0.4
A119	A1	P	1997	2017	Arecaceae	Welfia	regia	2007	217	0.04	218.88	0.4
A119	A1	P	1997	2017	Arecaceae	Welfia	regia	2008	217	0.04	218.88	0.4
A119	A1	P	1997	2017	Arecaceae	Welfia	regia	1998	217	0.04	218.88	0.4
A119	A1	P	1997	2017	Arecaceae	Welfia	regia	2009	217	0.04	218.88	0.4
A119	A1	P	1997	2017	Arecaceae	Welfia	regia	2010	217	0.04	218.88	0.4
A119	A1	P	1997	2017	Arecaceae	Welfia	regia	2005	217	0.04	218.88	0.4
A119	A1	P	1997	2017	Arecaceae	Welfia	regia	1999	217	0.04	218.88	0.4
A119	A1	P	1997	2017	Arecaceae	Welfia	regia	2000	217	0.04	218.88	0.4
A119	A1	P	1997	2017	Arecaceae	Welfia	regia	2012	217	0.04	218.88	0.4
A119	A1	P	1997	2017	Arecaceae	Welfia	regia	2001	217	0.04	218.88	0.4
A119	A1	P	1997	2017	Arecaceae	Welfia	regia	2002	217	0.04	218.88	0.4
A119	A1	P	1997	2017	Arecaceae	Welfia	regia	2011	217	0.04	218.88	0.4
A1190	A1	A	2004	-999	Erythropalaceae	Heisteria	concinna	2007	101	0.01	26.56	0.64
A1190	A1	A	2004	-999	Erythropalaceae	Heisteria	concinna	2012	113	0.01	37.22	0.64
A1190	A1	A	2004	-999	Erythropalaceae	Heisteria	concinna	2004	100	0.01	25.77	0.64
A1190	A1	A	2004	-999	Erythropalaceae	Heisteria	concinna	2006	100	0.01	25.77	0.64
A1190	A1	A	2004	-999	Erythropalaceae	Heisteria	concinna	2008	104	0.01	29.02	0.64
A1190	A1	A	2004	-999	Erythropalaceae	Heisteria	concinna	2009	106	0.01	30.74	0.64
A1190	A1	A	2004	-999	Erythropalaceae	Heisteria	concinna	2010	106	0.01	30.74	0.64
A1190	A1	A	2004	-999	Erythropalaceae	Heisteria	concinna	2011	108	0.01	32.52	0.64
A1190	A1	A	2004	-999	Erythropalaceae	Heisteria	concinna	2005	100	0.01	25.77	0.64
A1191	A1	A	2004	-999	Fabaceae	Pentaclethra	macroloba	2011	175	0.02	126.24	0.49
A1191	A1	A	2004	-999	Fabaceae	Pentaclethra	macroloba	2004	105	0.01	29.88	0.49
A1191	A1	A	2004	-999	Fabaceae	Pentaclethra	macroloba	2005	121	0.01	45.51	0.49
A1191	A1	A	2004	-999	Fabaceae	Pentaclethra	macroloba	2006	130	0.01	55.97	0.49
A1191	A1	A	2004	-999	Fabaceae	Pentaclethra	macroloba	2007	137	0.01	64.93	0.49
A1191	A1	A	2004	-999	Fabaceae	Pentaclethra	macroloba	2008	145	0.02	76.06	0.49
A1191	A1	A	2004	-999	Fabaceae	Pentaclethra	macroloba	2010	163	0.02	104.57	0.49
A1191	A1	A	2004	-999	Fabaceae	Pentaclethra	macroloba	2012	185	0.03	145.93	0.49
A1191	A1	A	2004	-999	Fabaceae	Pentaclethra	macroloba	2009	154	0.02	89.72	0.49
A1197	A1	A	2009	2014	Fabaceae	Pentaclethra	macroloba	2009	112	0.01	36.25	0.49
A1197	A1	A	2009	2014	Fabaceae	Pentaclethra	macroloba	2011	146	0.02	77.52	0.49
A1197	A1	A	2009	2014	Fabaceae	Pentaclethra	macroloba	2010	130	0.01	55.97	0.49
A1197	A1	A	2009	2014	Fabaceae	Pentaclethra	macroloba	2012	166	0.02	109.79	0.49
A12	A1	A	1997	-999	Elaeocarpaceae	Sloanea	medusula	2004	347	0.09	671.05	0.8
A12	A1	A	1997	-999	Elaeocarpaceae	Sloanea	medusula	2012	350	0.1	684.44	0.8
A12	A1	A	1997	-999	Elaeocarpaceae	Sloanea	medusula	2005	348	0.1	675.5	0.8
A12	A1	A	1997	-999	Elaeocarpaceae	Sloanea	medusula	2006	348	0.1	675.5	0.8
A12	A1	A	1997	-999	Elaeocarpaceae	Sloanea	medusula	2003	347	0.09	671.05	0.8
A12	A1	A	1997	-999	Elaeocarpaceae	Sloanea	medusula	2002	346	0.09	666.62	0.8
A12	A1	A	1997	-999	Elaeocarpaceae	Sloanea	medusula	2001	346	0.09	666.62	0.8
A12	A1	A	1997	-999	Elaeocarpaceae	Sloanea	medusula	2011	350	0.1	684.44	0.8
A12	A1	A	1997	-999	Elaeocarpaceae	Sloanea	medusula	1997	345	0.09	662.2	0.8
A12	A1	A	1997	-999	Elaeocarpaceae	Sloanea	medusula	2008	349	0.1	679.96	0.8
A12	A1	A	1997	-999	Elaeocarpaceae	Sloanea	medusula	2009	349	0.1	679.96	0.8
A12	A1	A	1997	-999	Elaeocarpaceae	Sloanea	medusula	2010	349	0.1	679.96	0.8
A12	A1	A	1997	-999	Elaeocarpaceae	Sloanea	medusula	1998	345	0.09	662.2	0.8
A12	A1	A	1997	-999	Elaeocarpaceae	Sloanea	medusula	1999	346	0.09	666.62	0.8
A12	A1	A	1997	-999	Elaeocarpaceae	Sloanea	medusula	2007	348	0.1	675.5	0.8
A12	A1	A	1997	-999	Elaeocarpaceae	Sloanea	medusula	2000	346	0.09	666.62	0.8
A120	A1	A	1997	-999	Capparaceae	Preslianthus	pittieri	2011	121	0.01	45.51	0.68
A120	A1	A	1997	-999	Capparaceae	Preslianthus	pittieri	1997	109	0.01	33.43	0.68
A120	A1	A	1997	-999	Capparaceae	Preslianthus	pittieri	2012	121	0.01	45.51	0.68
A120	A1	A	1997	-999	Capparaceae	Preslianthus	pittieri	2010	121	0.01	45.51	0.68
A120	A1	A	1997	-999	Capparaceae	Preslianthus	pittieri	2003	115	0.01	39.2	0.68
A120	A1	A	1997	-999	Capparaceae	Preslianthus	pittieri	1998	110	0.01	34.35	0.68
A120	A1	A	1997	-999	Capparaceae	Preslianthus	pittieri	1999	111	0.01	35.29	0.68
A120	A1	A	1997	-999	Capparaceae	Preslianthus	pittieri	2000	113	0.01	37.22	0.68
A120	A1	A	1997	-999	Capparaceae	Preslianthus	pittieri	2001	113	0.01	37.22	0.68
A120	A1	A	1997	-999	Capparaceae	Preslianthus	pittieri	2002	114	0.01	38.2	0.68
A120	A1	A	1997	-999	Capparaceae	Preslianthus	pittieri	2009	121	0.01	45.51	0.68
A120	A1	A	1997	-999	Capparaceae	Preslianthus	pittieri	2004	116	0.01	40.22	0.68
A120	A1	A	1997	-999	Capparaceae	Preslianthus	pittieri	2005	117	0.01	41.25	0.68
A120	A1	A	1997	-999	Capparaceae	Preslianthus	pittieri	2006	119	0.01	43.35	0.68
A120	A1	A	1997	-999	Capparaceae	Preslianthus	pittieri	2007	120	0.01	44.42	0.68
A120	A1	A	1997	-999	Capparaceae	Preslianthus	pittieri	2008	120	0.01	44.42	0.68
A121	A1	A	1997	-999	Capparaceae	Preslianthus	pittieri	2012	114	0.01	38.2	0.68
A121	A1	A	1997	-999	Capparaceae	Preslianthus	pittieri	2011	114	0.01	38.2	0.68
A121	A1	A	1997	-999	Capparaceae	Preslianthus	pittieri	2006	114	0.01	38.2	0.68
A121	A1	A	1997	-999	Capparaceae	Preslianthus	pittieri	2009	114	0.01	38.2	0.68
A121	A1	A	1997	-999	Capparaceae	Preslianthus	pittieri	2008	114	0.01	38.2	0.68
A121	A1	A	1997	-999	Capparaceae	Preslianthus	pittieri	2007	114	0.01	38.2	0.68
A121	A1	A	1997	-999	Capparaceae	Preslianthus	pittieri	2010	114	0.01	38.2	0.68
A121	A1	A	1997	-999	Capparaceae	Preslianthus	pittieri	2005	114	0.01	38.2	0.68
A121	A1	A	1997	-999	Capparaceae	Preslianthus	pittieri	2004	114	0.01	38.2	0.68
A121	A1	A	1997	-999	Capparaceae	Preslianthus	pittieri	2003	114	0.01	38.2	0.68
A121	A1	A	1997	-999	Capparaceae	Preslianthus	pittieri	2002	114	0.01	38.2	0.68
A121	A1	A	1997	-999	Capparaceae	Preslianthus	pittieri	2000	114	0.01	38.2	0.68
A121	A1	A	1997	-999	Capparaceae	Preslianthus	pittieri	1999	114	0.01	38.2	0.68
A121	A1	A	1997	-999	Capparaceae	Preslianthus	pittieri	1998	113	0.01	37.22	0.68
A121	A1	A	1997	-999	Capparaceae	Preslianthus	pittieri	1997	113	0.01	37.22	0.68
A121	A1	A	1997	-999	Capparaceae	Preslianthus	pittieri	2001	114	0.01	38.2	0.68
A1212	A1	A	2005	-999	Annonaceae	Guatteria	amplifolia	2005	103	0.01	28.19	0.51
A1212	A1	A	2005	-999	Annonaceae	Guatteria	amplifolia	2012	127	0.01	52.35	0.51
A1212	A1	A	2005	-999	Annonaceae	Guatteria	amplifolia	2006	109	0.01	33.43	0.51
A1212	A1	A	2005	-999	Annonaceae	Guatteria	amplifolia	2008	118	0.01	42.29	0.51
A1212	A1	A	2005	-999	Annonaceae	Guatteria	amplifolia	2009	121	0.01	45.51	0.51
A1212	A1	A	2005	-999	Annonaceae	Guatteria	amplifolia	2010	123	0.01	47.73	0.51
A1212	A1	A	2005	-999	Annonaceae	Guatteria	amplifolia	2011	126	0.01	51.17	0.51
A1212	A1	A	2005	-999	Annonaceae	Guatteria	amplifolia	2007	114	0.01	38.2	0.51
A1213	A1	A	2006	-999	Malvaceae	Apeiba	membranacea	2011	120	0.01	44.42	0.28
A1213	A1	A	2006	-999	Malvaceae	Apeiba	membranacea	2012	124	0.01	48.86	0.28
A1213	A1	A	2006	-999	Malvaceae	Apeiba	membranacea	2010	118	0.01	42.29	0.28
A1213	A1	A	2006	-999	Malvaceae	Apeiba	membranacea	2006	102	0.01	27.37	0.28
A1213	A1	A	2006	-999	Malvaceae	Apeiba	membranacea	2008	111	0.01	35.29	0.28
A1213	A1	A	2006	-999	Malvaceae	Apeiba	membranacea	2007	104	0.01	29.02	0.28
A1213	A1	A	2006	-999	Malvaceae	Apeiba	membranacea	2009	113	0.01	37.22	0.28
A1214	A1	A	2006	-999	Violaceae	Rinorea	deflexiflora	2007	105	0.01	29.88	0.6
A1214	A1	A	2006	-999	Violaceae	Rinorea	deflexiflora	2008	110	0.01	34.35	0.6
A1214	A1	A	2006	-999	Violaceae	Rinorea	deflexiflora	2009	112	0.01	36.25	0.6
A1214	A1	A	2006	-999	Violaceae	Rinorea	deflexiflora	2010	114	0.01	38.2	0.6
A1214	A1	A	2006	-999	Violaceae	Rinorea	deflexiflora	2012	118	0.01	42.29	0.6
A1214	A1	A	2006	-999	Violaceae	Rinorea	deflexiflora	2006	101	0.01	26.56	0.6
A1214	A1	A	2006	-999	Violaceae	Rinorea	deflexiflora	2011	116	0.01	40.22	0.6
A1215	A1	A	2006	-999	Fabaceae	Swartzia	ochnacea	2012	104	0.01	29.02	0.84
A1215	A1	A	2006	-999	Fabaceae	Swartzia	ochnacea	2011	103	0.01	28.19	0.84
A1215	A1	A	2006	-999	Fabaceae	Swartzia	ochnacea	2009	102	0.01	27.37	0.84
A1215	A1	A	2006	-999	Fabaceae	Swartzia	ochnacea	2006	101	0.01	26.56	0.84
A1215	A1	A	2006	-999	Fabaceae	Swartzia	ochnacea	2008	103	0.01	28.19	0.84
A1215	A1	A	2006	-999	Fabaceae	Swartzia	ochnacea	2007	102	0.01	27.37	0.84
A1215	A1	A	2006	-999	Fabaceae	Swartzia	ochnacea	2010	102	0.01	27.37	0.84
A1216	A1	A	2006	-999	Urticaceae	Pourouma	bicolor	2011	161	0.02	101.17	0.33
A1216	A1	A	2006	-999	Urticaceae	Pourouma	bicolor	2010	148	0.02	80.48	0.33
A1216	A1	A	2006	-999	Urticaceae	Pourouma	bicolor	2009	134	0.01	61	0.33
A1216	A1	A	2006	-999	Urticaceae	Pourouma	bicolor	2008	122	0.01	46.61	0.33
A1216	A1	A	2006	-999	Urticaceae	Pourouma	bicolor	2007	112	0.01	36.25	0.33
A1216	A1	A	2006	-999	Urticaceae	Pourouma	bicolor	2012	170	0.02	116.96	0.33
A1216	A1	A	2006	-999	Urticaceae	Pourouma	bicolor	2006	103	0.01	28.19	0.33
A1217	A1	A	2007	-999	Araliaceae	Dendropanax	arboreus	2007	100	0.01	25.77	0.43
A1217	A1	A	2007	-999	Araliaceae	Dendropanax	arboreus	2012	141	0.02	70.38	0.43
A1217	A1	A	2007	-999	Araliaceae	Dendropanax	arboreus	2011	130	0.01	55.97	0.43
A1217	A1	A	2007	-999	Araliaceae	Dendropanax	arboreus	2010	124	0.01	48.86	0.43
A1217	A1	A	2007	-999	Araliaceae	Dendropanax	arboreus	2008	109	0.01	33.43	0.43
A1217	A1	A	2007	-999	Araliaceae	Dendropanax	arboreus	2009	115	0.01	39.2	0.43
A1218	A1	A	2007	-999	Fabaceae	Pentaclethra	macroloba	2011	127	0.01	52.35	0.49
A1218	A1	A	2007	-999	Fabaceae	Pentaclethra	macroloba	2010	121	0.01	45.51	0.49
A1218	A1	A	2007	-999	Fabaceae	Pentaclethra	macroloba	2009	117	0.01	41.25	0.49
A1218	A1	A	2007	-999	Fabaceae	Pentaclethra	macroloba	2008	112	0.01	36.25	0.49
A1218	A1	A	2007	-999	Fabaceae	Pentaclethra	macroloba	2012	134	0.01	61	0.49
A1218	A1	A	2007	-999	Fabaceae	Pentaclethra	macroloba	2007	105	0.01	29.88	0.49
A122	A1	A	1997	2011	Fabaceae	Pentaclethra	macroloba	1998	574	0.26	2060.32	0.49
A122	A1	A	1997	2011	Fabaceae	Pentaclethra	macroloba	2006	605	0.29	2309.23	0.49
A122	A1	A	1997	2011	Fabaceae	Pentaclethra	macroloba	2010	631	0.31	2528.95	0.49
A122	A1	A	1997	2011	Fabaceae	Pentaclethra	macroloba	2009	625	0.31	2477.36	0.49
A122	A1	A	1997	2011	Fabaceae	Pentaclethra	macroloba	2008	621	0.3	2443.26	0.49
A122	A1	A	1997	2011	Fabaceae	Pentaclethra	macroloba	2007	614	0.3	2384.15	0.49
A122	A1	A	1997	2011	Fabaceae	Pentaclethra	macroloba	2005	592	0.28	2203.11	0.49
A122	A1	A	1997	2011	Fabaceae	Pentaclethra	macroloba	2004	587	0.27	2162.97	0.49
A122	A1	A	1997	2011	Fabaceae	Pentaclethra	macroloba	2003	582	0.27	2123.19	0.49
A122	A1	A	1997	2011	Fabaceae	Pentaclethra	macroloba	2002	581	0.27	2115.28	0.49
A122	A1	A	1997	2011	Fabaceae	Pentaclethra	macroloba	2001	581	0.27	2115.28	0.49
A122	A1	A	1997	2011	Fabaceae	Pentaclethra	macroloba	1999	579	0.26	2099.5	0.49
A122	A1	A	1997	2011	Fabaceae	Pentaclethra	macroloba	1997	573	0.26	2052.52	0.49
A122	A1	A	1997	2011	Fabaceae	Pentaclethra	macroloba	2000	580	0.26	2107.38	0.49
A1220	A1	A	2007	-999	Meliaceae	Guarea	bullata	2009	117	0.01	41.25	0.58
A1220	A1	A	2007	-999	Meliaceae	Guarea	bullata	2012	126	0.01	51.17	0.58
A1220	A1	A	2007	-999	Meliaceae	Guarea	bullata	2011	125	0.01	50.01	0.58
A1220	A1	A	2007	-999	Meliaceae	Guarea	bullata	2010	121	0.01	45.51	0.58
A1220	A1	A	2007	-999	Meliaceae	Guarea	bullata	2007	103	0.01	28.19	0.58
A1220	A1	A	2007	-999	Meliaceae	Guarea	bullata	2008	111	0.01	35.29	0.58
A1221	A1	A	2007	-999	Malvaceae	Apeiba	membranacea	2009	118	0.01	42.29	0.28
A1221	A1	A	2007	-999	Malvaceae	Apeiba	membranacea	2008	110	0.01	34.35	0.28
A1221	A1	A	2007	-999	Malvaceae	Apeiba	membranacea	2007	109	0.01	33.43	0.28
A1221	A1	A	2007	-999	Malvaceae	Apeiba	membranacea	2010	120	0.01	44.42	0.28
A1221	A1	A	2007	-999	Malvaceae	Apeiba	membranacea	2011	120	0.01	44.42	0.28
A1221	A1	A	2007	-999	Malvaceae	Apeiba	membranacea	2012	121	0.01	45.51	0.28
A1222	A1	A	2008	-999	Sapotaceae	Pouteria	torta	2010	106	0.01	30.74	0.77
A1222	A1	A	2008	-999	Sapotaceae	Pouteria	torta	2011	109	0.01	33.43	0.77
A1222	A1	A	2008	-999	Sapotaceae	Pouteria	torta	2009	103	0.01	28.19	0.77
A1222	A1	A	2008	-999	Sapotaceae	Pouteria	torta	2008	101	0.01	26.56	0.77
A1222	A1	A	2008	-999	Sapotaceae	Pouteria	torta	2012	112	0.01	36.25	0.77
A1223	A1	A	2008	-999	Violaceae	Rinorea	deflexiflora	2012	103	0.01	28.19	0.6
A1223	A1	A	2008	-999	Violaceae	Rinorea	deflexiflora	2008	101	0.01	26.56	0.6
A1223	A1	A	2008	-999	Violaceae	Rinorea	deflexiflora	2009	102	0.01	27.37	0.6
A1223	A1	A	2008	-999	Violaceae	Rinorea	deflexiflora	2010	102	0.01	27.37	0.6
A1223	A1	A	2008	-999	Violaceae	Rinorea	deflexiflora	2011	103	0.01	28.19	0.6
A1224	A1	A	2008	-999	Burseraceae	Protium	panamense	2008	101	0.01	26.56	0.43
A1224	A1	A	2008	-999	Burseraceae	Protium	panamense	2009	113	0.01	37.22	0.43
A1224	A1	A	2008	-999	Burseraceae	Protium	panamense	2012	143	0.02	73.19	0.43
A1224	A1	A	2008	-999	Burseraceae	Protium	panamense	2010	123	0.01	47.73	0.43
A1224	A1	A	2008	-999	Burseraceae	Protium	panamense	2011	135	0.01	62.3	0.43
A1225	A1	A	2008	-999	Annonaceae	Guatteria	amplifolia	2009	102	0.01	27.37	0.51
A1225	A1	A	2008	-999	Annonaceae	Guatteria	amplifolia	2012	104	0.01	29.02	0.51
A1225	A1	A	2008	-999	Annonaceae	Guatteria	amplifolia	2010	102	0.01	27.37	0.51
A1225	A1	A	2008	-999	Annonaceae	Guatteria	amplifolia	2008	101	0.01	26.56	0.51
A1225	A1	A	2008	-999	Annonaceae	Guatteria	amplifolia	2011	103	0.01	28.19	0.51
A1226	A1	A	2008	-999	Annonaceae	Anaxagorea	crassipetala	2008	102	0.01	27.37	0.48
A1226	A1	A	2008	-999	Annonaceae	Anaxagorea	crassipetala	2009	105	0.01	29.88	0.48
A1226	A1	A	2008	-999	Annonaceae	Anaxagorea	crassipetala	2010	105	0.01	29.88	0.48
A1226	A1	A	2008	-999	Annonaceae	Anaxagorea	crassipetala	2011	107	0.01	31.62	0.48
A1226	A1	A	2008	-999	Annonaceae	Anaxagorea	crassipetala	2012	107	0.01	31.62	0.48
A1227	A1	A	2012	-999	Malvaceae	Goethalsia	meiantha	2012	120	0.01	44.42	0.35
A123	A1	P	1997	2017	Arecaceae	Welfia	regia	1999	181	0.03	137.88	0.4
A123	A1	P	1997	2017	Arecaceae	Welfia	regia	2003	180	0.03	135.9	0.4
A123	A1	P	1997	2017	Arecaceae	Welfia	regia	1998	180	0.03	135.9	0.4
A123	A1	P	1997	2017	Arecaceae	Welfia	regia	1997	180	0.03	135.9	0.4
A123	A1	P	1997	2017	Arecaceae	Welfia	regia	2001	181	0.03	137.88	0.4
A123	A1	P	1997	2017	Arecaceae	Welfia	regia	2002	181	0.03	137.88	0.4
A123	A1	P	1997	2017	Arecaceae	Welfia	regia	2004	180	0.03	135.9	0.4
A123	A1	P	1997	2017	Arecaceae	Welfia	regia	2005	181	0.03	137.88	0.4
A123	A1	P	1997	2017	Arecaceae	Welfia	regia	2006	181	0.03	137.88	0.4
A123	A1	P	1997	2017	Arecaceae	Welfia	regia	2007	181	0.03	137.88	0.4
A123	A1	P	1997	2017	Arecaceae	Welfia	regia	2008	181	0.03	137.88	0.4
A123	A1	P	1997	2017	Arecaceae	Welfia	regia	2009	181	0.03	137.88	0.4
A123	A1	P	1997	2017	Arecaceae	Welfia	regia	2010	181	0.03	137.88	0.4
A123	A1	P	1997	2017	Arecaceae	Welfia	regia	2011	181	0.03	137.88	0.4
A123	A1	P	1997	2017	Arecaceae	Welfia	regia	2012	181	0.03	137.88	0.4
A123	A1	P	1997	2017	Arecaceae	Welfia	regia	2000	181	0.03	137.88	0.4
A1232	A1	A	2009	-999	Euphorbiaceae	Tetrorchidium	euryphyllum	2009	126	0.01	51.17	0.47
A1232	A1	A	2009	-999	Euphorbiaceae	Tetrorchidium	euryphyllum	2012	176	0.02	128.15	0.47
A1232	A1	A	2009	-999	Euphorbiaceae	Tetrorchidium	euryphyllum	2011	158	0.02	96.17	0.47
A1232	A1	A	2009	-999	Euphorbiaceae	Tetrorchidium	euryphyllum	2010	140	0.02	69	0.47
A1233	A1	A	2009	-999	Moraceae	Naucleopsis	naga	2010	103	0.01	28.19	0.65
A1233	A1	A	2009	-999	Moraceae	Naucleopsis	naga	2009	102	0.01	27.37	0.65
A1233	A1	A	2009	-999	Moraceae	Naucleopsis	naga	2011	104	0.01	29.02	0.65
A1233	A1	A	2009	-999	Moraceae	Naucleopsis	naga	2012	104	0.01	29.02	0.65
A1234	A1	A	2009	-999	Annonaceae	Anaxagorea	crassipetala	2010	102	0.01	27.37	0.48
A1234	A1	A	2009	-999	Annonaceae	Anaxagorea	crassipetala	2011	105	0.01	29.88	0.48
A1234	A1	A	2009	-999	Annonaceae	Anaxagorea	crassipetala	2012	105	0.01	29.88	0.48
A1234	A1	A	2009	-999	Annonaceae	Anaxagorea	crassipetala	2009	101	0.01	26.56	0.48
A124	A1	A	1997	2017	Burseraceae	Protium	panamense	1999	131	0.01	57.2	0.43
A124	A1	A	1997	2017	Burseraceae	Protium	panamense	2006	144	0.02	74.62	0.43
A124	A1	A	1997	2017	Burseraceae	Protium	panamense	2001	133	0.01	59.72	0.43
A124	A1	A	1997	2017	Burseraceae	Protium	panamense	2012	158	0.02	96.17	0.43
A124	A1	A	1997	2017	Burseraceae	Protium	panamense	1998	130	0.01	55.97	0.43
A124	A1	A	1997	2017	Burseraceae	Protium	panamense	2002	135	0.01	62.3	0.43
A124	A1	A	1997	2017	Burseraceae	Protium	panamense	2003	137	0.01	64.93	0.43
A124	A1	A	1997	2017	Burseraceae	Protium	panamense	2004	137	0.01	64.93	0.43
A124	A1	A	1997	2017	Burseraceae	Protium	panamense	2005	144	0.02	74.62	0.43
A124	A1	A	1997	2017	Burseraceae	Protium	panamense	2000	133	0.01	59.72	0.43
A124	A1	A	1997	2017	Burseraceae	Protium	panamense	2008	148	0.02	80.48	0.43
A124	A1	A	1997	2017	Burseraceae	Protium	panamense	2009	152	0.02	86.58	0.43
A124	A1	A	1997	2017	Burseraceae	Protium	panamense	2010	155	0.02	91.31	0.43
A124	A1	A	1997	2017	Burseraceae	Protium	panamense	2011	157	0.02	94.54	0.43
A124	A1	A	1997	2017	Burseraceae	Protium	panamense	2007	147	0.02	78.99	0.43
A124	A1	A	1997	2017	Burseraceae	Protium	panamense	1997	128	0.01	53.54	0.43
A1242	A1	P	2010	-999	Arecaceae	Welfia	regia	2011	187	0.03	150.05	0.4
A1242	A1	P	2010	-999	Arecaceae	Welfia	regia	2012	187	0.03	150.05	0.4
A1242	A1	P	2010	-999	Arecaceae	Welfia	regia	2010	187	0.03	150.05	0.4
A1243	A1	A	2010	-999	Araliaceae	Dendropanax	arboreus	2011	112	0.01	36.25	0.43
A1243	A1	A	2010	-999	Araliaceae	Dendropanax	arboreus	2012	123	0.01	47.73	0.43
A1243	A1	A	2010	-999	Araliaceae	Dendropanax	arboreus	2010	100	0.01	25.77	0.43
A1244	A1	A	2010	-999	Moraceae	Perebea	hispidula	2012	106	0.01	30.74	0.49
A1244	A1	A	2010	-999	Moraceae	Perebea	hispidula	2010	103	0.01	28.19	0.49
A1244	A1	A	2010	-999	Moraceae	Perebea	hispidula	2011	104	0.01	29.02	0.49
A1247	A1	A	2010	-999	Fabaceae	Inga	leiocalycina	2012	111	0.01	35.29	0.56
A1247	A1	A	2010	-999	Fabaceae	Inga	leiocalycina	2011	111	0.01	35.29	0.56
A1247	A1	A	2010	-999	Fabaceae	Inga	leiocalycina	2010	109	0.01	33.43	0.56
A1248	A1	A	2011	-999	Meliaceae	Guarea	gentryi	2011	103	0.01	28.19	0.58
A1248	A1	A	2011	-999	Meliaceae	Guarea	gentryi	2012	106	0.01	30.74	0.58
A1249	A1	A	2011	-999	Sapotaceae	Chrysophyllum	venezuelanense	2012	103	0.01	28.19	0.77
A1249	A1	A	2011	-999	Sapotaceae	Chrysophyllum	venezuelanense	2011	101	0.01	26.56	0.77
A125	A1	A	1997	2003	Violaceae	Rinorea	deflexiflora	1998	100	0.01	25.77	0.6
A125	A1	A	1997	2003	Violaceae	Rinorea	deflexiflora	2001	107	0.01	31.62	0.6
A125	A1	A	1997	2003	Violaceae	Rinorea	deflexiflora	2000	104	0.01	29.02	0.6
A125	A1	A	1997	2003	Violaceae	Rinorea	deflexiflora	1999	102	0.01	27.37	0.6
A125	A1	A	1997	2003	Violaceae	Rinorea	deflexiflora	2002	107	0.01	31.62	0.6
A125	A1	A	1997	2003	Violaceae	Rinorea	deflexiflora	1997	100	0.01	25.77	0.6
A1250	A1	A	2011	-999	Erythropalaceae	Heisteria	concinna	2011	100	0.01	25.77	0.64
A1250	A1	A	2011	-999	Erythropalaceae	Heisteria	concinna	2012	106	0.01	30.74	0.64
A1251	A1	P	2011	-999	Arecaceae	Socratea	exorrhiza	2012	119	0.01	43.35	0.23
A1251	A1	P	2011	-999	Arecaceae	Socratea	exorrhiza	2011	117	0.01	41.25	0.23
A1252	A1	A	2011	-999	Malvaceae	Goethalsia	meiantha	2012	110	0.01	34.35	0.35
A1252	A1	A	2011	-999	Malvaceae	Goethalsia	meiantha	2011	103	0.01	28.19	0.35
A1253	A1	A	2011	-999	Myristicaceae	Virola	sebifera	2012	117	0.01	41.25	0.42
A1253	A1	A	2011	-999	Myristicaceae	Virola	sebifera	2011	107	0.01	31.62	0.42
A1254	A1	A	2012	-999	Meliaceae	Guarea	bullata	2012	102	0.01	27.37	0.58
A1255	A1	P	2012	-999	Arecaceae	Welfia	regia	2012	171	0.02	118.78	0.4
A1256	A1	A	2012	-999	Fabaceae	Dipteryx	panamensis	2012	100	0.01	25.77	0.84
A126	A1	A	1997	2007	Malvaceae	Goethalsia	meiantha	2000	509	0.2	1584.59	0.35
A126	A1	A	1997	2007	Malvaceae	Goethalsia	meiantha	1997	501	0.2	1530.36	0.35
A126	A1	A	1997	2007	Malvaceae	Goethalsia	meiantha	1999	506	0.2	1564.14	0.35
A126	A1	A	1997	2007	Malvaceae	Goethalsia	meiantha	2001	515	0.21	1625.88	0.35
A126	A1	A	1997	2007	Malvaceae	Goethalsia	meiantha	2002	517	0.21	1639.77	0.35
A126	A1	A	1997	2007	Malvaceae	Goethalsia	meiantha	2003	519	0.21	1653.71	0.35
A126	A1	A	1997	2007	Malvaceae	Goethalsia	meiantha	2004	521	0.21	1667.71	0.35
A126	A1	A	1997	2007	Malvaceae	Goethalsia	meiantha	2005	521	0.21	1667.71	0.35
A126	A1	A	1997	2007	Malvaceae	Goethalsia	meiantha	2006	521	0.21	1667.71	0.35
A126	A1	A	1997	2007	Malvaceae	Goethalsia	meiantha	1998	503	0.2	1543.83	0.35
A127	A1	A	1997	2017	Burseraceae	Protium	panamense	2002	136	0.01	63.61	0.43
A127	A1	A	1997	2017	Burseraceae	Protium	panamense	2005	138	0.01	66.27	0.43
A127	A1	A	1997	2017	Burseraceae	Protium	panamense	1997	135	0.01	62.3	0.43
A127	A1	A	1997	2017	Burseraceae	Protium	panamense	1998	135	0.01	62.3	0.43
A127	A1	A	1997	2017	Burseraceae	Protium	panamense	1999	136	0.01	63.61	0.43
A127	A1	A	1997	2017	Burseraceae	Protium	panamense	2000	136	0.01	63.61	0.43
A127	A1	A	1997	2017	Burseraceae	Protium	panamense	2001	136	0.01	63.61	0.43
A127	A1	A	1997	2017	Burseraceae	Protium	panamense	2004	137	0.01	64.93	0.43
A127	A1	A	1997	2017	Burseraceae	Protium	panamense	2003	137	0.01	64.93	0.43
A127	A1	A	1997	2017	Burseraceae	Protium	panamense	2012	144	0.02	74.62	0.43
A127	A1	A	1997	2017	Burseraceae	Protium	panamense	2006	138	0.01	66.27	0.43
A127	A1	A	1997	2017	Burseraceae	Protium	panamense	2007	139	0.02	67.63	0.43
A127	A1	A	1997	2017	Burseraceae	Protium	panamense	2008	140	0.02	69	0.43
A127	A1	A	1997	2017	Burseraceae	Protium	panamense	2009	142	0.02	71.78	0.43
A127	A1	A	1997	2017	Burseraceae	Protium	panamense	2010	142	0.02	71.78	0.43
A127	A1	A	1997	2017	Burseraceae	Protium	panamense	2011	143	0.02	73.19	0.43
A128	A1	A	1997	1999	Fabaceae	Inga	leiocalycina	1997	535	0.22	1767.38	0.56
A128	A1	A	1997	1999	Fabaceae	Inga	leiocalycina	1998	536	0.23	1774.61	0.56
A129	A1	A	1997	2000	Fabaceae	Pentaclethra	macroloba	1998	192	0.03	160.59	0.49
A129	A1	A	1997	2000	Fabaceae	Pentaclethra	macroloba	1999	193	0.03	162.75	0.49
A129	A1	A	1997	2000	Fabaceae	Pentaclethra	macroloba	1997	192	0.03	160.59	0.49
A13	A1	A	1997	-999	Apocynaceae	Rauvolfia	purpurascens	2008	332	0.09	606.12	0.48
A13	A1	A	1997	-999	Apocynaceae	Rauvolfia	purpurascens	1997	319	0.08	552.53	0.48
A13	A1	A	1997	-999	Apocynaceae	Rauvolfia	purpurascens	2003	329	0.09	593.53	0.48
A13	A1	A	1997	-999	Apocynaceae	Rauvolfia	purpurascens	2004	329	0.09	593.53	0.48
A13	A1	A	1997	-999	Apocynaceae	Rauvolfia	purpurascens	2005	329	0.09	593.53	0.48
A13	A1	A	1997	-999	Apocynaceae	Rauvolfia	purpurascens	2007	329	0.09	593.53	0.48
A13	A1	A	1997	-999	Apocynaceae	Rauvolfia	purpurascens	1998	320	0.08	556.56	0.48
A13	A1	A	1997	-999	Apocynaceae	Rauvolfia	purpurascens	2009	333	0.09	610.34	0.48
A13	A1	A	1997	-999	Apocynaceae	Rauvolfia	purpurascens	2010	333	0.09	610.34	0.48
A13	A1	A	1997	-999	Apocynaceae	Rauvolfia	purpurascens	2011	333	0.09	610.34	0.48
A13	A1	A	1997	-999	Apocynaceae	Rauvolfia	purpurascens	2012	334	0.09	614.58	0.48
A13	A1	A	1997	-999	Apocynaceae	Rauvolfia	purpurascens	2002	328	0.08	589.36	0.48
A13	A1	A	1997	-999	Apocynaceae	Rauvolfia	purpurascens	2001	328	0.08	589.36	0.48
A13	A1	A	1997	-999	Apocynaceae	Rauvolfia	purpurascens	2000	326	0.08	581.07	0.48
A13	A1	A	1997	-999	Apocynaceae	Rauvolfia	purpurascens	1999	323	0.08	568.75	0.48
A13	A1	A	1997	-999	Apocynaceae	Rauvolfia	purpurascens	2006	329	0.09	593.53	0.48
A130	A1	A	1997	-999	Capparaceae	Preslianthus	pittieri	2008	127	0.01	52.35	0.68
A130	A1	A	1997	-999	Capparaceae	Preslianthus	pittieri	2012	128	0.01	53.54	0.68
A130	A1	A	1997	-999	Capparaceae	Preslianthus	pittieri	1997	119	0.01	43.35	0.68
A130	A1	A	1997	-999	Capparaceae	Preslianthus	pittieri	1998	119	0.01	43.35	0.68
A130	A1	A	1997	-999	Capparaceae	Preslianthus	pittieri	1999	121	0.01	45.51	0.68
A130	A1	A	1997	-999	Capparaceae	Preslianthus	pittieri	2000	121	0.01	45.51	0.68
A130	A1	A	1997	-999	Capparaceae	Preslianthus	pittieri	2001	122	0.01	46.61	0.68
A130	A1	A	1997	-999	Capparaceae	Preslianthus	pittieri	2002	123	0.01	47.73	0.68
A130	A1	A	1997	-999	Capparaceae	Preslianthus	pittieri	2003	124	0.01	48.86	0.68
A130	A1	A	1997	-999	Capparaceae	Preslianthus	pittieri	2004	123	0.01	47.73	0.68
A130	A1	A	1997	-999	Capparaceae	Preslianthus	pittieri	2005	124	0.01	48.86	0.68
A130	A1	A	1997	-999	Capparaceae	Preslianthus	pittieri	2006	125	0.01	50.01	0.68
A130	A1	A	1997	-999	Capparaceae	Preslianthus	pittieri	2007	126	0.01	51.17	0.68
A130	A1	A	1997	-999	Capparaceae	Preslianthus	pittieri	2009	127	0.01	52.35	0.68
A130	A1	A	1997	-999	Capparaceae	Preslianthus	pittieri	2010	128	0.01	53.54	0.68
A130	A1	A	1997	-999	Capparaceae	Preslianthus	pittieri	2011	128	0.01	53.54	0.68
A131	A1	A	1997	-999	Fabaceae	Dussia	macroprophyllata	2003	170	0.02	116.96	0.56
A131	A1	A	1997	-999	Fabaceae	Dussia	macroprophyllata	2011	203	0.03	185.1	0.56
A131	A1	A	1997	-999	Fabaceae	Dussia	macroprophyllata	2010	201	0.03	180.51	0.56
A131	A1	A	1997	-999	Fabaceae	Dussia	macroprophyllata	2009	194	0.03	164.92	0.56
A131	A1	A	1997	-999	Fabaceae	Dussia	macroprophyllata	2008	187	0.03	150.05	0.56
A131	A1	A	1997	-999	Fabaceae	Dussia	macroprophyllata	2007	178	0.02	132	0.56
A131	A1	A	1997	-999	Fabaceae	Dussia	macroprophyllata	2006	176	0.02	128.15	0.56
A131	A1	A	1997	-999	Fabaceae	Dussia	macroprophyllata	1997	168	0.02	113.34	0.56
A131	A1	A	1997	-999	Fabaceae	Dussia	macroprophyllata	2004	172	0.02	120.63	0.56
A131	A1	A	1997	-999	Fabaceae	Dussia	macroprophyllata	2012	207	0.03	194.45	0.56
A131	A1	A	1997	-999	Fabaceae	Dussia	macroprophyllata	2002	170	0.02	116.96	0.56
A131	A1	A	1997	-999	Fabaceae	Dussia	macroprophyllata	2001	169	0.02	115.14	0.56
A131	A1	A	1997	-999	Fabaceae	Dussia	macroprophyllata	2000	169	0.02	115.14	0.56
A131	A1	A	1997	-999	Fabaceae	Dussia	macroprophyllata	1999	169	0.02	115.14	0.56
A131	A1	A	1997	-999	Fabaceae	Dussia	macroprophyllata	1998	169	0.02	115.14	0.56
A131	A1	A	1997	-999	Fabaceae	Dussia	macroprophyllata	2005	173	0.02	122.48	0.56
A132	A1	P	1997	2016	Arecaceae	Welfia	regia	2000	157	0.02	94.54	0.4
A132	A1	P	1997	2016	Arecaceae	Welfia	regia	2008	156	0.02	92.92	0.4
A132	A1	P	1997	2016	Arecaceae	Welfia	regia	2002	157	0.02	94.54	0.4
A132	A1	P	1997	2016	Arecaceae	Welfia	regia	2012	156	0.02	92.92	0.4
A132	A1	P	1997	2016	Arecaceae	Welfia	regia	2011	156	0.02	92.92	0.4
A132	A1	P	1997	2016	Arecaceae	Welfia	regia	2009	156	0.02	92.92	0.4
A132	A1	P	1997	2016	Arecaceae	Welfia	regia	2007	156	0.02	92.92	0.4
A132	A1	P	1997	2016	Arecaceae	Welfia	regia	2006	156	0.02	92.92	0.4
A132	A1	P	1997	2016	Arecaceae	Welfia	regia	2005	156	0.02	92.92	0.4
A132	A1	P	1997	2016	Arecaceae	Welfia	regia	2004	156	0.02	92.92	0.4
A132	A1	P	1997	2016	Arecaceae	Welfia	regia	2003	157	0.02	94.54	0.4
A132	A1	P	1997	2016	Arecaceae	Welfia	regia	2001	157	0.02	94.54	0.4
A132	A1	P	1997	2016	Arecaceae	Welfia	regia	1999	157	0.02	94.54	0.4
A132	A1	P	1997	2016	Arecaceae	Welfia	regia	1998	156	0.02	92.92	0.4
A132	A1	P	1997	2016	Arecaceae	Welfia	regia	1997	156	0.02	92.92	0.4
A132	A1	P	1997	2016	Arecaceae	Welfia	regia	2010	156	0.02	92.92	0.4
A133	A1	A	1997	2011	Fabaceae	Pentaclethra	macroloba	2003	117	0.01	41.25	0.49
A133	A1	A	1997	2011	Fabaceae	Pentaclethra	macroloba	2002	112	0.01	36.25	0.49
A133	A1	A	1997	2011	Fabaceae	Pentaclethra	macroloba	1997	102	0.01	27.37	0.49
A133	A1	A	1997	2011	Fabaceae	Pentaclethra	macroloba	1998	103	0.01	28.19	0.49
A133	A1	A	1997	2011	Fabaceae	Pentaclethra	macroloba	1999	104	0.01	29.02	0.49
A133	A1	A	1997	2011	Fabaceae	Pentaclethra	macroloba	2000	107	0.01	31.62	0.49
A133	A1	A	1997	2011	Fabaceae	Pentaclethra	macroloba	2001	110	0.01	34.35	0.49
A133	A1	A	1997	2011	Fabaceae	Pentaclethra	macroloba	2005	132	0.01	58.46	0.49
A133	A1	A	1997	2011	Fabaceae	Pentaclethra	macroloba	2006	143	0.02	73.19	0.49
A133	A1	A	1997	2011	Fabaceae	Pentaclethra	macroloba	2007	149	0.02	81.98	0.49
A133	A1	A	1997	2011	Fabaceae	Pentaclethra	macroloba	2008	149	0.02	81.98	0.49
A133	A1	A	1997	2011	Fabaceae	Pentaclethra	macroloba	2009	154	0.02	89.72	0.49
A133	A1	A	1997	2011	Fabaceae	Pentaclethra	macroloba	2010	162	0.02	102.86	0.49
A133	A1	A	1997	2011	Fabaceae	Pentaclethra	macroloba	2004	123	0.01	47.73	0.49
A134	A1	P	1997	-999	Arecaceae	Iriartea	deltoidea	2001	199	0.03	175.98	0.25
A134	A1	P	1997	-999	Arecaceae	Iriartea	deltoidea	2011	199	0.03	175.98	0.25
A134	A1	P	1997	-999	Arecaceae	Iriartea	deltoidea	2010	199	0.03	175.98	0.25
A134	A1	P	1997	-999	Arecaceae	Iriartea	deltoidea	2009	199	0.03	175.98	0.25
A134	A1	P	1997	-999	Arecaceae	Iriartea	deltoidea	2008	199	0.03	175.98	0.25
A134	A1	P	1997	-999	Arecaceae	Iriartea	deltoidea	2007	199	0.03	175.98	0.25
A134	A1	P	1997	-999	Arecaceae	Iriartea	deltoidea	2006	199	0.03	175.98	0.25
A134	A1	P	1997	-999	Arecaceae	Iriartea	deltoidea	2005	199	0.03	175.98	0.25
A134	A1	P	1997	-999	Arecaceae	Iriartea	deltoidea	2004	198	0.03	173.74	0.25
A134	A1	P	1997	-999	Arecaceae	Iriartea	deltoidea	2002	198	0.03	173.74	0.25
A134	A1	P	1997	-999	Arecaceae	Iriartea	deltoidea	2000	198	0.03	173.74	0.25
A134	A1	P	1997	-999	Arecaceae	Iriartea	deltoidea	1999	198	0.03	173.74	0.25
A134	A1	P	1997	-999	Arecaceae	Iriartea	deltoidea	1998	194	0.03	164.92	0.25
A134	A1	P	1997	-999	Arecaceae	Iriartea	deltoidea	1997	186	0.03	147.98	0.25
A134	A1	P	1997	-999	Arecaceae	Iriartea	deltoidea	2012	199	0.03	175.98	0.25
A134	A1	P	1997	-999	Arecaceae	Iriartea	deltoidea	2003	198	0.03	173.74	0.25
A135	A1	A	1997	2008	Phyllanthaceae	Hieronyma	alchorneoides	2002	549	0.24	1869.94	0.56
A135	A1	A	1997	2008	Phyllanthaceae	Hieronyma	alchorneoides	2007	561	0.25	1960.17	0.56
A135	A1	A	1997	2008	Phyllanthaceae	Hieronyma	alchorneoides	2006	560	0.25	1952.57	0.56
A135	A1	A	1997	2008	Phyllanthaceae	Hieronyma	alchorneoides	2004	560	0.25	1952.57	0.56
A135	A1	A	1997	2008	Phyllanthaceae	Hieronyma	alchorneoides	2001	537	0.23	1781.85	0.56
A135	A1	A	1997	2008	Phyllanthaceae	Hieronyma	alchorneoides	2000	526	0.22	1702.97	0.56
A135	A1	A	1997	2008	Phyllanthaceae	Hieronyma	alchorneoides	1999	515	0.21	1625.88	0.56
A135	A1	A	1997	2008	Phyllanthaceae	Hieronyma	alchorneoides	1998	500	0.2	1523.65	0.56
A135	A1	A	1997	2008	Phyllanthaceae	Hieronyma	alchorneoides	1997	489	0.19	1450.79	0.56
A135	A1	A	1997	2008	Phyllanthaceae	Hieronyma	alchorneoides	2003	558	0.24	1937.41	0.56
A135	A1	A	1997	2008	Phyllanthaceae	Hieronyma	alchorneoides	2005	560	0.25	1952.57	0.56
A136	A1	P	1997	-999	Arecaceae	Socratea	exorrhiza	2008	142	0.02	71.78	0.23
A136	A1	P	1997	-999	Arecaceae	Socratea	exorrhiza	2012	142	0.02	71.78	0.23
A136	A1	P	1997	-999	Arecaceae	Socratea	exorrhiza	2011	142	0.02	71.78	0.23
A136	A1	P	1997	-999	Arecaceae	Socratea	exorrhiza	2009	142	0.02	71.78	0.23
A136	A1	P	1997	-999	Arecaceae	Socratea	exorrhiza	2007	142	0.02	71.78	0.23
A136	A1	P	1997	-999	Arecaceae	Socratea	exorrhiza	2006	142	0.02	71.78	0.23
A136	A1	P	1997	-999	Arecaceae	Socratea	exorrhiza	2005	142	0.02	71.78	0.23
A136	A1	P	1997	-999	Arecaceae	Socratea	exorrhiza	2004	142	0.02	71.78	0.23
A136	A1	P	1997	-999	Arecaceae	Socratea	exorrhiza	2003	142	0.02	71.78	0.23
A136	A1	P	1997	-999	Arecaceae	Socratea	exorrhiza	2002	142	0.02	71.78	0.23
A136	A1	P	1997	-999	Arecaceae	Socratea	exorrhiza	2001	142	0.02	71.78	0.23
A136	A1	P	1997	-999	Arecaceae	Socratea	exorrhiza	2000	142	0.02	71.78	0.23
A136	A1	P	1997	-999	Arecaceae	Socratea	exorrhiza	1999	141	0.02	70.38	0.23
A136	A1	P	1997	-999	Arecaceae	Socratea	exorrhiza	1998	141	0.02	70.38	0.23
A136	A1	P	1997	-999	Arecaceae	Socratea	exorrhiza	1997	141	0.02	70.38	0.23
A136	A1	P	1997	-999	Arecaceae	Socratea	exorrhiza	2010	142	0.02	71.78	0.23
A137	A1	A	1997	2007	Fabaceae	Inga	alba	1998	297	0.07	467.54	0.59
A137	A1	A	1997	2007	Fabaceae	Inga	alba	2006	413	0.13	996.35	0.59
A137	A1	A	1997	2007	Fabaceae	Inga	alba	2005	401	0.13	932.41	0.59
A137	A1	A	1997	2007	Fabaceae	Inga	alba	2004	390	0.12	875.67	0.59
A137	A1	A	1997	2007	Fabaceae	Inga	alba	2003	375	0.11	801.18	0.59
A137	A1	A	1997	2007	Fabaceae	Inga	alba	2002	360	0.1	730.03	0.59
A137	A1	A	1997	2007	Fabaceae	Inga	alba	2001	347	0.09	671.05	0.59
A137	A1	A	1997	2007	Fabaceae	Inga	alba	1999	313	0.08	528.64	0.59
A137	A1	A	1997	2007	Fabaceae	Inga	alba	1997	289	0.07	438.41	0.59
A137	A1	A	1997	2007	Fabaceae	Inga	alba	2000	330	0.09	597.71	0.59
A138	A1	P	1997	-999	Arecaceae	Welfia	regia	2009	165	0.02	108.04	0.4
A138	A1	P	1997	-999	Arecaceae	Welfia	regia	1998	165	0.02	108.04	0.4
A138	A1	P	1997	-999	Arecaceae	Welfia	regia	2011	165	0.02	108.04	0.4
A138	A1	P	1997	-999	Arecaceae	Welfia	regia	2010	165	0.02	108.04	0.4
A138	A1	P	1997	-999	Arecaceae	Welfia	regia	1999	165	0.02	108.04	0.4
A138	A1	P	1997	-999	Arecaceae	Welfia	regia	2000	165	0.02	108.04	0.4
A138	A1	P	1997	-999	Arecaceae	Welfia	regia	2012	165	0.02	108.04	0.4
A138	A1	P	1997	-999	Arecaceae	Welfia	regia	2008	165	0.02	108.04	0.4
A138	A1	P	1997	-999	Arecaceae	Welfia	regia	2001	165	0.02	108.04	0.4
A138	A1	P	1997	-999	Arecaceae	Welfia	regia	2002	165	0.02	108.04	0.4
A138	A1	P	1997	-999	Arecaceae	Welfia	regia	2003	165	0.02	108.04	0.4
A138	A1	P	1997	-999	Arecaceae	Welfia	regia	2004	165	0.02	108.04	0.4
A138	A1	P	1997	-999	Arecaceae	Welfia	regia	2005	165	0.02	108.04	0.4
A138	A1	P	1997	-999	Arecaceae	Welfia	regia	2006	165	0.02	108.04	0.4
A138	A1	P	1997	-999	Arecaceae	Welfia	regia	2007	165	0.02	108.04	0.4
A138	A1	P	1997	-999	Arecaceae	Welfia	regia	1997	165	0.02	108.04	0.4
A139	A1	A	1997	-999	Malvaceae	Apeiba	membranacea	2004	328	0.08	589.36	0.28
A139	A1	A	1997	-999	Malvaceae	Apeiba	membranacea	2012	376	0.11	806.05	0.28
A139	A1	A	1997	-999	Malvaceae	Apeiba	membranacea	2011	362	0.1	739.32	0.28
A139	A1	A	1997	-999	Malvaceae	Apeiba	membranacea	2010	351	0.1	688.93	0.28
A139	A1	A	1997	-999	Malvaceae	Apeiba	membranacea	2009	345	0.09	662.2	0.28
A139	A1	A	1997	-999	Malvaceae	Apeiba	membranacea	2008	338	0.09	631.69	0.28
A139	A1	A	1997	-999	Malvaceae	Apeiba	membranacea	2007	333	0.09	610.34	0.28
A139	A1	A	1997	-999	Malvaceae	Apeiba	membranacea	2006	330	0.09	597.71	0.28
A139	A1	A	1997	-999	Malvaceae	Apeiba	membranacea	2005	329	0.09	593.53	0.28
A139	A1	A	1997	-999	Malvaceae	Apeiba	membranacea	2003	328	0.08	589.36	0.28
A139	A1	A	1997	-999	Malvaceae	Apeiba	membranacea	1997	279	0.06	403.33	0.28
A139	A1	A	1997	-999	Malvaceae	Apeiba	membranacea	1999	288	0.07	434.84	0.28
A139	A1	A	1997	-999	Malvaceae	Apeiba	membranacea	2000	295	0.07	460.17	0.28
A139	A1	A	1997	-999	Malvaceae	Apeiba	membranacea	2001	305	0.07	497.62	0.28
A139	A1	A	1997	-999	Malvaceae	Apeiba	membranacea	2002	316	0.08	540.52	0.28
A139	A1	A	1997	-999	Malvaceae	Apeiba	membranacea	1998	282	0.06	413.7	0.28
A14	A1	A	1997	-999	Fabaceae	Pentaclethra	macroloba	1999	798	0.5	4178.8	0.49
A14	A1	A	1997	-999	Fabaceae	Pentaclethra	macroloba	1998	794	0.5	4134.46	0.49
A14	A1	A	1997	-999	Fabaceae	Pentaclethra	macroloba	1997	792	0.49	4112.37	0.49
A14	A1	A	1997	-999	Fabaceae	Pentaclethra	macroloba	2012	859	0.58	4884.35	0.49
A14	A1	A	1997	-999	Fabaceae	Pentaclethra	macroloba	2002	812	0.52	4335.86	0.49
A14	A1	A	1997	-999	Fabaceae	Pentaclethra	macroloba	2005	827	0.54	4507.36	0.49
A14	A1	A	1997	-999	Fabaceae	Pentaclethra	macroloba	2001	807	0.51	4279.43	0.49
A14	A1	A	1997	-999	Fabaceae	Pentaclethra	macroloba	2000	802	0.51	4223.38	0.49
A14	A1	A	1997	-999	Fabaceae	Pentaclethra	macroloba	2003	815	0.52	4369.89	0.49
A14	A1	A	1997	-999	Fabaceae	Pentaclethra	macroloba	2004	822	0.53	4449.82	0.49
A14	A1	A	1997	-999	Fabaceae	Pentaclethra	macroloba	2006	832	0.54	4565.27	0.49
A14	A1	A	1997	-999	Fabaceae	Pentaclethra	macroloba	2007	837	0.55	4623.54	0.49
A14	A1	A	1997	-999	Fabaceae	Pentaclethra	macroloba	2008	842	0.56	4682.19	0.49
A14	A1	A	1997	-999	Fabaceae	Pentaclethra	macroloba	2009	847	0.56	4741.2	0.49
A14	A1	A	1997	-999	Fabaceae	Pentaclethra	macroloba	2010	850	0.57	4776.79	0.49
A14	A1	A	1997	-999	Fabaceae	Pentaclethra	macroloba	2011	853	0.57	4812.51	0.49
A140	A1	A	1997	1999	Simaroubaceae	Simarouba	amara	1997	515	0.21	1625.88	0.42
A140	A1	A	1997	1999	Simaroubaceae	Simarouba	amara	1998	516	0.21	1632.82	0.42
A141	A1	P	1997	-999	Arecaceae	Welfia	regia	2002	159	0.02	97.82	0.4
A141	A1	P	1997	-999	Arecaceae	Welfia	regia	2012	159	0.02	97.82	0.4
A141	A1	P	1997	-999	Arecaceae	Welfia	regia	2011	159	0.02	97.82	0.4
A141	A1	P	1997	-999	Arecaceae	Welfia	regia	2008	159	0.02	97.82	0.4
A141	A1	P	1997	-999	Arecaceae	Welfia	regia	1997	158	0.02	96.17	0.4
A141	A1	P	1997	-999	Arecaceae	Welfia	regia	1998	159	0.02	97.82	0.4
A141	A1	P	1997	-999	Arecaceae	Welfia	regia	1999	159	0.02	97.82	0.4
A141	A1	P	1997	-999	Arecaceae	Welfia	regia	2000	159	0.02	97.82	0.4
A141	A1	P	1997	-999	Arecaceae	Welfia	regia	2001	159	0.02	97.82	0.4
A141	A1	P	1997	-999	Arecaceae	Welfia	regia	2010	159	0.02	97.82	0.4
A141	A1	P	1997	-999	Arecaceae	Welfia	regia	2003	159	0.02	97.82	0.4
A141	A1	P	1997	-999	Arecaceae	Welfia	regia	2004	159	0.02	97.82	0.4
A141	A1	P	1997	-999	Arecaceae	Welfia	regia	2005	159	0.02	97.82	0.4
A141	A1	P	1997	-999	Arecaceae	Welfia	regia	2006	159	0.02	97.82	0.4
A141	A1	P	1997	-999	Arecaceae	Welfia	regia	2007	159	0.02	97.82	0.4
A141	A1	P	1997	-999	Arecaceae	Welfia	regia	2009	159	0.02	97.82	0.4
A142	A1	P	1997	2008	Arecaceae	Welfia	regia	2006	193	0.03	162.75	0.4
A142	A1	P	1997	2008	Arecaceae	Welfia	regia	2005	193	0.03	162.75	0.4
A142	A1	P	1997	2008	Arecaceae	Welfia	regia	2004	193	0.03	162.75	0.4
A142	A1	P	1997	2008	Arecaceae	Welfia	regia	2003	194	0.03	164.92	0.4
A142	A1	P	1997	2008	Arecaceae	Welfia	regia	2002	194	0.03	164.92	0.4
A142	A1	P	1997	2008	Arecaceae	Welfia	regia	2001	194	0.03	164.92	0.4
A142	A1	P	1997	2008	Arecaceae	Welfia	regia	2000	193	0.03	162.75	0.4
A142	A1	P	1997	2008	Arecaceae	Welfia	regia	1999	193	0.03	162.75	0.4
A142	A1	P	1997	2008	Arecaceae	Welfia	regia	1998	193	0.03	162.75	0.4
A142	A1	P	1997	2008	Arecaceae	Welfia	regia	1997	193	0.03	162.75	0.4
A142	A1	P	1997	2008	Arecaceae	Welfia	regia	2007	193	0.03	162.75	0.4
A143	A1	A	1997	-999	Sapindaceae	Cupania	pseudostipularis	2004	182	0.03	139.87	0.63
A143	A1	A	1997	-999	Sapindaceae	Cupania	pseudostipularis	2011	215	0.04	213.87	0.63
A143	A1	A	1997	-999	Sapindaceae	Cupania	pseudostipularis	2012	217	0.04	218.88	0.63
A143	A1	A	1997	-999	Sapindaceae	Cupania	pseudostipularis	2003	178	0.02	132	0.63
A143	A1	A	1997	-999	Sapindaceae	Cupania	pseudostipularis	1997	148	0.02	80.48	0.63
A143	A1	A	1997	-999	Sapindaceae	Cupania	pseudostipularis	1998	151	0.02	85.03	0.63
A143	A1	A	1997	-999	Sapindaceae	Cupania	pseudostipularis	1999	157	0.02	94.54	0.63
A143	A1	A	1997	-999	Sapindaceae	Cupania	pseudostipularis	2000	164	0.02	106.3	0.63
A143	A1	A	1997	-999	Sapindaceae	Cupania	pseudostipularis	2006	193	0.03	162.75	0.63
A143	A1	A	1997	-999	Sapindaceae	Cupania	pseudostipularis	2002	175	0.02	126.24	0.63
A143	A1	A	1997	-999	Sapindaceae	Cupania	pseudostipularis	2010	211	0.03	204.04	0.63
A143	A1	A	1997	-999	Sapindaceae	Cupania	pseudostipularis	2005	188	0.03	152.13	0.63
A143	A1	A	1997	-999	Sapindaceae	Cupania	pseudostipularis	2007	199	0.03	175.98	0.63
A143	A1	A	1997	-999	Sapindaceae	Cupania	pseudostipularis	2008	203	0.03	185.1	0.63
A143	A1	A	1997	-999	Sapindaceae	Cupania	pseudostipularis	2009	207	0.03	194.45	0.63
A143	A1	A	1997	-999	Sapindaceae	Cupania	pseudostipularis	2001	170	0.02	116.96	0.63
A144	A1	A	1997	2017	Fabaceae	Pentaclethra	macroloba	2002	492	0.19	1470.48	0.49
A144	A1	A	1997	2017	Fabaceae	Pentaclethra	macroloba	2011	508	0.2	1577.76	0.49
A144	A1	A	1997	2017	Fabaceae	Pentaclethra	macroloba	2012	511	0.21	1598.29	0.49
A144	A1	A	1997	2017	Fabaceae	Pentaclethra	macroloba	2000	490	0.19	1457.34	0.49
A144	A1	A	1997	2017	Fabaceae	Pentaclethra	macroloba	1997	488	0.19	1444.26	0.49
A144	A1	A	1997	2017	Fabaceae	Pentaclethra	macroloba	2004	494	0.19	1483.69	0.49
A144	A1	A	1997	2017	Fabaceae	Pentaclethra	macroloba	2010	505	0.2	1557.36	0.49
A144	A1	A	1997	2017	Fabaceae	Pentaclethra	macroloba	1999	490	0.19	1457.34	0.49
A144	A1	A	1997	2017	Fabaceae	Pentaclethra	macroloba	2001	491	0.19	1463.9	0.49
A144	A1	A	1997	2017	Fabaceae	Pentaclethra	macroloba	2003	494	0.19	1483.69	0.49
A144	A1	A	1997	2017	Fabaceae	Pentaclethra	macroloba	2005	496	0.19	1496.95	0.49
A144	A1	A	1997	2017	Fabaceae	Pentaclethra	macroloba	2006	497	0.19	1503.6	0.49
A144	A1	A	1997	2017	Fabaceae	Pentaclethra	macroloba	2007	498	0.19	1510.27	0.49
A144	A1	A	1997	2017	Fabaceae	Pentaclethra	macroloba	2008	500	0.2	1523.65	0.49
A144	A1	A	1997	2017	Fabaceae	Pentaclethra	macroloba	2009	502	0.2	1537.09	0.49
A144	A1	A	1997	2017	Fabaceae	Pentaclethra	macroloba	1998	488	0.19	1444.26	0.49
A145	A1	P	1997	-999	Arecaceae	Welfia	regia	2012	194	0.03	164.92	0.4
A145	A1	P	1997	-999	Arecaceae	Welfia	regia	1998	193	0.03	162.75	0.4
A145	A1	P	1997	-999	Arecaceae	Welfia	regia	2005	194	0.03	164.92	0.4
A145	A1	P	1997	-999	Arecaceae	Welfia	regia	2011	194	0.03	164.92	0.4
A145	A1	P	1997	-999	Arecaceae	Welfia	regia	2010	194	0.03	164.92	0.4
A145	A1	P	1997	-999	Arecaceae	Welfia	regia	2009	194	0.03	164.92	0.4
A145	A1	P	1997	-999	Arecaceae	Welfia	regia	2007	194	0.03	164.92	0.4
A145	A1	P	1997	-999	Arecaceae	Welfia	regia	2004	194	0.03	164.92	0.4
A145	A1	P	1997	-999	Arecaceae	Welfia	regia	2003	194	0.03	164.92	0.4
A145	A1	P	1997	-999	Arecaceae	Welfia	regia	2002	193	0.03	162.75	0.4
A145	A1	P	1997	-999	Arecaceae	Welfia	regia	2001	194	0.03	164.92	0.4
A145	A1	P	1997	-999	Arecaceae	Welfia	regia	1999	194	0.03	164.92	0.4
A145	A1	P	1997	-999	Arecaceae	Welfia	regia	1997	193	0.03	162.75	0.4
A145	A1	P	1997	-999	Arecaceae	Welfia	regia	2008	194	0.03	164.92	0.4
A145	A1	P	1997	-999	Arecaceae	Welfia	regia	2000	194	0.03	164.92	0.4
A145	A1	P	1997	-999	Arecaceae	Welfia	regia	2006	194	0.03	164.92	0.4
A146	A1	A	1997	2017	Fabaceae	Pentaclethra	macroloba	2004	481	0.18	1398.93	0.49
A146	A1	A	1997	2017	Fabaceae	Pentaclethra	macroloba	1997	453	0.16	1224.87	0.49
A146	A1	A	1997	2017	Fabaceae	Pentaclethra	macroloba	1998	455	0.16	1236.92	0.49
A146	A1	A	1997	2017	Fabaceae	Pentaclethra	macroloba	1999	461	0.17	1273.42	0.49
A146	A1	A	1997	2017	Fabaceae	Pentaclethra	macroloba	2000	463	0.17	1285.7	0.49
A146	A1	A	1997	2017	Fabaceae	Pentaclethra	macroloba	2001	467	0.17	1310.45	0.49
A146	A1	A	1997	2017	Fabaceae	Pentaclethra	macroloba	2003	475	0.18	1360.65	0.49
A146	A1	A	1997	2017	Fabaceae	Pentaclethra	macroloba	2005	485	0.18	1424.74	0.49
A146	A1	A	1997	2017	Fabaceae	Pentaclethra	macroloba	2006	489	0.19	1450.79	0.49
A146	A1	A	1997	2017	Fabaceae	Pentaclethra	macroloba	2007	493	0.19	1477.08	0.49
A146	A1	A	1997	2017	Fabaceae	Pentaclethra	macroloba	2008	500	0.2	1523.65	0.49
A146	A1	A	1997	2017	Fabaceae	Pentaclethra	macroloba	2009	502	0.2	1537.09	0.49
A146	A1	A	1997	2017	Fabaceae	Pentaclethra	macroloba	2010	508	0.2	1577.76	0.49
A146	A1	A	1997	2017	Fabaceae	Pentaclethra	macroloba	2011	513	0.21	1612.06	0.49
A146	A1	A	1997	2017	Fabaceae	Pentaclethra	macroloba	2002	472	0.17	1341.72	0.49
A146	A1	A	1997	2017	Fabaceae	Pentaclethra	macroloba	2012	521	0.21	1667.71	0.49
A147	A1	A	1997	-999	Fabaceae	Pentaclethra	macroloba	2002	477	0.18	1373.35	0.49
A147	A1	A	1997	-999	Fabaceae	Pentaclethra	macroloba	2003	480	0.18	1392.51	0.49
A147	A1	A	1997	-999	Fabaceae	Pentaclethra	macroloba	2004	487	0.19	1437.74	0.49
A147	A1	A	1997	-999	Fabaceae	Pentaclethra	macroloba	2005	492	0.19	1470.48	0.49
A147	A1	A	1997	-999	Fabaceae	Pentaclethra	macroloba	2006	499	0.2	1516.95	0.49
A147	A1	A	1997	-999	Fabaceae	Pentaclethra	macroloba	2007	504	0.2	1550.58	0.49
A147	A1	A	1997	-999	Fabaceae	Pentaclethra	macroloba	2012	537	0.23	1781.85	0.49
A147	A1	A	1997	-999	Fabaceae	Pentaclethra	macroloba	2009	516	0.21	1632.82	0.49
A147	A1	A	1997	-999	Fabaceae	Pentaclethra	macroloba	2001	473	0.18	1348.01	0.49
A147	A1	A	1997	-999	Fabaceae	Pentaclethra	macroloba	2000	469	0.17	1322.91	0.49
A147	A1	A	1997	-999	Fabaceae	Pentaclethra	macroloba	1999	465	0.17	1298.05	0.49
A147	A1	A	1997	-999	Fabaceae	Pentaclethra	macroloba	1998	461	0.17	1273.42	0.49
A147	A1	A	1997	-999	Fabaceae	Pentaclethra	macroloba	1997	459	0.17	1261.19	0.49
A147	A1	A	1997	-999	Fabaceae	Pentaclethra	macroloba	2010	522	0.21	1674.73	0.49
A147	A1	A	1997	-999	Fabaceae	Pentaclethra	macroloba	2011	531	0.22	1738.6	0.49
A147	A1	A	1997	-999	Fabaceae	Pentaclethra	macroloba	2008	510	0.2	1591.43	0.49
A148	A1	A	1997	-999	Meliaceae	Guarea	gentryi	2003	138	0.01	66.27	0.58
A148	A1	A	1997	-999	Meliaceae	Guarea	gentryi	2011	141	0.02	70.38	0.58
A148	A1	A	1997	-999	Meliaceae	Guarea	gentryi	1997	137	0.01	64.93	0.58
A148	A1	A	1997	-999	Meliaceae	Guarea	gentryi	1998	138	0.01	66.27	0.58
A148	A1	A	1997	-999	Meliaceae	Guarea	gentryi	1999	138	0.01	66.27	0.58
A148	A1	A	1997	-999	Meliaceae	Guarea	gentryi	2000	138	0.01	66.27	0.58
A148	A1	A	1997	-999	Meliaceae	Guarea	gentryi	2002	138	0.01	66.27	0.58
A148	A1	A	1997	-999	Meliaceae	Guarea	gentryi	2009	141	0.02	70.38	0.58
A148	A1	A	1997	-999	Meliaceae	Guarea	gentryi	2008	141	0.02	70.38	0.58
A148	A1	A	1997	-999	Meliaceae	Guarea	gentryi	2007	141	0.02	70.38	0.58
A148	A1	A	1997	-999	Meliaceae	Guarea	gentryi	2006	140	0.02	69	0.58
A148	A1	A	1997	-999	Meliaceae	Guarea	gentryi	2010	141	0.02	70.38	0.58
A148	A1	A	1997	-999	Meliaceae	Guarea	gentryi	2005	139	0.02	67.63	0.58
A148	A1	A	1997	-999	Meliaceae	Guarea	gentryi	2004	138	0.01	66.27	0.58
A148	A1	A	1997	-999	Meliaceae	Guarea	gentryi	2001	138	0.01	66.27	0.58
A148	A1	A	1997	-999	Meliaceae	Guarea	gentryi	2012	141	0.02	70.38	0.58
A149	A1	P	1997	2007	Arecaceae	Welfia	regia	1997	204	0.03	187.41	0.4
A149	A1	P	1997	2007	Arecaceae	Welfia	regia	2006	198	0.03	173.74	0.4
A149	A1	P	1997	2007	Arecaceae	Welfia	regia	2005	198	0.03	173.74	0.4
A149	A1	P	1997	2007	Arecaceae	Welfia	regia	2004	199	0.03	175.98	0.4
A149	A1	P	1997	2007	Arecaceae	Welfia	regia	2003	199	0.03	175.98	0.4
A149	A1	P	1997	2007	Arecaceae	Welfia	regia	2002	201	0.03	180.51	0.4
A149	A1	P	1997	2007	Arecaceae	Welfia	regia	2001	202	0.03	182.8	0.4
A149	A1	P	1997	2007	Arecaceae	Welfia	regia	2000	204	0.03	187.41	0.4
A149	A1	P	1997	2007	Arecaceae	Welfia	regia	1999	204	0.03	187.41	0.4
A149	A1	P	1997	2007	Arecaceae	Welfia	regia	1998	204	0.03	187.41	0.4
A15	A1	P	1997	-999	Arecaceae	Welfia	regia	2005	149	0.02	81.98	0.4
A15	A1	P	1997	-999	Arecaceae	Welfia	regia	1997	148	0.02	80.48	0.4
A15	A1	P	1997	-999	Arecaceae	Welfia	regia	2009	149	0.02	81.98	0.4
A15	A1	P	1997	-999	Arecaceae	Welfia	regia	2008	149	0.02	81.98	0.4
A15	A1	P	1997	-999	Arecaceae	Welfia	regia	2006	149	0.02	81.98	0.4
A15	A1	P	1997	-999	Arecaceae	Welfia	regia	2000	149	0.02	81.98	0.4
A15	A1	P	1997	-999	Arecaceae	Welfia	regia	2004	149	0.02	81.98	0.4
A15	A1	P	1997	-999	Arecaceae	Welfia	regia	2003	149	0.02	81.98	0.4
A15	A1	P	1997	-999	Arecaceae	Welfia	regia	2002	148	0.02	80.48	0.4
A15	A1	P	1997	-999	Arecaceae	Welfia	regia	2012	149	0.02	81.98	0.4
A15	A1	P	1997	-999	Arecaceae	Welfia	regia	2001	149	0.02	81.98	0.4
A15	A1	P	1997	-999	Arecaceae	Welfia	regia	2010	149	0.02	81.98	0.4
A15	A1	P	1997	-999	Arecaceae	Welfia	regia	1998	149	0.02	81.98	0.4
A15	A1	P	1997	-999	Arecaceae	Welfia	regia	1999	149	0.02	81.98	0.4
A15	A1	P	1997	-999	Arecaceae	Welfia	regia	2011	149	0.02	81.98	0.4
A15	A1	P	1997	-999	Arecaceae	Welfia	regia	2007	149	0.02	81.98	0.4
A150	A1	A	1997	-999	Fabaceae	Pentaclethra	macroloba	2004	555	0.24	1914.79	0.49
A150	A1	A	1997	-999	Fabaceae	Pentaclethra	macroloba	2006	572	0.26	2044.75	0.49
A150	A1	A	1997	-999	Fabaceae	Pentaclethra	macroloba	2007	581	0.27	2115.28	0.49
A150	A1	A	1997	-999	Fabaceae	Pentaclethra	macroloba	2008	593	0.28	2211.19	0.49
A150	A1	A	1997	-999	Fabaceae	Pentaclethra	macroloba	2009	604	0.29	2300.97	0.49
A150	A1	A	1997	-999	Fabaceae	Pentaclethra	macroloba	2011	630	0.31	2520.32	0.49
A150	A1	A	1997	-999	Fabaceae	Pentaclethra	macroloba	2002	537	0.23	1781.85	0.49
A150	A1	A	1997	-999	Fabaceae	Pentaclethra	macroloba	2012	641	0.32	2616.13	0.49
A150	A1	A	1997	-999	Fabaceae	Pentaclethra	macroloba	2003	545	0.23	1840.34	0.49
A150	A1	A	1997	-999	Fabaceae	Pentaclethra	macroloba	2010	618	0.3	2417.84	0.49
A150	A1	A	1997	-999	Fabaceae	Pentaclethra	macroloba	2000	522	0.21	1674.73	0.49
A150	A1	A	1997	-999	Fabaceae	Pentaclethra	macroloba	1999	512	0.21	1605.17	0.49
A150	A1	A	1997	-999	Fabaceae	Pentaclethra	macroloba	1998	503	0.2	1543.83	0.49
A150	A1	A	1997	-999	Fabaceae	Pentaclethra	macroloba	1997	495	0.19	1490.31	0.49
A150	A1	A	1997	-999	Fabaceae	Pentaclethra	macroloba	2001	529	0.22	1724.31	0.49
A150	A1	A	1997	-999	Fabaceae	Pentaclethra	macroloba	2005	562	0.25	1967.78	0.49
A151	A1	P	1997	-999	Arecaceae	Welfia	regia	2010	167	0.02	111.56	0.4
A151	A1	P	1997	-999	Arecaceae	Welfia	regia	2003	167	0.02	111.56	0.4
A151	A1	P	1997	-999	Arecaceae	Welfia	regia	2004	167	0.02	111.56	0.4
A151	A1	P	1997	-999	Arecaceae	Welfia	regia	2006	167	0.02	111.56	0.4
A151	A1	P	1997	-999	Arecaceae	Welfia	regia	2002	167	0.02	111.56	0.4
A151	A1	P	1997	-999	Arecaceae	Welfia	regia	2009	167	0.02	111.56	0.4
A151	A1	P	1997	-999	Arecaceae	Welfia	regia	2005	167	0.02	111.56	0.4
A151	A1	P	1997	-999	Arecaceae	Welfia	regia	2011	167	0.02	111.56	0.4
A151	A1	P	1997	-999	Arecaceae	Welfia	regia	2012	167	0.02	111.56	0.4
A151	A1	P	1997	-999	Arecaceae	Welfia	regia	2008	167	0.02	111.56	0.4
A151	A1	P	1997	-999	Arecaceae	Welfia	regia	2000	167	0.02	111.56	0.4
A151	A1	P	1997	-999	Arecaceae	Welfia	regia	1999	167	0.02	111.56	0.4
A151	A1	P	1997	-999	Arecaceae	Welfia	regia	1998	167	0.02	111.56	0.4
A151	A1	P	1997	-999	Arecaceae	Welfia	regia	1997	167	0.02	111.56	0.4
A151	A1	P	1997	-999	Arecaceae	Welfia	regia	2001	167	0.02	111.56	0.4
A151	A1	P	1997	-999	Arecaceae	Welfia	regia	2007	167	0.02	111.56	0.4
A152	A1	A	1997	-999	Fabaceae	Pentaclethra	macroloba	2006	242	0.05	286.41	0.49
A152	A1	A	1997	-999	Fabaceae	Pentaclethra	macroloba	1997	162	0.02	102.86	0.49
A152	A1	A	1997	-999	Fabaceae	Pentaclethra	macroloba	1998	170	0.02	116.96	0.49
A152	A1	A	1997	-999	Fabaceae	Pentaclethra	macroloba	2000	193	0.03	162.75	0.49
A152	A1	A	1997	-999	Fabaceae	Pentaclethra	macroloba	2012	290	0.07	442	0.49
A152	A1	A	1997	-999	Fabaceae	Pentaclethra	macroloba	2011	284	0.06	420.69	0.49
A152	A1	A	1997	-999	Fabaceae	Pentaclethra	macroloba	2010	276	0.06	393.1	0.49
A152	A1	A	1997	-999	Fabaceae	Pentaclethra	macroloba	2009	269	0.06	369.73	0.49
A152	A1	A	1997	-999	Fabaceae	Pentaclethra	macroloba	2007	251	0.05	312.98	0.49
A152	A1	A	1997	-999	Fabaceae	Pentaclethra	macroloba	1999	183	0.03	141.88	0.49
A152	A1	A	1997	-999	Fabaceae	Pentaclethra	macroloba	2005	235	0.04	266.57	0.49
A152	A1	A	1997	-999	Fabaceae	Pentaclethra	macroloba	2004	226	0.04	242.12	0.49
A152	A1	A	1997	-999	Fabaceae	Pentaclethra	macroloba	2003	216	0.04	216.37	0.49
A152	A1	A	1997	-999	Fabaceae	Pentaclethra	macroloba	2002	209	0.03	199.22	0.49
A152	A1	A	1997	-999	Fabaceae	Pentaclethra	macroloba	2001	200	0.03	178.24	0.49
A152	A1	A	1997	-999	Fabaceae	Pentaclethra	macroloba	2008	262	0.05	347.09	0.49
A153	A1	A	1997	-999	Fabaceae	Pentaclethra	macroloba	2011	243	0.05	289.3	0.49
A153	A1	A	1997	-999	Fabaceae	Pentaclethra	macroloba	2005	161	0.02	101.17	0.49
A153	A1	A	1997	-999	Fabaceae	Pentaclethra	macroloba	2012	256	0.05	328.27	0.49
A153	A1	A	1997	-999	Fabaceae	Pentaclethra	macroloba	2008	198	0.03	173.74	0.49
A153	A1	A	1997	-999	Fabaceae	Pentaclethra	macroloba	2003	139	0.02	67.63	0.49
A153	A1	A	1997	-999	Fabaceae	Pentaclethra	macroloba	2002	133	0.01	59.72	0.49
A153	A1	A	1997	-999	Fabaceae	Pentaclethra	macroloba	2001	128	0.01	53.54	0.49
A153	A1	A	1997	-999	Fabaceae	Pentaclethra	macroloba	2000	123	0.01	47.73	0.49
A153	A1	A	1997	-999	Fabaceae	Pentaclethra	macroloba	1999	114	0.01	38.2	0.49
A153	A1	A	1997	-999	Fabaceae	Pentaclethra	macroloba	1997	101	0.01	26.56	0.49
A153	A1	A	1997	-999	Fabaceae	Pentaclethra	macroloba	2006	171	0.02	118.78	0.49
A153	A1	A	1997	-999	Fabaceae	Pentaclethra	macroloba	2004	149	0.02	81.98	0.49
A153	A1	A	1997	-999	Fabaceae	Pentaclethra	macroloba	2007	181	0.03	137.88	0.49
A153	A1	A	1997	-999	Fabaceae	Pentaclethra	macroloba	2010	227	0.04	244.78	0.49
A153	A1	A	1997	-999	Fabaceae	Pentaclethra	macroloba	2009	212	0.04	206.48	0.49
A153	A1	A	1997	-999	Fabaceae	Pentaclethra	macroloba	1998	106	0.01	30.74	0.49
A154	A1	A	1997	-999	Annonaceae	Annona	subnubila	2009	110	0.01	34.35	0.48
A154	A1	A	1997	-999	Annonaceae	Annona	subnubila	2010	110	0.01	34.35	0.48
A154	A1	A	1997	-999	Annonaceae	Annona	subnubila	2011	110	0.01	34.35	0.48
A154	A1	A	1997	-999	Annonaceae	Annona	subnubila	2006	106	0.01	30.74	0.48
A154	A1	A	1997	-999	Annonaceae	Annona	subnubila	2008	109	0.01	33.43	0.48
A154	A1	A	1997	-999	Annonaceae	Annona	subnubila	2007	107	0.01	31.62	0.48
A154	A1	A	1997	-999	Annonaceae	Annona	subnubila	2004	104	0.01	29.02	0.48
A154	A1	A	1997	-999	Annonaceae	Annona	subnubila	1999	101	0.01	26.56	0.48
A154	A1	A	1997	-999	Annonaceae	Annona	subnubila	2012	111	0.01	35.29	0.48
A154	A1	A	1997	-999	Annonaceae	Annona	subnubila	2003	104	0.01	29.02	0.48
A154	A1	A	1997	-999	Annonaceae	Annona	subnubila	2002	104	0.01	29.02	0.48
A154	A1	A	1997	-999	Annonaceae	Annona	subnubila	1998	100	0.01	25.77	0.48
A154	A1	A	1997	-999	Annonaceae	Annona	subnubila	2001	102	0.01	27.37	0.48
A154	A1	A	1997	-999	Annonaceae	Annona	subnubila	2005	105	0.01	29.88	0.48
A154	A1	A	1997	-999	Annonaceae	Annona	subnubila	2000	101	0.01	26.56	0.48
A154	A1	A	1997	-999	Annonaceae	Annona	subnubila	1997	100	0.01	25.77	0.48
A155	A1	A	1997	2005	Myristicaceae	Virola	sebifera	2000	252	0.05	316.01	0.42
A155	A1	A	1997	2005	Myristicaceae	Virola	sebifera	2003	254	0.05	322.11	0.42
A155	A1	A	1997	2005	Myristicaceae	Virola	sebifera	2001	254	0.05	322.11	0.42
A155	A1	A	1997	2005	Myristicaceae	Virola	sebifera	1998	248	0.05	303.99	0.42
A155	A1	A	1997	2005	Myristicaceae	Virola	sebifera	2004	254	0.05	322.11	0.42
A155	A1	A	1997	2005	Myristicaceae	Virola	sebifera	1999	250	0.05	309.97	0.42
A155	A1	A	1997	2005	Myristicaceae	Virola	sebifera	1997	247	0.05	301.02	0.42
A155	A1	A	1997	2005	Myristicaceae	Virola	sebifera	2002	254	0.05	322.11	0.42
A156	A1	A	1997	2017	Fabaceae	Pentaclethra	macroloba	2000	920	0.66	5644.98	0.49
A156	A1	A	1997	2017	Fabaceae	Pentaclethra	macroloba	1997	904	0.64	5440.14	0.49
A156	A1	A	1997	2017	Fabaceae	Pentaclethra	macroloba	1999	918	0.66	5619.17	0.49
A156	A1	A	1997	2017	Fabaceae	Pentaclethra	macroloba	2001	924	0.67	5696.78	0.49
A156	A1	A	1997	2017	Fabaceae	Pentaclethra	macroloba	2002	928	0.68	5748.82	0.49
A156	A1	A	1997	2017	Fabaceae	Pentaclethra	macroloba	2004	940	0.69	5906.36	0.49
A156	A1	A	1997	2017	Fabaceae	Pentaclethra	macroloba	2005	945	0.7	5972.62	0.49
A156	A1	A	1997	2017	Fabaceae	Pentaclethra	macroloba	2006	954	0.71	6092.84	0.49
A156	A1	A	1997	2017	Fabaceae	Pentaclethra	macroloba	2007	960	0.72	6173.65	0.49
A156	A1	A	1997	2017	Fabaceae	Pentaclethra	macroloba	2008	968	0.74	6282.22	0.49
A156	A1	A	1997	2017	Fabaceae	Pentaclethra	macroloba	2009	974	0.75	6364.28	0.49
A156	A1	A	1997	2017	Fabaceae	Pentaclethra	macroloba	2010	983	0.76	6488.36	0.49
A156	A1	A	1997	2017	Fabaceae	Pentaclethra	macroloba	2012	992	0.77	6613.63	0.49
A156	A1	A	1997	2017	Fabaceae	Pentaclethra	macroloba	2011	986	0.76	6529.98	0.49
A156	A1	A	1997	2017	Fabaceae	Pentaclethra	macroloba	2003	931	0.68	5788	0.49
A156	A1	A	1997	2017	Fabaceae	Pentaclethra	macroloba	1998	909	0.65	5503.75	0.49
A157	A1	P	1997	-999	Arecaceae	Welfia	regia	2006	177	0.02	130.06	0.4
A157	A1	P	1997	-999	Arecaceae	Welfia	regia	2009	177	0.02	130.06	0.4
A157	A1	P	1997	-999	Arecaceae	Welfia	regia	2010	177	0.02	130.06	0.4
A157	A1	P	1997	-999	Arecaceae	Welfia	regia	2007	177	0.02	130.06	0.4
A157	A1	P	1997	-999	Arecaceae	Welfia	regia	2011	177	0.02	130.06	0.4
A157	A1	P	1997	-999	Arecaceae	Welfia	regia	2005	176	0.02	128.15	0.4
A157	A1	P	1997	-999	Arecaceae	Welfia	regia	2004	176	0.02	128.15	0.4
A157	A1	P	1997	-999	Arecaceae	Welfia	regia	2003	176	0.02	128.15	0.4
A157	A1	P	1997	-999	Arecaceae	Welfia	regia	2002	176	0.02	128.15	0.4
A157	A1	P	1997	-999	Arecaceae	Welfia	regia	2001	177	0.02	130.06	0.4
A157	A1	P	1997	-999	Arecaceae	Welfia	regia	2000	177	0.02	130.06	0.4
A157	A1	P	1997	-999	Arecaceae	Welfia	regia	1999	176	0.02	128.15	0.4
A157	A1	P	1997	-999	Arecaceae	Welfia	regia	1998	176	0.02	128.15	0.4
A157	A1	P	1997	-999	Arecaceae	Welfia	regia	1997	176	0.02	128.15	0.4
A157	A1	P	1997	-999	Arecaceae	Welfia	regia	2008	177	0.02	130.06	0.4
A157	A1	P	1997	-999	Arecaceae	Welfia	regia	2012	177	0.02	130.06	0.4
A158	A1	A	1997	-999	Burseraceae	Protium	panamense	2000	309	0.07	513.01	0.43
A158	A1	A	1997	-999	Burseraceae	Protium	panamense	1997	303	0.07	490.01	0.43
A158	A1	A	1997	-999	Burseraceae	Protium	panamense	2012	335	0.09	618.84	0.43
A158	A1	A	1997	-999	Burseraceae	Protium	panamense	2011	334	0.09	614.58	0.43
A158	A1	A	1997	-999	Burseraceae	Protium	panamense	2010	327	0.08	585.21	0.43
A158	A1	A	1997	-999	Burseraceae	Protium	panamense	1999	304	0.07	493.8	0.43
A158	A1	A	1997	-999	Burseraceae	Protium	panamense	2001	309	0.07	513.01	0.43
A158	A1	A	1997	-999	Burseraceae	Protium	panamense	2002	309	0.07	513.01	0.43
A158	A1	A	1997	-999	Burseraceae	Protium	panamense	2003	310	0.08	516.89	0.43
A158	A1	A	1997	-999	Burseraceae	Protium	panamense	2004	312	0.08	524.71	0.43
A158	A1	A	1997	-999	Burseraceae	Protium	panamense	2006	315	0.08	536.54	0.43
A158	A1	A	1997	-999	Burseraceae	Protium	panamense	2007	318	0.08	548.51	0.43
A158	A1	A	1997	-999	Burseraceae	Protium	panamense	2008	322	0.08	564.67	0.43
A158	A1	A	1997	-999	Burseraceae	Protium	panamense	2009	325	0.08	576.95	0.43
A158	A1	A	1997	-999	Burseraceae	Protium	panamense	2005	315	0.08	536.54	0.43
A158	A1	A	1997	-999	Burseraceae	Protium	panamense	1998	303	0.07	490.01	0.43
A159	A1	A	1997	-999	Fabaceae	Zygia	gigantifoliola	2007	132	0.01	58.46	0.72
A159	A1	A	1997	-999	Fabaceae	Zygia	gigantifoliola	1998	130	0.01	55.97	0.72
A159	A1	A	1997	-999	Fabaceae	Zygia	gigantifoliola	2000	131	0.01	57.2	0.72
A159	A1	A	1997	-999	Fabaceae	Zygia	gigantifoliola	2011	133	0.01	59.72	0.72
A159	A1	A	1997	-999	Fabaceae	Zygia	gigantifoliola	2010	133	0.01	59.72	0.72
A159	A1	A	1997	-999	Fabaceae	Zygia	gigantifoliola	1997	130	0.01	55.97	0.72
A159	A1	A	1997	-999	Fabaceae	Zygia	gigantifoliola	2001	131	0.01	57.2	0.72
A159	A1	A	1997	-999	Fabaceae	Zygia	gigantifoliola	2008	132	0.01	58.46	0.72
A159	A1	A	1997	-999	Fabaceae	Zygia	gigantifoliola	2006	131	0.01	57.2	0.72
A159	A1	A	1997	-999	Fabaceae	Zygia	gigantifoliola	2005	131	0.01	57.2	0.72
A159	A1	A	1997	-999	Fabaceae	Zygia	gigantifoliola	2004	131	0.01	57.2	0.72
A159	A1	A	1997	-999	Fabaceae	Zygia	gigantifoliola	2012	133	0.01	59.72	0.72
A159	A1	A	1997	-999	Fabaceae	Zygia	gigantifoliola	2002	131	0.01	57.2	0.72
A159	A1	A	1997	-999	Fabaceae	Zygia	gigantifoliola	2003	131	0.01	57.2	0.72
A159	A1	A	1997	-999	Fabaceae	Zygia	gigantifoliola	1999	130	0.01	55.97	0.72
[truncated: 90,858 more rows]
