# Supplementary material for: Diversity, distribution and dynamics of large trees across an old-growth lowland tropical rain forest landscape
Source: PLoS One. 2019 Nov 11;14(11):e0224896. doi: 10.1371/journal.pone.0224896 (PMC6844552; doi:10.1371/journal.pone.0224896)
Supplement: S3 Table — (CSV) [file pone.0224896.s003.csv]

* Data on Large Trees (>=60 cm diameter above buttresses) from complete inventory of 238 0.05 ha plots at the La Selva Biological Station Costa Rica
* ID_LT is an individual indentification code
* FirstCen is the year an individual was first censused (range 2006-2011)
* Liv16Y_N codes whether the individual was alive in 2016 census (Y) or dead (N)
* 2016Notes is any comentary recorded by the field crew at the 2016 census
* First and Second are the most NW set of plot corner coordinates in the La Selva grid system - see link below for description
* https://tropicalstudies.org/gis/laselva/instruction_manual.gif
* CanPos1 CanPos2 are two observers' independent assements of canopy postion- see Clark et al. 2018https://doi.org/10.1002/ecy.2394 for canopy position description
* Diameter in mm above any buttresses, measurement techniques follow Clark et al. 2018https://doi.org/10.1002/ecy.2394
* Method is how diameter was measured, 1617 are CIN diameter measurement tape and 5 are EST estimated see text for details
* MedHeight is height of diameter measurement see Clark et al. 2018https://doi.org/10.1002/ecy.2394 for code details
* Easting and Northing are the approximate coordinates of the individual in UTM 16N
ID_LT	FirstCen	Liv16Y_N	2016Notes	First	Second	Genero	Especie	CanPos1	CanPos2	Diameter	Method	MedHeight	EASTING	NORTHING
1269	2009	N		2200	1900	PENT	MACR	2.5	2.5	646	CIN	1300	827706.4	1152561.8
1501	2011	Y		3100	1100	PENT	MACR	4	4	804	CIN	1300	826579.6	1152306.7
1564	2011	Y	descopado con 2 rebrotes	3000	1300	PENT	MACR	3	2.5	722	CIN	1300	826795.1	1152290.7
1578	2011	Y		3000	1350	PENT	MACR	4	3	654	CIN	1300	826818.8	1152213.6
1588	2011	Y		3000	1400	PENT	MACR	4	4	935	CIN	1300	826841	1152161.3
1604	2011	Y	No esta muerto todas sus partes buenas, decia que estaba muerto en 2012	2900	1300	PENT	MACR	4	3	724	CIN	1300	826849.3	1152367.7
1605	2011	Y	podrido en la mitad	2900	1300	PENT	MACR	4	3	750	CIN	1300	826858.3	1152350.9
1607	2011	Y		2900	1300	PENT	MACR	4	4	601	CIN	1300	826846.8	1152348.8
1608	2011	Y		2900	1300	PENT	MACR	4	4	785	CIN	1300	826851.6	1152373.6
1609	2011	Y		2900	1300	PENT	MACR	4	4	660	CIN	1300	826833.5	1152363.9
1610	2011	Y		2900	1300	LACM	PANA	4	4	614	CIN	1300	826809.5	1152349.1
1612	2011	Y		2900	1300	PENT	MACR	4	4	687	CIN	1300	826827.6	1152340.7
1613	2011	Y		2900	1300	CONC	PLEI	3	2.5	785	CIN	1300	826805.4	1152334.3
1614	2011	Y		2900	1300	CONC	PLEI	1.5	2	698	CIN	1300	826799.3	1152326.9
1615	2011	Y		2900	1300	BALI	ELEG	5	5	903	CIN	1300	826798.3	1152318.7
1616	2011	Y		2900	1300	LAET	PROC	4	3	619	CIN	1300	826807.2	1152314.6
1617	2011	Y		2900	1300	PENT	MACR	1.5	2.5	628	CIN	1300	826794	1152299.6
1618	2011	Y		2900	1250	SACO	TRIC	5	5	714	CIN	1300	826755	1152343.9
1619	2011	Y		2900	1250	PENT	MACR	2.5	2.5	640	CIN	1300	826752.7	1152345.7
1620	2011	Y		2900	1250	PENT	MACR	4	4	733	CIN	1300	826772.1	1152365.1
1621	2011	Y		2900	1250	PENT	MACR	4	4	820	CIN	1300	826781	1152378.1
1622	2011	Y		2900	1250	PENT	MACR	3	3	637	CIN	1300	826794.3	1152399.5
1623	2011	N	muerto desraizado	2900	1200	PENT	MACR	4	4	872	CIN	1300	826784.2	1152407.1
1624	2011	Y		2900	1200	PENT	MACR	4	4	655	CIN	1600	826772.9	1152410.7
1	2006	Y		900	1200	PENT	MACR	4	4	686	CIN	1300	827878.1	1154057.1
2	2006	Y		900	1200	GENI	AMER	4	4	617	CIN	300	827870.7	1154041.1
3	2006	Y		900	1200	PENT	MACR	4	4	604	CIN	300	827898.5	1154035.2
4	2006	Y		900	1200	APEI	MEMB	4	4	634	CIN	300	827853.5	1154041.9
5	2006	Y	medida estimada 90 cm	900	1200	LUEH	SEEM	5	5	900	EST	-999	827837.6	1154033.5
6	2006	Y		900	1250	PENT	MACR	4	4	605	CIN	1300	827913.1	1154044.2
7	2006	Y		900	1250	PENT	MACR	4	4	761	CIN	1300	827944	1154050.6
8	2006	Y	quebrado o roto arriba en la copa	900	1250	SPAC	CORR	4	4	636	CIN	1300	827920.1	1153996.4
9	2006	Y		900	1250	STRY	MICR	5	5	634	CIN	1300	827914.8	1153999.7
10	2006	Y		900	1250	PENT	MACR	4	4	709	CIN	1300	827889.1	1153980.7
11	2006	Y		900	1250	PENT	MACR	3	3	638	CIN	1300	827911.5	1153975
12	2006	N	muerto horizontal	900	1250	LAET	PROC	4	4	718	CIN	1300	827908.1	1153969.3
13	2006	N	muerto de pie	900	1300	APEI	MEMB	4	4	783	CIN	1600	827959.1	1154025.7
14	2006	Y		900	1300	PENT	MACR	4	4	821	CIN	1300	827990.4	1154015.7
15	2006	Y		900	1300	DUSS	MACR	4	4	761	CIN	900	827980.4	1154005.8
16	2006	Y		900	1300	PENT	MACR	4	4	660	CIN	1300	827989.1	1153993.6
17	2006	Y		900	1300	JACA	COPA	4	4	608	CIN	1300	827981.2	1153980.1
18	2006	Y		900	1300	PENT	MACR	4	4	650	CIN	1300	827960.9	1153984.3
19	2006	Y		900	1300	PENT	MACR	3	3	882	CIN	1300	827944.4	1153984.3
20	2006	Y		900	1300	SACO	TRIC	4	4	902	CIN	900	827931.9	1153976.7
21	2006	N	muerto horizontal	900	1300	PENT	MACR	4	4	651	CIN	600	827936.9	1153943
22	2006	Y		900	1300	PENT	MACR	4	4	797	CIN	1300	827950.8	1153945.6
23	2006	Y		900	1350	PENT	MACR	4	4	694	CIN	1300	828044.5	1153984.1
24	2006	Y		900	1400	CARA	NICA	4	4	1031	CIN	900	828002.2	1153962.4
25	2006	Y		900	1350	VIRO	KOSC	4	4	818	CIN	1300	827966.5	1153941.6
26	2006	Y		900	1350	PENT	MACR	5	5	755	CIN	1300	828007.5	1153928.9
27	2006	Y		900	1400	DALB	MEGA	4	4	734	CIN	1300	828061.1	1153971.5
28	2006	N		900	1400	BROS	LACT	5	5	789	CIN	1300	828074.8	1153959.7
29	2006	Y		900	1400	PENT	MACR	3	3	616	CIN	600	828061.8	1153939
30	2006	N	muerto horizontal	900	1400	VITE	COOP	2.5	2.5	717	CIN	1600	828036.1	1153947.6
31	2006	Y		900	1400	PENT	MACR	4	4	832	CIN	1300	828022.8	1153943.6
32	2006	Y		900	1400	PENT	MACR	3	3	646	CIN	1300	828032.8	1153933.8
33	2006	N	muerto horizontal	900	1400	LAET	PROC	4	4	671	CIN	1300	828036.5	1153928.6
34	2006	Y		900	1400	APEI	MEMB	3	3	631	CIN	1300	828039	1153930.2
35	2006	Y		900	1400	GUAR	GUID	4	4	798	CIN	1600	828050.1	1153916.4
36	2006	Y		900	1400	PENT	MACR	4	4	612	CIN	1300	828029.5	1153911.5
37	2006	Y		900	1400	PENT	MACR	4	4	757	CIN	1600	828013.6	1153910
38	2006	Y		900	1400	PENT	MACR	4	4	688	CIN	1300	827996.9	1153910.4
39	2006	Y		900	1400	CONC	PLEI	4	4	643	CIN	1300	828005	1153908.1
40	2006	N		900	1400	TAPI	GUIA	4	4	638	CIN	1300	828002.9	1153892
41	2006	Y		900	1400	PENT	MACR	3	3	615	CIN	1300	828015.4	1153926.7
42	2006	Y		900	1450	APEI	MEMB	3	3	1181	CIN	1600	828116.1	1153911.9
43	2006	N		900	1450	STRY	MICR	4	4	707	CIN	1600	828071.2	1153924.2
44	2006	Y		900	1450	OCOT	HART	4	4	700	CIN	1300	828033	1153875.6
45	2006	Y		900	1500	APEI	MEMB	4	4	617	CIN	1300	828077.1	1153854.5
46	2006	N	muerto de pie	900	1550	APEI	MEMB	4	4	686	CIN	1300	828174.8	1153878.5
47	2006	Y	quebrado en la copa	900	1550	PENT	MACR	3	3	776	CIN	1300	828188.8	1153883.1
48	2006	Y		900	1550	APEI	MEMB	4	4	973	CIN	1300	828205	1153871.2
49	2006	Y		900	1550	INGA	LEIO	4	4	626	CIN	1300	828189.4	1153859.7
50	2006	Y		900	1550	CALO	BRAS	4	4	705	CIN	1300	828169.9	1153844.5
51	2006	Y		900	1550	CARA	NICA	5	5	1087	CIN	1600	828173.2	1153836.9
52	2006	Y		900	1550	INGA	ALBA	4	4	842	CIN	1600	828159.1	1153829
53	2006	Y		900	1550	PENT	MACR	4	4	760	CIN	1300	828154	1153837
54	2006	Y		900	1550	APEI	MEMB	4	4	628	CIN	1300	828172.2	1153817
55	2006	Y		900	1600	VITE	COOP	4	4	815	CIN	1300	828219.8	1153852
56	2006	Y		900	1600	COCC	TUER	3	3	842	CIN	1600	828231.4	1153849.3
57	2006	Y		900	1600	APEI	MEMB	3	3	895	CIN	1600	828231.4	1153834.9
58	2006	Y		900	1600	SWAR	CUBE	5	5	787	CIN	1600	828226.3	1153831
59	2006	Y		900	1600	PENT	MACR	4	4	849	CIN	1300	828205.8	1153840.2
60	2006	N	muerto horizontal	900	1600	ESCH	LONG	3	3	639	CIN	1300	828204.5	1153851.4
61	2006	N	muerto de pie	900	1600	INGA	ALBA	4	4	620	CIN	1300	828229	1153816.3
62	2006	Y		900	1600	APEI	MEMB	4	4	1043	CIN	1600	828223.1	1153806.9
63	2006	Y		900	1600	POUT	SILV	4	4	945	CIN	1600	828201.1	1153819.6
64	2006	Y		900	1600	PENT	MACR	4	4	659	CIN	1300	828207.7	1153794.7
65	2006	N	muerto horizontal	900	1600	PENT	MACR	4	4	799	CIN	1300	828198	1153784.4
66	2006	Y		900	1250	HIER	ALCH	4	4	722	CIN	1300	827927	1154022
67	2006	Y		900	1300	PENT	MACR	4	4	812	CIN	1300	827958.4	1154004.5
68	2006	Y		900	1300	HIER	ALCH	4	4	968	CIN	1600	827931.9	1153965.5
69	2006	N		900	1350	SIMA	AMAR	5	5	625	CIN	300	828006.6	1154012.3
70	2006	Y		900	1350	HIER	ALCH	4	4	947	CIN	1300	828011.9	1153978.3
71	2006	N		900	1400	LECY	AMPL	4	4	1218	CIN	1600	828033.7	1153959.4
72	2006	Y		900	1450	HIER	ALCH	5	5	1610	EST	-999	828110.7	1153917.6
73	2006	Y		900	1450	OTOB	NOVO	4	4	743	CIN	1300	828058.5	1153912.2
74	2006	Y		900	1450	VIRO	KOSC	4	4	743	CIN	1300	828077.3	1153897.4
75	2006	Y		900	1450	LAET	PROC	4	4	645	CIN	1300	828065.4	1153896.1
76	2006	Y		900	1450	VITE	COOP	4	4	1067	CIN	1200	828078.8	1153880
77	2006	Y		900	1500	PENT	MACR	4	4	833	CIN	1300	828140.9	1153917.1
78	2006	Y		900	1500	PENT	MACR	3	3	694	CIN	1300	828133.7	1153867.1
79	2006	Y		900	1500	PENT	MACR	2.5	2.5	630	CIN	1300	828129.2	1153874.7
80	2006	Y		900	1500	DIPT	PANA	5	5	1327	CIN	1600	828111.4	1153870.3
81	2006	Y		900	1500	LECY	AMPL	3	3	902	CIN	1300	828101.6	1153877.5
82	2006	Y		900	1500	GUAR	GUID	3	3	718	CIN	1600	828093.9	1153871.3
83	2006	Y		900	1550	LECY	AMPL	5	5	980	CIN	1600	828118.3	1153818.4
84	2006	Y		900	1550	PENT	MACR	4	4	624	CIN	1300	828152.6	1153792.8
85	2007	N	muerto de pie	800	1400	PENT	MACR	4	4	1179	CIN	1600	828133.8	1154025.1
86	2007	Y		800	1400	PENT	MACR	4	4	793	CIN	1300	828124.4	1154042.3
87	2007	N	muerto de pie	800	1400	INGA	ALBA	4	4	604	CIN	1300	828118.9	1154035.1
88	2007	Y		800	1400	CONC	PLEI	4	4	688	CIN	1300	828100.8	1154060.6
89	2007	Y		800	1400	PENT	MACR	4	4	622	CIN	1300	828104.2	1154016.8
90	2007	N	muerto horizontal	800	1400	GOET	MEIA	4	4	618	CIN	1300	828075	1153999.2
91	2007	N	muerto de pie	800	1400	PENT	MACR	4	4	660	CIN	1300	828067.3	1153984.1
92	2007	Y		800	1400	PENT	MACR	4	4	736	CIN	1300	828092.7	1153974.3
93	2007	Y		800	1400	PENT	MACR	4	4	690	CIN	1300	828098.4	1153983.3
94	2007	Y		800	1400	PENT	MACR	3	3	628	CIN	1300	828120	1154013.2
95	2007	Y		800	1450	PENT	MACR	4	4	762	CIN	1300	828164.9	1154019.3
96	2007	Y		800	1450	PENT	MACR	4	4	714	CIN	1300	828163.6	1154009.2
97	2007	Y		800	1450	PENT	MACR	4	4	699	CIN	1300	828154	1154013.3
98	2007	Y		800	1450	PENT	MACR	4	4	790	CIN	1300	828143.1	1154003.4
99	2007	Y		800	1450	SACO	TRIC	4	4	693	CIN	1300	828133.3	1154010.7
100	2007	Y		800	1450	GUAR	GUID	4	4	660	CIN	1300	828138.7	1153993.6
101	2007	Y		800	1450	PENT	MACR	3	3	651	CIN	1300	828104.2	1153973
102	2007	Y		800	1450	APEI	MEMB	4	4	1070	CIN	1600	828111.2	1153965.3
103	2007	Y		800	1450	PENT	MACR	4	4	664	CIN	1300	828123.5	1153936.9
104	2007	Y		800	1450	PENT	MACR	4	4	705	CIN	1300	828130.2	1153962.7
105	2007	Y		800	1450	DUSS	MACR	4	4	622	CIN	1300	828133.2	1153969.6
106	2007	N	muerto horizontal	800	1450	PENT	MACR	2.5	2.5	691	CIN	1300	828141.1	1153970.5
107	2007	Y		800	1450	PENT	MACR	4	4	723	CIN	1300	828151.9	1153985.1
108	2007	Y		800	1500	HERN	DIDY	5	5	764	CIN	1000	828191.7	1153998.3
109	2007	Y		800	1500	PENT	MACR	2.5	2.5	610	CIN	300	828192.8	1153996.8
110	2007	Y		800	1500	PENT	MACR	4	4	785	CIN	1300	828136.6	1153935.3
111	2007	Y		800	1500	PENT	MACR	4	4	820	CIN	1300	828146.3	1153935.5
112	2007	Y		800	1500	PENT	MACR	4	4	738	CIN	1300	828168.6	1153897.6
113	2007	N		800	1500	GOET	MEIA	4	4	622	CIN	1600	828178.1	1153918.4
114	2007	Y		800	1500	APEI	MEMB	4	4	750	CIN	1300	828190.8	1153953.6
115	2007	N		800	1500	OCOT	HART	4	4	666	CIN	1300	828193.5	1153964.8
116	2007	Y		800	1500	INGA	ALBA	4	4	813	CIN	1300	828197.3	1153968.2
117	2007	Y		800	1500	ILEX	SKUT	4	4	986	CIN	1300	828214.1	1153960.5
118	2007	Y		1100	1100	PENT	MACR	4	4	667	CIN	1300	827654.1	1153921.1
119	2007	Y		1100	1100	GUAR	GUID	4	4	722	CIN	1300	827662.4	1153924.3
120	2007	N	muerto horizontal	1100	1100	STRY	MICR	4	4	752	CIN	1300	827654.4	1153942
121	2007	Y		1100	1100	VITE	COOP	3	3	689	CIN	1300	827661.6	1153952.3
122	2007	Y		1100	1100	PENT	MACR	4	4	975	CIN	1300	827694.8	1153962
123	2007	N		1100	1100	PENT	MACR	4	4	712	CIN	1300	827711.6	1153970.3
124	2007	Y		1100	1100	PENT	MACR	4	4	821	CIN	1300	827704.4	1153948.7
125	2007	Y		1100	1100	BROS	LACT	5	5	638	CIN	1300	827711.9	1153942.2
126	2007	Y		1100	1100	RICH	OBOV	3	3	833	CIN	1300	827709.7	1153936
127	2007	Y		1100	1100	PENT	MACR	4	4	760	CIN	1300	827675.8	1153914
128	2007	Y		1100	1150	PENT	MACR	3	3	601	CIN	1300	827682	1153883.9
129	2007	Y		1100	1150	ILEX	SKUT	4	4	917	CIN	1300	827684.5	1153877.5
130	2007	Y	quebrado en la copa	1100	1150	DIPT	PANA	4	4	846	CIN	1300	827692	1153866.1
131	2007	N		1100	1150	SPAC	CORR	5	5	799	CIN	1300	827686.9	1153891.4
132	2007	Y		1100	1150	STRY	MICR	4	4	704	CIN	1300	827703.7	1153905.9
133	2007	Y		1100	1150	LAET	PROC	4	4	728	CIN	1300	827713.9	1153908.8
134	2007	N	muerto horizontal	1100	1150	PENT	MACR	3	3	769	CIN	1300	827720	1153905.9
135	2007	Y		1100	1150	PENT	MACR	4	4	684	CIN	1300	827721.7	1153909.5
136	2007	Y		1100	1150	PENT	MACR	2.5	2.5	610	CIN	1300	827716.3	1153927.2
137	2007	Y		1100	1150	PENT	MACR	4	4	711	CIN	1300	827729.5	1153931.2
138	2007	Y		1100	1150	DUSS	MACR	4	4	647	CIN	1300	827731.7	1153942.7
139	2007	Y		1100	1150	INGA	ALBA	4	4	605	CIN	1300	827767.2	1153931.5
140	2007	N		1100	1150	PENT	MACR	4	4	838	CIN	1300	827750.3	1153919.5
141	2007	N	muerto de pie	1100	1150	TAPI	GUIA	4	4	785	CIN	1300	827736.4	1153896.8
142	2007	Y		1100	1150	HIER	ALCH	4	4	720	CIN	1300	827736.3	1153885.4
143	2007	Y		1100	1150	PENT	MACR	4	4	994	CIN	1300	827720.3	1153880.2
144	2007	Y		1100	1150	PENT	MACR	4	4	812	CIN	1300	827715.6	1153868.7
145	2007	Y		1100	1200	DIPT	PANA	5	5	1460	CIN	1600	827734.9	1153837.1
146	2007	Y		1100	1200	PENT	MACR	4	4	816	CIN	1300	827738.4	1153865.3
147	2007	Y		1100	1200	HIER	ALCH	3	3	699	CIN	1600	827758.2	1153886.1
148	2007	N	muerto horizontal	1100	1200	CARA	NICA	4	4	1253	CIN	1600	827792.2	1153900
149	2007	N	muerto horizontal	1100	1200	PENT	MACR	2.5	2.5	628	CIN	1300	827801.6	1153905.1
150	2007	N	muerto horizontal	1100	1200	PENT	MACR	3	3	618	CIN	1300	827799.4	1153893.6
151	2007	Y		1100	1200	PENT	MACR	2.5	2.5	698	CIN	1300	827784.3	1153886.6
152	2007	Y		1100	1200	HYME	MESO	5	5	1088	CIN	1600	827777.2	1153880
153	2007	Y		1100	1200	PENT	MACR	4	4	626	CIN	1300	827772.2	1153852.6
154	2007	Y		1100	1200	PENT	MACR	4	4	684	CIN	1300	827760.4	1153848.7
155	2007	Y		1100	1200	DUSS	MACR	3	3	833	CIN	1600	827756.6	1153837.8
156	2007	N	muerto de pie	1100	1250	DIPT	PANA	4	4	1086	CIN	1600	827803.4	1153865.8
157	2007	Y		1100	1250	APEI	MEMB	4	4	748	CIN	1600	827800.2	1153830.1
158	2007	Y		1100	1250	LECY	AMPL	4	4	837	CIN	1300	827785.4	1153799.1
159	2007	Y		1200	1300	DIPT	PANA	5	5	801	CIN	1300	827772.1	1153722.9
160	2007	Y		1200	1300	PENT	MACR	4	4	801	CIN	1300	827740	1153712.8
161	2007	Y		1200	1300	ILEX	SKUT	5	5	837	CIN	1300	827793.8	1153722.8
162	2007	Y		1200	1300	PENT	MACR	4	4	693	CIN	1300	827809.1	1153740.3
163	2007	Y	quebrado en el tronco	1200	1300	DIPT	PANA	4	4	864	CIN	1300	827802.8	1153747.9
164	2007	Y		1200	1250	PENT	MACR	4	4	768	CIN	1300	827756.3	1153815.1
165	2007	Y		1200	1250	VIRO	KOSC	4	4	810	CIN	1300	827751.4	1153795.7
166	2007	Y		1200	1250	HERN	DIDY	4	4	700	CIN	1300	827746.7	1153779.5
167	2007	Y		1200	1250	PENT	MACR	3	3	757	CIN	1600	827749.6	1153771.7
168	2007	Y		1200	1250	CONC	PLEI	4	4	743	CIN	1300	827724.9	1153754.8
169	2007	Y		1200	1250	APEI	MEMB	4	4	797	CIN	1300	827731.9	1153740
170	2007	Y		1200	1250	PENT	MACR	3	3	679	CIN	1300	827700.7	1153734.8
171	2007	N	muerto de pie	1200	1250	ILEX	SKUT	4	4	839	CIN	1300	827717.6	1153733
172	2007	N	muerto horizontal	1200	1250	CONC	PLEI	2.5	2.5	676	CIN	1300	827719.7	1153728
173	2007	Y		1200	1250	PENT	MACR	4	4	940	CIN	1600	827750.7	1153736.1
174	2007	Y		1200	1250	PENT	MACR	3	3	817	CIN	1300	827773.4	1153778.4
175	2007	Y		1200	1250	PENT	MACR	4	4	711	CIN	1300	827770.9	1153783.9
176	2007	Y		1200	1250	DIPT	PANA	4	4	1093	CIN	1600	827773.3	1153790
177	2007	Y		1200	1200	PENT	MACR	3	3	728	CIN	1300	827733.2	1153823.3
178	2007	Y		1200	1200	PENT	MACR	4	4	727	CIN	1300	827722.7	1153795.1
179	2007	Y		1200	1200	PENT	MACR	4	4	748	CIN	1300	827711.3	1153789.7
180	2007	Y		1200	1200	PENT	MACR	4	4	640	CIN	1300	827700.8	1153798.9
181	2007	Y		1200	1200	DIPT	PANA	5	5	919	CIN	1600	827685.3	1153765.6
182	2007	Y		1200	1200	INGA	ALBA	4	4	618	CIN	1300	827701.5	1153753
183	2007	Y		1200	1200	DIPT	PANA	4	4	724	CIN	1300	827691.2	1153744
184	2007	Y		1200	1200	PENT	MACR	3	3	748	CIN	1300	827680.1	1153758.5
185	2007	Y		1200	1200	GUAR	GUID	4	4	710	CIN	1300	827663	1153774.9
186	2007	Y		1200	1200	BROS	GUIA	4	4	698	CIN	1300	827687.2	1153793.5
187	2007	Y		1200	1200	PENT	MACR	4	4	938	CIN	1300	827685.6	1153810.1
188	2007	Y		1200	1200	PENT	MACR	3	3	628	CIN	1300	827704.6	1153822.7
189	2007	Y		1200	1150	VIRO	KOSC	4	4	839	CIN	1300	827693.7	1153858.2
190	2007	Y		1200	1150	PENT	MACR	4	4	680	CIN	1300	827662.4	1153815.8
191	2007	Y		1200	1150	SWAR	CUBE	4	4	645	CIN	1300	827654.8	1153803
192	2007	Y		1200	1150	BALI	ELEG	5	5	1419	CIN	1600	827625	1153793.6
193	2007	Y		1200	1150	PENT	MACR	2.5	2.5	731	CIN	1300	827619.6	1153796.5
194	2007	Y		1200	1150	PENT	MACR	2.5	2.5	632	CIN	1300	827631.5	1153793.9
195	2007	Y		1200	1150	PENT	MACR	2.5	2.5	626	CIN	1300	827621.4	1153805.7
196	2007	Y		1200	1150	PENT	MACR	4	4	710	CIN	1300	827630.6	1153821.7
197	2007	Y		1200	1150	DIPT	PANA	4	4	724	CIN	1300	827667.9	1153852.7
198	2007	Y		1200	1100	DIPT	PANA	4	4	702	CIN	1300	827654.3	1153881.8
199	2007	Y		1200	1100	PENT	MACR	4	4	687	CIN	1300	827609.8	1153800.7
200	2007	Y		1200	1100	INGA	ALBA	5	5	863	CIN	1300	827591.7	1153814.9
201	2007	N		1200	1100	PENT	MACR	4	4	678	CIN	1300	827597.7	1153822.1
202	2007	Y		1200	1100	PENT	MACR	4	4	688	CIN	1300	827591.8	1153840.5
203	2007	N	muerto desraizado	1200	1100	PENT	MACR	4	4	722	CIN	1300	827626.9	1153876.3
204	2007	Y		1200	1100	PENT	MACR	4	4	757	CIN	1300	827640.9	1153898.4
205	2007	Y		1200	1050	PENT	MACR	4	4	664	CIN	1300	827619.3	1153899.2
206	2007	Y	este arbol decia que estaba muerto en 2011 pero esta vivo rebrotando	1200	1050	PENT	MACR	4	4	833	CIN	1300	827606.9	1153879.5
207	2007	N	muerto horizontal	1200	1050	VIRO	KOSC	4	4	646	CIN	1300	827570.7	1153846.8
208	2007	Y		1200	1050	PENT	MACR	3	3	827	CIN	1300	827573.2	1153828.7
209	2007	Y		1200	1050	LAET	PROC	4	4	703	CIN	1300	827573.3	1153828.5
210	2007	Y		1200	1050	PENT	MACR	4	4	716	CIN	1600	827567.9	1153863.4
211	2007	Y		1200	1050	VITE	COOP	4	4	799	CIN	1600	827570.4	1153882.2
212	2007	Y		1200	1050	PENT	MACR	4	4	713	CIN	1300	827588	1153912.7
213	2007	Y		1300	1050	PENT	MACR	4	4	635	CIN	1300	827546.8	1153841.3
214	2007	Y		1300	1050	PENT	MACR	4	4	729	CIN	1300	827551.2	1153826
215	2007	Y		1300	1050	PENT	MACR	4	4	625	CIN	1300	827534.7	1153832.3
216	2007	Y		1300	1050	PENT	MACR	4	4	739	CIN	1300	827540.7	1153793.5
217	2007	Y		1300	1050	PENT	MACR	4	4	844	CIN	1300	827541.6	1153784.9
218	2007	N	muerto horizontal	1300	1050	VITE	COOP	3	3	789	CIN	1300	827537.7	1153775.5
219	2007	Y		1300	1050	GUAR	GUID	4	4	622	CIN	1300	827508.8	1153788.1
220	2007	Y		1300	1050	BALI	ELEG	5	5	748	CIN	1300	827500.6	1153776
221	2007	Y		1300	1050	PENT	MACR	4	4	680	CIN	1300	827503	1153759.9
222	2008	Y		900	1650	VIRO	KOSC	3	3	688	CIN	1300	828272.8	1153809.2
223	2008	Y		900	1650	DIPT	PANA	5	5	866	CIN	1600	828285.2	1153808.3
224	2008	Y		900	1650	PENT	MACR	4	4	871	CIN	1300	828273.2	1153783
225	2008	Y		900	1650	PENT	MACR	4	4	973	CIN	1600	828241.7	1153787.5
226	2008	Y		900	1650	PENT	MACR	4	4	615	CIN	1300	828227.8	1153793.5
227	2008	N		1000	1650	GOET	MEIA	4	4	615	CIN	1300	828227.5	1153724.1
228	2008	Y		1000	1650	PENT	MACR	4	4	609	CIN	1300	828170.1	1153711.2
229	2008	Y		1000	1650	PENT	MACR	4	4	873	CIN	1300	828161.2	1153672.5
230	2008	Y		1000	1650	PTER	HAYE	5	5	1115	EST	-999	828175.6	1153678.1
231	2008	Y		1000	1650	PENT	MACR	4	4	753	CIN	1300	828183.9	1153668.5
232	2008	Y		1000	1600	PENT	MACR	4	4	856	CIN	1300	828187.8	1153756.7
233	2008	Y		1000	1600	LECY	AMPL	4	4	642	CIN	1300	828174.9	1153753
234	2008	Y		1000	1600	PENT	MACR	4	4	972	CIN	1600	828183.7	1153767.1
235	2008	Y		1000	1600	OCOT	HART	5	5	891	CIN	1600	828159.4	1153757
236	2008	Y		1000	1600	LAET	PROC	4	4	756	CIN	1300	828156.6	1153774.2
237	2008	Y		1000	1600	PENT	MACR	3	3	696	CIN	1300	828159.4	1153775.3
238	2008	Y		1000	1600	PENT	MACR	3	3	613	CIN	1300	828152.3	1153769.6
239	2008	Y		1000	1600	PENT	MACR	4	4	664	CIN	1300	828153.5	1153740.3
240	2008	N		1000	1600	SACO	TRIC	4	4	940	CIN	1600	828153.3	1153731.6
241	2008	Y		1000	1600	PENT	MACR	4	4	610	CIN	1300	828165.1	1153717.8
242	2008	Y		1000	1600	PENT	MACR	4	4	631	CIN	1300	828153.9	1153714.2
243	2008	Y		1000	1600	PENT	MACR	4	4	625	CIN	1300	828141.8	1153714.2
244	2008	N	muerto horizontal desraizado	1000	1600	PENT	MACR	4	4	637	CIN	1300	828116.8	1153713
245	2008	Y		1000	1600	CARA	NICA	3	3	714	CIN	1300	828113	1153721.6
246	2008	Y		1000	1600	PENT	MACR	4	4	668	CIN	1300	828133.5	1153745.5
247	2008	N		1000	1550	BYRS	CRAS	4	4	632	CIN	1300	828116.9	1153736
248	2008	Y		1000	1550	LECY	AMPL	5	5	1235	CIN	1600	828110.7	1153755.6
249	2008	Y		1000	1550	GUAR	GUID	3	3	1009	CIN	1300	828105.6	1153734
250	2008	Y		1000	1550	SPAC	CORR	4	4	814	CIN	1300	828109.4	1153726.5
251	2008	N		1000	1550	PENT	MACR	3	3	814	CIN	1300	828100.6	1153731.1
252	2008	N	muerto horizontal	1000	1550	PENT	MACR	4	4	632	CIN	1300	828093.3	1153710.8
253	2008	Y		1000	1550	LUEH	SEEM	4	4	658	CIN	1600	828072.8	1153725.8
254	2008	N		1000	1550	PENT	MACR	4	4	676	CIN	1300	828076	1153748.1
255	2008	Y		1000	1550	PENT	MACR	4	4	656	CIN	1300	828088.4	1153744.2
256	2008	Y		1300	1100	GUAR	GUID	4	4	693	CIN	1300	827557.7	1153794.6
257	2008	Y		1300	1100	PENT	MACR	3	3	720	CIN	1300	827570.7	1153788.4
258	2008	Y		1300	1100	LAET	PROC	4	4	600	CIN	1300	827585.6	1153792.9
259	2008	Y		1300	1100	LAET	PROC	4	4	687	CIN	1300	827568.2	1153755.8
260	2008	Y		1300	1100	PENT	MACR	4	4	967	CIN	1300	827585.2	1153745.6
261	2008	N	muerto de pie	1300	1100	VITE	COOP	4	4	756	CIN	1300	827548.9	1153758.3
262	2008	N		1300	1150	PENT	MACR	4	4	1285	CIN	1300	827580.7	1153738.8
263	2008	Y		1300	1150	STRY	MICR	4	4	691	CIN	1300	827574.4	1153723.7
264	2008	Y		1300	1150	PENT	MACR	2.5	2.5	622	CIN	1300	827612.6	1153776
265	2008	Y		1300	1150	DIPT	PANA	4	4	794	CIN	1300	827613.5	1153779.6
266	2008	Y		1300	1150	SPAC	CORR	4	4	689	CIN	1300	827625.4	1153776.8
267	2008	Y		1300	1150	GUAR	GUID	4	4	712	CIN	1300	827631.5	1153747
268	2008	Y		1300	1150	MINQ	GUIA	4	4	716	CIN	1300	827621.7	1153722.7
269	2008	Y		1300	1150	PENT	MACR	4	4	793	CIN	1300	827604	1153716.3
270	2008	Y		1300	1150	PENT	MACR	4	4	699	CIN	1300	827601.5	1153723.5
271	2008	N		1300	1150	PENT	MACR	4	4	736	CIN	1300	827577.9	1153704.8
272	2008	N	muerto horizontal	1300	1200	INGA	PEZE	4	4	617	CIN	1300	827643.5	1153732
273	2008	N	muerto de pie	1300	1200	DUSS	CUSC	4	4	850	CIN	1600	827654.9	1153718
274	2008	Y		1300	1200	PENT	MACR	4	4	671	CIN	1300	827659.2	1153676
275	2008	Y		1300	1200	SACO	TRIC	4	4	628	CIN	1300	827644.6	1153684
276	2008	Y		1300	1200	PENT	MACR	4	4	718	CIN	1300	827646.4	1153667.3
277	2008	Y		1300	1200	PENT	MACR	4	4	963	CIN	1300	827620.2	1153671.9
278	2008	Y		1300	1200	APEI	MEMB	4	4	937	CIN	1300	827627	1153676.2
279	2008	Y		1300	1250	PENT	MACR	4	4	747	CIN	1300	827676.1	1153663.8
280	2008	Y		1300	1250	PENT	MACR	4	4	661	CIN	1300	827664.4	1153658.2
281	2008	Y		1300	1250	PENT	MACR	4	4	675	CIN	1300	827655.8	1153655.5
282	2008	Y		1300	1250	PENT	MACR	4	4	737	CIN	1300	827687.3	1153679.7
283	2008	Y		1300	1250	PENT	MACR	4	4	613	CIN	1300	827672.7	1153684.2
284	2008	Y		1300	1250	PENT	MACR	4	4	927	CIN	1300	827685.3	1153690.1
285	2008	Y		1300	1250	PENT	MACR	4	4	682	CIN	1300	827685.3	1153702.5
286	2008	N	muerto de pie	1300	1250	PENT	MACR	4	4	848	CIN	1300	827693.1	1153691.9
287	2008	Y		1300	1250	PENT	MACR	4	4	612	CIN	1300	827704.4	1153687.7
288	2008	Y		1300	1250	PENT	MACR	2.5	2.5	693	CIN	1300	827706.7	1153724.1
289	2008	Y		1300	1250	DIPT	PANA	5	5	955	CIN	1600	827709.9	1153726.9
290	2008	Y		1300	1300	DIPT	PANA	4	4	956	CIN	1600	827766.9	1153669.4
291	2008	N	muerto horizontal	1300	1300	PENT	MACR	3	3	694	CIN	1300	827739.4	1153652.9
292	2008	Y		1300	1300	CARA	NICA	4	4	690	CIN	1300	827735.5	1153657.2
293	2008	Y		1300	1300	HYME	MESO	5	5	1290	CIN	1600	827737.6	1153677.5
294	2008	Y		1300	1300	PENT	MACR	4	4	724	CIN	1300	827721	1153605.5
295	2008	N		1300	1300	APEI	MEMB	4	4	650	CIN	1300	827722.9	1153603.8
296	2008	Y		1300	1350	GUAR	GUID	2.5	2.5	603	CIN	1600	827770.4	1153662
297	2008	Y		1300	1350	STRY	MICR	4	4	750	CIN	1300	827760.3	1153651
298	2008	Y		1300	1350	PENT	MACR	3	3	652	CIN	1300	827788.1	1153650
299	2008	Y		1300	1350	ILEX	SKUT	4	4	1013	CIN	1600	827808.4	1153637
300	2008	Y		1300	1350	DIPT	PANA	5	5	935	CIN	1300	827780.2	1153610
301	2008	Y		1300	1350	PENT	MACR	3	3	898	CIN	1300	827771.1	1153618
302	2008	N		1300	1400	OTOB	NOVO	4	4	659	CIN	1300	827822.5	1153651
303	2008	Y		1300	1400	BROS	LACT	4	4	658	CIN	1300	827820.2	1153636
304	2008	Y		1300	1400	PENT	MACR	3	3	632	CIN	1300	827846	1153627
305	2008	Y		1300	1400	DIPT	PANA	4	4	716	CIN	1300	827844.5	1153603
306	2008	Y		1300	1400	PTER	RHOR	5	5	710	CIN	1600	827833.7	1153611
307	2008	Y		1300	1400	PENT	MACR	4	4	646	CIN	1300	827806.1	1153615
308	2008	Y		1300	1400	PENT	MACR	3	3	607	CIN	1300	827803.7	1153616
309	2008	Y		1300	1400	LAET	PROC	4	4	776	CIN	1600	827802.7	1153586
310	2008	Y		1300	1400	DUSS	MACR	4	4	884	CIN	1600	827804.4	1153578
311	2008	Y		1300	1400	CONC	PLEI	3	3	784	CIN	1300	827811.6	1153580
312	2008	Y		1300	1400	OTOB	NOVO	4	4	889	CIN	1300	827790.4	1153552
313	2008	Y		1300	1400	PENT	MACR	3	3	831	CIN	1300	827805.4	1153548
314	2008	N	muerto de pie	1300	1450	POUR	BICO	4	4	614	CIN	1300	827868	1153599
315	2008	Y		1300	1450	PENT	MACR	3	3	613	CIN	1300	827871	1153580
316	2008	Y		1300	1450	VIRO	KOSC	4	4	625	CIN	1600	827867	1153570
317	2008	Y		1300	1450	APEI	MEMB	4	4	666	CIN	1300	827880	1153571
318	2008	Y		1300	1450	PENT	MACR	4	4	704	CIN	1300	827859	1153566
319	2008	Y		1300	1450	PENT	MACR	4	4	753	CIN	1300	827842	1153565
320	2008	Y		1300	1450	VITE	COOP	4	4	664	CIN	1300	827853	1153527
321	2008	Y		1300	1450	PENT	MACR	3	3	695	CIN	1600	827841	1153517
322	2008	Y		1200	1450	PENT	MACR	4	4	765	CIN	1300	827919.7	1153698
323	2008	Y		1200	1450	PENT	MACR	3	3	694	CIN	1300	827943.6	1153661
324	2008	Y		1200	1450	DUSS	MACR	4	4	615	CIN	1300	827937	1153660
325	2008	Y		1200	1450	GUAR	GUID	4	4	929	CIN	1600	827934	1153665
326	2008	N	muerto horizontal	1200	1450	PENT	MACR	4	4	912	CIN	1300	827914.9	1153675
327	2008	Y		1200	1450	PENT	MACR	4	4	644	CIN	1300	827893.7	1153667
328	2008	Y		1200	1450	DIPT	PANA	4	4	734	CIN	1300	827918	1153645
329	2008	Y		1200	1450	PENT	MACR	3	3	663	CIN	1300	827912	1153628
330	2008	Y		1200	1450	ILEX	SKUT	5	5	912	CIN	1600	827891	1153645
331	2008	Y		1200	1450	PENT	MACR	3	3	636	CIN	1300	827888	1153639
332	2008	Y		1200	1450	PENT	MACR	4	4	697	CIN	1300	827870	1153628
333	2008	Y		1200	1350	ILEX	SKUT	3	3	809	CIN	1300	827852.9	1153740
334	2008	Y		1200	1350	DIPT	PANA	5	5	1240	CIN	1600	827860.9	1153732
335	2008	Y		1200	1350	PENT	MACR	4	4	744	CIN	1300	827868.2	1153714
336	2008	Y		1200	1350	FICU	POPE	4	4	1060	CIN	1600	827812.3	1153694
337	2008	Y		1200	1350	ILEX	SKUT	4	4	866	CIN	1300	827834.3	1153681
338	2008	Y		1400	1350	DIPT	PANA	5	5	997	CIN	1600	827708.7	1153574
339	2008	N	muerto de pie	1400	1350	STRY	MICR	4	4	701	CIN	1600	827733.4	1153570
340	2008	Y		1400	1350	PENT	MACR	4	4	764	CIN	1300	827747.8	1153576
341	2008	Y		1400	1350	PENT	MACR	4	4	745	CIN	1300	827739	1153550
342	2008	Y		1400	1350	OTOB	NOVO	3	3	642	CIN	1300	827740.5	1153536
343	2008	Y		1400	1350	CARA	NICA	4	4	1098	CIN	1600	827733.2	1153530
344	2008	Y		1400	1350	CARA	NICA	4	4	816	CIN	1300	827721.8	1153528
345	2008	Y		1400	1350	CARA	NICA	4	4	912	CIN	1600	827709.4	1153522
346	2008	N		1400	1350	PENT	MACR	4	4	756	CIN	1300	827700.3	1153511
347	2008	Y		1400	1350	PENT	MACR	4	4	683	CIN	1300	827677	1153509
348	2008	Y		1400	1350	DIPT	PANA	4	4	1043	CIN	900	827715.1	1153575
349	2008	Y		1400	1300	PENT	MACR	2.5	2.5	699	CIN	1300	827716.4	1153585
350	2008	N	muerto de pie	1400	1300	PENT	MACR	4	4	762	CIN	1300	827689.7	1153601
351	2008	Y		1400	1300	PENT	MACR	4	4	633	CIN	1300	827680.2	1153603
352	2008	Y		1400	1300	PENT	MACR	4	4	781	CIN	1300	827672.7	1153569
353	2008	Y		1400	1300	PENT	MACR	4	4	812	CIN	1300	827656.4	1153570
354	2008	Y		1400	1300	PENT	MACR	4	4	666	CIN	1300	827663.5	1153593
355	2008	N		1400	1300	CLET	MEXI	4	4	674	CIN	1600	827670.9	1153590
356	2008	Y		1400	1300	PENT	MACR	4	4	618	CIN	1300	827650.3	1153556
357	2008	Y		1400	1300	CARA	NICA	5	5	956	CIN	1300	827682.4	1153544
358	2008	Y		1400	1250	DIPT	PANA	5	5	900	CIN	1600	827657.7	1153621
359	2008	Y	quebrado en el tronco	1400	1250	PENT	MACR	3	3	613	CIN	1300	827655	1153634
360	2008	Y		1400	1250	PENT	MACR	4	4	724	CIN	1300	827639.4	1153647
361	2008	Y		1400	1250	PENT	MACR	4	4	623	CIN	1300	827629.5	1153623
362	2008	Y		1400	1250	LAET	PROC	4	4	626	CIN	1300	827632.7	1153618
363	2008	Y		1400	1250	DIPT	PANA	4	4	747	CIN	1300	827609.4	1153600
364	2008	Y		1400	1250	PENT	MACR	4	4	648	CIN	1300	827646.8	1153604
365	2008	Y		1400	1200	HERN	DIDY	4	4	661	CIN	1300	827612.5	1153653
366	2008	Y		1400	1200	PENT	MACR	4	4	680	CIN	1300	827631.3	1153658
367	2008	Y		1400	1200	DIPT	PANA	5	5	1038	CIN	1300	827570.4	1153630
368	2008	N	muerto de pie	1400	1200	PENT	MACR	4	4	822	CIN	1300	827558.4	1153596
369	2008	Y		1400	1200	ILEX	SKUT	4	4	857	CIN	1300	827555.7	1153603
370	2008	Y		1400	1200	CARA	NICA	4	4	605	CIN	1300	827550.5	1153599
371	2008	Y		1400	1150	PENT	MACR	4	4	829	CIN	1300	827560.1	1153686
372	2008	Y		1400	1150	CLET	MEXI	4	4	690	CIN	1300	827552.4	1153685
373	2008	Y		1400	1150	PENT	MACR	4	4	695	CIN	1300	827548	1153678
374	2008	N	muerto horizontal	1400	1150	PENT	MACR	4	4	840	CIN	1600	827567.3	1153688
375	2008	Y		1400	1150	PENT	MACR	4	4	829	CIN	1600	827578.8	1153652
376	2008	Y		1400	1150	PENT	MACR	4	4	711	CIN	1300	827558	1153659
377	2008	Y	quebrado en el tronco	1400	1150	APEI	MEMB	4	5	781	CIN	1300	827547.2	1153652
378	2008	Y		1400	1150	PENT	MACR	4	4	618	CIN	1300	827537.3	1153673
379	2008	Y		1400	1150	PENT	MACR	4	4	700	CIN	1600	827556.5	1153645
380	2008	Y	quebrado en el tronco	1400	1150	DUSS	MACR	4	4	682	CIN	1600	827549.9	1153624
381	2008	Y		1400	1150	PENT	MACR	4	4	617	CIN	1300	827521.2	1153637
382	2008	N	muerto de pie	1400	1150	PENT	MACR	3	3	668	CIN	1300	827527.5	1153625
383	2008	Y		1400	1100	HIER	ALCH	5	5	1206	CIN	1600	827528	1153724
384	2008	Y		1400	1100	GUAR	GUID	3	3	659	CIN	1300	827536.4	1153703
385	2008	Y		1400	1100	PENT	MACR	3	3	602	CIN	1300	827540.7	1153702
386	2008	Y		1400	1100	VIRO	KOSC	4	4	767	CIN	1300	827529	1153696
387	2008	Y		1400	1100	MINQ	GUIA	4	4	602	CIN	1600	827528.1	1153676
388	2008	Y		1400	1100	PENT	MACR	4	4	858	CIN	1300	827523.3	1153675
389	2008	N	muerto horizontal	1400	1100	PENT	MACR	4	4	715	CIN	1300	827479.1	1153681
390	2008	N	muerto horizontal	1400	1100	PENT	MACR	4	4	1100	CIN	1600	827512.4	1153640
391	2008	Y		1400	1100	PENT	MACR	2.5	2.5	630	CIN	1600	827503	1153635
392	2008	Y		1400	1100	LECY	AMPL	4	4	871	CIN	1300	827499.5	1153629
393	2008	Y		1400	1100	PENT	MACR	3	3	697	CIN	1300	827484.2	1153635
394	2008	Y		1400	1100	PENT	MACR	4	4	886	CIN	1300	827471.4	1153640
395	2008	Y		1400	1100	PENT	MACR	4	4	616	CIN	1600	827477.1	1153659
396	2008	Y		1400	1100	GOET	MEIA	4	4	609	CIN	1600	827502.6	1153656
397	2008	Y		1400	1050	PENT	MACR	4	4	682	CIN	1300	827480.8	1153742
398	2008	Y		1400	1050	VITE	COOP	4	4	780	CIN	1600	827472.8	1153729
399	2008	N		1400	1050	STRY	MICR	4	4	720	CIN	1600	827452.6	1153722
400	2008	Y		1400	1050	HERN	DIDY	4	4	733	CIN	1300	827466.8	1153693
401	2008	Y		1400	1050	PENT	MACR	4	4	600	CIN	1300	827460	1153683
402	2008	Y		1400	1050	PENT	MACR	4	4	778	CIN	1300	827450.1	1153677
403	2008	Y		1400	1050	PENT	MACR	4	4	687	CIN	1300	827436.3	1153693
404	2008	N		1400	1050	GUAR	GUID	4	4	663	CIN	1300	827426.5	1153685
405	2008	Y		1400	1000	PENT	MACR	4	4	664	CIN	1300	827410.1	1153734
406	2008	Y		1400	1000	PENT	MACR	4	4	728	CIN	1300	827383.6	1153720
407	2008	Y		1400	1050	PENT	MACR	4	4	678	CIN	1300	827485.1	1153690
408	2008	Y	quebrado en el tronco	1400	950	PENT	MACR	4	4	676	CIN	1300	827403.8	1153797
409	2008	N		1400	950	PENT	MACR	4	4	670	CIN	1300	827408	1153797
410	2008	N		1400	950	BALI	ELEG	5	5	1059	CIN	1300	827414.5	1153798
411	2008	Y		1400	950	PENT	MACR	4	4	770	CIN	1300	827413.1	1153782
412	2008	Y		1400	950	PENT	MACR	4	4	709	CIN	1300	827383.6	1153771
413	2008	N	muerto de pie	1400	950	INGA	PEZE	4	4	628	CIN	1300	827397.9	1153788
414	2008	N	muerto de pie	1400	950	PENT	MACR	4	4	690	CIN	1300	827385	1153793
415	2008	N	muerto horizontal	1400	1000	PENT	MACR	3	3	691	CIN	1300	827434.3	1153733
416	2008	Y		1400	950	PENT	MACR	4	4	782	CIN	1300	827379.5	1153764
417	2008	Y		1400	950	PENT	MACR	4	4	613	CIN	1300	827377.6	1153733
418	2008	N	muerto de pie	1400	950	STRY	MICR	4	4	648	CIN	1300	827367.6	1153739
419	2008	Y		1400	950	CARA	NICA	4	4	879	CIN	1300	827356.9	1153745
420	2008	Y		1500	1000	PENT	MACR	4	4	702	CIN	1300	827381.2	1153700
421	2008	Y		1500	1000	VITE	COOP	5	5	755	CIN	1600	827402	1153660
422	2008	Y		1500	1000	PENT	MACR	3	2.5	692	CIN	1300	827381.3	1153660
423	2008	Y		1500	1000	PENT	MACR	4	4	856	CIN	1600	827370.6	1153685
424	2008	Y		1500	1000	PENT	MACR	2.5	2.5	611	CIN	1300	827387.8	1153661
425	2008	Y		1500	1000	PENT	MACR	3	3	600	CIN	1300	827378.6	1153662
426	2008	Y		1500	1000	CARA	NICA	4	4	967	CIN	1300	827376.1	1153660
427	2008	Y		1500	1000	PENT	MACR	4	4	809	CIN	1300	827361.7	1153672
428	2008	Y		1500	1000	CARA	NICA	4	5	969	CIN	1600	827342.7	1153657
429	2008	N		1500	1000	PENT	MACR	4	4	778	CIN	1300	827348.1	1153648
430	2008	Y		1500	1000	PENT	MACR	4	4	610	CIN	1300	827362	1153638
431	2008	Y		1500	1000	LAET	PROC	4	4	663	CIN	1300	827381.4	1153639
432	2008	Y		1500	1050	PENT	MACR	3	3	642	CIN	1300	827430.4	1153657
433	2008	Y		1500	1050	PENT	MACR	2	2	777	CIN	1300	827444	1153656
434	2008	N		1500	1050	STRY	MICR	4	4	624	CIN	1300	827452.3	1153655
435	2008	Y		1500	1050	CARA	NICA	4	4	972	CIN	1600	827447.3	1153658
437	2008	Y		1500	1050	PENT	MACR	4	4	880	CIN	1300	827418.8	1153638
438	2008	Y		1500	1050	PENT	MACR	2.5	2.5	600	CIN	1300	827403.3	1153623
439	2008	Y		1500	1050	PENT	MACR	2	2	782	CIN	1300	827416.3	1153622
440	2008	Y		1500	1050	CARA	NICA	4	4	993	CIN	1300	827422.4	1153620
441	2008	Y		1500	1050	ILEX	SKUT	4	5	837	CIN	1300	827410.6	1153589
443	2008	N		1500	1050	MINQ	GUIA	4	4	668	CIN	1300	827390.2	1153604
444	2008	Y		1500	1100	PENT	MACR	2.5	2.5	639	CIN	1300	827444	1153603
445	2008	Y		1500	1100	PENT	MACR	4	4	608	CIN	1300	827438	1153628
446	2008	Y		1500	1100	PENT	MACR	2.5	2.5	637	CIN	1300	827428.6	1153607
447	2008	Y		1500	1100	HYME	MESO	5	5	1261	CIN	1600	827429.2	1153601
448	2008	Y	quebrado en el tronco	1500	1100	PENT	MACR	4	4	709	CIN	1300	827436.9	1153563
449	2008	Y		1500	1150	PENT	MACR	3	3	622	CIN	1300	827503.7	1153623
450	2008	Y		1500	1150	PENT	MACR	4	4	640	CIN	1300	827535.4	1153602
451	2008	Y		1500	1150	PENT	MACR	4	4	832	CIN	1300	827495.7	1153596
452	2008	Y		1500	1150	LAET	PROC	4	4	635	CIN	1300	827489.2	1153588
453	2008	N	no lo encontre no aparecio	1500	1150	-999	-999	2	2	622	CIN	1300	827494.5	1153566
454	2008	Y		1500	1200	PENT	MACR	4	4	640	CIN	1300	827548.6	1153596
455	2008	Y		1500	1200	PENT	MACR	4	4	660	CIN	1300	827548.6	1153571
456	2008	Y		1500	1200	PENT	MACR	3	3	663	CIN	1300	827545.1	1153555
457	2008	Y		1500	1200	VITE	COOP	4	4	696	CIN	1300	827536.9	1153555
458	2008	Y		1500	1200	PENT	MACR	4	4	600	CIN	1300	827523.7	1153559
459	2008	Y		1500	1200	VITE	COOP	4	4	1088	CIN	1600	827528.6	1153503
460	2008	Y		1500	1200	LECY	AMPL	4	4	602	CIN	1300	827502.9	1153511
461	2008	Y		1500	1250	APEI	MEMB	4	4	631	CIN	1600	827574.2	1153521
462	2008	N		1500	1250	PENT	MACR	4	4	630	CIN	1300	827563	1153521
463	2008	Y		1500	1250	PENT	MACR	4	4	751	CIN	1300	827565.8	1153483
464	2008	Y		1500	1250	PENT	MACR	4	4	602	CIN	1300	827565.7	1153467
465	2008	Y		1500	1250	VIRO	KOSC	4	5	680	CIN	1300	827552.6	1153489
466	2008	N	muerto horizontal	1500	1250	-999	-999	4	4	689	CIN	1300	827552.1	1153485
467	2008	Y		1500	1200	GUAR	GUID	4	4	774	CIN	1300	827493.3	1153507
468	2008	Y		1600	1200	INGA	ALBA	4	5	722	CIN	1600	827483.8	1153504
469	2008	Y		1600	1200	PENT	MACR	4	4	681	CIN	1300	827513.7	1153475
470	2008	Y		1600	1200	DUSS	MACR	4	4	648	CIN	1300	827478.5	1153493
471	2008	Y		1600	1200	BALI	ELEG	5	5	835	CIN	1600	827454.1	1153454
472	2008	N	muerto de pie	1600	1200	PENT	MACR	3	3	807	CIN	1300	827478.7	1153445
473	2008	Y		1600	1200	BALI	ELEG	5	5	1151	CIN	1300	827497.8	1153452
474	2008	Y		1600	1200	PENT	MACR	4	4	674	CIN	1300	827488.5	1153432
475	2008	N		1600	1200	LAET	PROC	4	4	670	CIN	1300	827476.4	1153439
476	2008	Y		1600	1200	PENT	MACR	3	4	610	CIN	1300	827446.8	1153444
477	2008	Y		1600	1200	PENT	MACR	4	4	600	CIN	1300	827446.2	1153438
478	2008	Y		1600	1150	PENT	MACR	4	4	613	CIN	1300	827470.3	1153524
479	2008	Y		1600	1150	GUAR	GUID	4	4	625	CIN	1300	827454.7	1153487
480	2008	Y		1600	1150	OTOB	NOVO	5	5	636	CIN	1300	827433	1153511
481	2008	Y	decia que estaba muerto en 2011 pero esta vivo	1600	1150	APEI	MEMB	5	5	636	CIN	1300	827412.5	1153486
482	2008	Y		1600	1150	PENT	MACR	4	4	666	CIN	1300	827413.6	1153473
483	2008	Y		1600	1150	PENT	MACR	4	4	762	CIN	1300	827418.9	1153460
484	2008	Y		1600	1150	PTER	RHOR	5	5	695	CIN	1300	827412.5	1153465
485	2008	Y		1600	1100	PENT	MACR	4	4	1024	CIN	1300	827406	1153558
486	2008	Y		1600	1100	PENT	MACR	4	4	607	CIN	1300	827412.9	1153545
487	2008	Y		1600	1100	PENT	MACR	4	4	660	CIN	1300	827426.7	1153541
488	2008	Y		1600	1100	PENT	MACR	4	4	656	CIN	1300	827438.6	1153538
489	2008	Y		1600	1100	PENT	MACR	4	4	759	CIN	1300	827423.1	1153529
490	2008	N	muerto horizontal	1600	1100	COEP	POLI	4	4	772	CIN	1300	827413.6	1153513
491	2008	Y		1600	1100	HIER	ALCH	4	4	675	CIN	1300	827402.4	1153527
492	2008	Y		1600	1100	PENT	MACR	4	4	625	CIN	1300	827402.5	1153530
493	2008	Y		1600	1100	PENT	MACR	4	4	743	CIN	1300	827392.7	1153549
494	2008	N	muerto horizontal lo aserraron para madera	1600	1100	PENT	MACR	4	4	636	CIN	1300	827379.8	1153522
495	2008	Y		1600	1100	PENT	MACR	4	4	600	CIN	1300	827395.1	1153505
496	2008	Y		1600	1100	PENT	MACR	4	4	795	CIN	1300	827396	1153481
497	2008	N		1600	1100	APEI	MEMB	4	4	772	CIN	1600	827356.9	1153496
498	2008	Y		1600	1050	CARA	NICA	4	4	702	CIN	1300	827379.5	1153580
499	2008	Y		1600	1050	PENT	MACR	4	4	630	CIN	1300	827379.9	1153579
500	2008	N	muerto de pie	1600	1050	STRY	MICR	4	4	664	CIN	1300	827354.3	1153571
501	2008	N		1600	1050	PENT	MACR	4	4	745	CIN	1300	827329.9	1153552
502	2008	Y		1600	1050	PENT	MACR	4	4	656	CIN	1300	827343.3	1153545
503	2008	Y		1600	1050	PENT	MACR	4	4	783	CIN	1300	827352.8	1153550
504	2008	Y		1600	1050	SACO	TRIC	4	4	674	CIN	1300	827354.1	1153535
505	2008	Y		1600	1050	PENT	MACR	3	3	635	CIN	1300	827355.2	1153515
506	2008	Y		1600	1050	PENT	MACR	4	4	731	CIN	1300	827327.7	1153536
507	2008	Y		1600	1000	PENT	MACR	4	4	661	CIN	1300	827311.8	1153623
508	2008	Y		1600	1000	PENT	MACR	4	4	663	CIN	1300	827337	1153611
509	2008	Y		1600	1000	PENT	MACR	4	4	600	CIN	1300	827347.9	1153612
510	2008	Y		1600	1000	PENT	MACR	4	4	631	CIN	1300	827358.7	1153600
511	2008	Y		1600	1000	PENT	MACR	4	4	709	CIN	1300	827289.4	1153577
512	2008	Y		1600	1000	PENT	MACR	4	4	665	CIN	1300	827284.4	1153579
513	2008	Y		1600	1000	APEI	MEMB	4	4	632	CIN	1300	827301.4	1153565
514	2008	N		1600	1000	PENT	MACR	4	4	687	CIN	1300	827316.9	1153562
515	2008	Y		1600	1000	ALCH	FLOR	4	5	663	CIN	1600	827327.1	1153565
516	2008	Y		1600	1000	ILEX	SKUT	4	4	1074	CIN	1300	827310.4	1153551
517	2008	Y		1600	1000	VIRO	KOSC	4	4	908	CIN	1300	827306.5	1153537
518	2008	Y		1600	950	PENT	MACR	4	4	645	CIN	1300	827286.1	1153625
519	2008	Y		1600	950	PENT	MACR	4	4	608	CIN	1300	827291.2	1153636
520	2008	Y		1600	950	PENT	MACR	4	4	694	CIN	1300	827304	1153617
521	2008	Y		1600	950	LECY	AMPL	5	5	1320	CIN	1300	827289.1	1153600
522	2008	N	muerto horizontal	1600	950	PENT	MACR	4	4	659	CIN	1300	827278.5	1153576
523	2008	Y		1600	950	PENT	MACR	4	4	703	CIN	1300	827277.6	1153568
524	2008	Y		1600	950	PENT	MACR	4	4	638	CIN	1300	827263.5	1153578
525	2008	Y	media parte del arbol muriendo	1600	900	PENT	MACR	4	4	823	CIN	1300	827230.5	1153669
526	2008	Y		1600	900	PENT	MACR	4	4	692	CIN	1300	827259.8	1153671
527	2008	Y		1600	900	PENT	MACR	4	4	682	CIN	1300	827263.3	1153655
528	2008	Y		1600	900	PENT	MACR	4	4	727	CIN	1300	827238.7	1153653
529	2008	N	muerto horizontal	1600	900	LAET	PROC	4	4	655	CIN	1300	827211.2	1153607
530	2008	Y		1700	900	VIRO	KOSC	4	4	796	CIN	1300	827203.7	1153578
531	2008	Y		1700	900	PENT	MACR	4	4	634	CIN	1300	827176.2	1153581
532	2008	Y		1700	900	CARA	NICA	4	4	814	CIN	1300	827146	1153540
533	2008	Y		1700	900	PENT	MACR	4	4	695	CIN	1300	827165.4	1153526
534	2008	Y		1700	950	DUSS	MACR	4	4	695	CIN	1600	827187.8	1153510
535	2008	Y		1700	900	CARA	NICA	5	5	1276	CIN	1600	827175.8	1153512
536	2008	Y		1700	900	LONC	FERR	4	4	604	CIN	1600	827154	1153514
537	2008	Y		1700	950	STRY	MICR	4	4	600	CIN	1300	827214.5	1153555
538	2008	Y		1700	950	VITE	COOP	5	5	811	CIN	1300	827233.9	1153512
539	2008	Y		1700	950	PENT	MACR	4	4	904	CIN	1300	827201	1153528
540	2008	Y		1700	950	GUAR	GUID	4	4	671	CIN	1300	827206.1	1153497
541	2008	Y		1700	950	PENT	MACR	4	4	600	CIN	1300	827205.5	1153493
542	2008	Y		1700	950	VITE	COOP	4	4	635	CIN	1300	827195.9	1153491
543	2008	Y		1700	1000	BALI	ELEG	4	4	652	CIN	1300	827261.5	1153538
544	2008	N		1700	1000	BALI	ELEG	4	4	1200	CIN	1300	827266.4	1153517
545	2008	N		1700	1000	PENT	MACR	4	4	680	CIN	1300	827264.9	1153514
546	2008	Y	tronco quebrado rebrotando	1700	1000	PENT	MACR	4	4	789	CIN	1300	827257	1153470
547	2008	Y		1700	1000	RICH	OBOV	4	4	651	CIN	1300	827254.6	1153477
548	2008	N		1700	1050	STRY	MICR	4	5	607	CIN	1300	827317.7	1153469
549	2008	Y		1700	1050	LECY	AMPL	4	5	1045	CIN	1300	827293.7	1153461
550	2008	Y		1700	1100	PENT	MACR	4	4	667	CIN	1300	827373.7	1153445
551	2008	N	muerto desraizado	1700	1100	PENT	MACR	4	4	669	CIN	1300	827357	1153431
552	2008	Y		1700	1100	STRY	MICR	4	4	628	CIN	1300	827360.6	1153441
553	2008	Y	da_ado en la mitad pudriendo	1700	1100	STRY	MICR	4	4	646	CIN	1300	827320.5	1153432
554	2008	Y		1700	1150	PENT	MACR	4	4	761	CIN	1300	827391.7	1153441
555	2008	Y		1700	1150	LAET	PROC	4	4	690	CIN	1300	827399.2	1153431
556	2008	N		1700	1150	PENT	MACR	4	4	788	CIN	1300	827409.4	1153412
557	2008	N	muerto de pie	1700	1150	BYRS	CRAS	4	4	725	CIN	1300	827365.6	1153413
558	2008	Y		1700	1200	LECY	AMPL	4	4	644	CIN	1300	827423.3	1153415
559	2008	Y		1700	1200	CARA	NICA	4	4	863	CIN	1600	827436.6	1153404
560	2008	Y		1700	1200	DUSS	MACR	4	4	667	CIN	1300	827459	1153400
561	2008	Y		1700	1200	PENT	MACR	4	4	600	CIN	1300	827427.6	1153365
562	2008	Y		1800	1200	STRY	MICR	4	4	760	CIN	1300	827362.2	1153298
563	2008	Y		1800	1200	BALI	ELEG	4	4	647	CIN	1300	827371.6	1153258
564	2008	Y		1800	1200	PENT	MACR	4	4	685	CIN	1300	827363.3	1153262
565	2008	N		1800	1150	PENT	MACR	4	4	602	CIN	1300	827399	1153392
566	2008	N	muerto de pie	1800	1150	TAPI	GUIA	4	4	648	CIN	1300	827346.2	1153368
567	2008	N	muerto desraizado	1800	1150	TERM	AMAZ	4	4	689	CIN	1300	827327.5	1153334
568	2008	Y		1800	1150	INGA	ALBA	4	4	600	CIN	1300	827324.5	1153307
569	2008	Y		1800	1150	PENT	MACR	4	4	662	CIN	1300	827295.2	1153288
570	2008	Y		1800	1150	MINQ	GUIA	4	4	601	CIN	1300	827296.8	1153304
571	2008	Y		1800	1100	PENT	MACR	4	4	745	CIN	1300	827320.2	1153365
572	2008	Y		1800	1100	PENT	MACR	4	4	666	CIN	1300	827288.1	1153364
573	2008	Y		1800	1100	PENT	MACR	4	4	602	CIN	1300	827274.4	1153323
574	2008	Y		1800	1050	ILEX	SKUT	4	4	738	CIN	1600	827278.4	1153413
575	2008	Y		1800	1050	TAPI	GUIA	4	4	644	CIN	1300	827238.8	1153417
576	2008	N		1800	1050	PENT	MACR	4	4	607	CIN	1300	827245.9	1153402
577	2008	Y		1800	1050	LUEH	SEEM	4	4	898	CIN	1300	827257.3	1153380
578	2008	N	muerto desraizado	1800	1050	PENT	MACR	4	4	948	CIN	1300	827242.4	1153372
579	2008	N	muerto desraizado	1800	1050	PENT	MACR	4	4	695	CIN	1300	827234.3	1153363
580	2008	Y		1800	1050	PENT	MACR	4	4	739	CIN	1300	827225.5	1153364
581	2008	Y		1800	1050	PENT	MACR	4	4	620	CIN	1300	827226.2	1153353
582	2008	Y		1800	1000	PENT	MACR	4	4	704	CIN	1300	827210.5	1153460
583	2008	N	muerto desraizado	1800	1000	PENT	MACR	4	4	740	CIN	1300	827201.7	1153456
584	2008	Y		1800	1000	LAET	PROC	4	4	716	CIN	1300	827217.2	1153450
585	2008	Y	quebrado en el tronco	1800	1000	PENT	MACR	3	3	773	CIN	1000	827231.2	1153442
586	2008	Y	quebrado en la copa	1800	1000	PENT	MACR	4	4	856	CIN	1300	827226.8	1153402
587	2008	Y		1800	1000	VIRO	KOSC	4	4	624	CIN	1300	827207.7	1153435
588	2008	Y		1800	1000	PENT	MACR	4	4	860	CIN	1300	827187.5	1153433
589	2008	Y		1800	1000	ALCH	FLOR	4	4	713	CIN	1300	827192.9	1153422
590	2008	Y		1800	1000	HYME	MESO	5	5	994	CIN	1300	827186.7	1153396
591	2008	N	muerto horizontal	1800	1000	PENT	MACR	4	4	651	CIN	1300	827203.7	1153373
592	2008	Y		1800	1000	PENT	MACR	4	4	694	CIN	1300	827176.4	1153368
593	2008	N		1800	950	CALO	BRAS	4	4	696	CIN	1300	827186	1153460
594	2008	Y		1800	950	PENT	MACR	4	4	615	CIN	1300	827181.1	1153435
595	2008	Y		1800	950	BALI	ELEG	4	4	1220	CIN	1300	827156.3	1153459
596	2008	Y		1800	950	SPAC	CORR	4	4	641	CIN	1300	827153.7	1153438
597	2008	N	muerto horizontal	1800	950	PENT	MACR	4	4	771	CIN	1300	827155.7	1153428
598	2008	N		1800	950	PENT	MACR	4	4	675	CIN	1300	827162.5	1153410
599	2008	N		1800	950	PENT	MACR	4	4	633	CIN	1300	827128.7	1153408
600	2008	Y		1800	950	SIMA	AMAR	4	4	620	CIN	1300	827119.6	1153407
601	2008	Y		1800	900	PENT	MACR	4	4	726	CIN	1300	827146.4	1153502
602	2008	Y		1800	900	LAET	PROC	4	4	637	CIN	1300	827131.1	1153487
603	2008	Y		1800	900	DUSS	MACR	4	4	670	CIN	1600	827117.4	1153485
604	2008	Y		1800	900	PENT	MACR	4	4	712	CIN	1300	827112.8	1153475
605	2008	Y		1800	900	BALI	ELEG	4	4	1196	CIN	1300	827121.8	1153445
606	2008	Y		1800	900	SCLE	COST	4	4	668	CIN	1300	827119.5	1153430
607	2008	N		1900	900	JACA	COPA	5	5	609	CIN	1300	827095.2	1153421
608	2008	Y		1900	900	ALCH	FLOR	4	4	700	CIN	1300	827106.9	1153407
609	2008	Y		1900	900	CONC	PLEI	4	4	768	CIN	1300	827074.5	1153401
610	2008	Y		1900	900	PENT	MACR	4	4	647	CIN	1300	827063.2	1153414
611	2008	Y		1900	900	VIRO	KOSC	4	4	644	CIN	1300	827062.6	1153366
612	2008	Y	la mitad del arbol muerto	1900	900	GOET	MEIA	4	4	615	CIN	1300	827046.7	1153386
613	2008	Y		1900	900	VITE	COOP	4	4	688	CIN	1300	827023.3	1153355
614	2008	Y		1900	900	SACO	TRIC	4	4	681	CIN	1300	827046.5	1153348
615	2008	Y		1900	950	PENT	MACR	4	4	604	CIN	1300	827105.7	1153382
616	2008	N	muerto de pie	1900	1000	TERM	AMAZ	4	4	614	CIN	1300	827171	1153366
617	2008	Y		1900	1000	DIPT	PANA	4	4	868	CIN	1300	827165.8	1153358
618	2008	Y		1900	1000	BALI	ELEG	4	4	746	CIN	1600	827174.2	1153338
619	2008	Y		1900	1000	VITE	COOP	4	4	794	CIN	1300	827166.3	1153338
620	2008	Y		1900	1000	BALI	ELEG	4	4	630	CIN	1300	827173.1	1153320
621	2008	N	muerto de pie	1900	1000	VOCH	FERR	4	5	815	CIN	1300	827130.7	1153325
622	2008	Y		1900	1050	PENT	MACR	4	4	808	CIN	1300	827190	1153337
623	2008	N		1900	1050	PENT	MACR	4	4	620	CIN	1300	827168.4	1153314
624	2008	Y		1900	1050	VITE	COOP	4	4	714	CIN	1300	827167.2	1153268
625	2008	Y		1900	1050	PENT	MACR	4	4	681	CIN	1300	827158.5	1153267
626	2008	Y		1900	1050	PENT	MACR	4	4	734	CIN	1300	827186.3	1153260
627	2008	Y		1900	1050	PENT	MACR	4	4	600	CIN	1300	827195.6	1153271
628	2008	Y		1900	1050	PENT	MACR	4	4	605	CIN	1300	827176.3	1153253
629	2008	N		1900	1100	PENT	MACR	3	4	680	CIN	1300	827232.5	1153253
630	2008	N	muerto de pie	1900	1100	BALI	ELEG	5	5	760	CIN	1300	827248.3	1153281
631	2008	N	muerto desraizado sin causa obia	1900	1100	PENT	MACR	4	4	831	CIN	1300	827238.9	1153280
632	2008	N	muerto desraizado sin causa obia	1900	1100	PENT	MACR	4	4	616	CIN	1300	827244.5	1153288
633	2008	Y		2000	1050	LECY	AMPL	4	4	960	CIN	1300	827135.7	1153267
634	2008	Y		2000	1050	VIRO	KOSC	4	4	703	CIN	1300	827146.1	1153258
635	2008	Y		2000	1050	VIRO	KOSC	4	4	622	CIN	1300	827137.5	1153245
636	2008	Y		2000	1050	HERN	DIDY	5	5	664	CIN	1300	827118.2	1153210
637	2008	Y		2000	1050	PENT	MACR	4	4	697	CIN	1300	827123.4	1153195
638	2008	Y		2000	1050	VITE	COOP	4	4	970	CIN	1300	827142.7	1153191
639	2008	Y		2000	1050	PENT	MACR	4	4	744	CIN	1300	827115.9	1153183
640	2008	Y		2000	1050	PENT	MACR	4	4	657	CIN	1300	827099.4	1153204
641	2008	Y		2000	1000	BALI	ELEG	5	5	865	CIN	1300	827127.7	1153265
642	2008	Y		2000	1000	INGA	ALBA	4	4	600	CIN	1300	827081.2	1153241
643	2008	Y		2000	1000	VIRO	KOSC	4	4	641	CIN	1300	827063.8	1153240
644	2008	Y	muriendo copa quebrada	2000	1000	PENT	MACR	3	3	695	CIN	1300	827067.2	1153221
645	2008	Y		2000	1000	TERM	BUCI	4	4	792	CIN	1600	827067.3	1153220
646	2008	Y		2000	1000	PENT	MACR	4	4	723	CIN	1300	827082.2	1153207
647	2008	N	muerto horizontal	2000	1000	CARA	NICA	5	5	1225	CIN	1600	827065.9	1153202
648	2008	Y		2000	950	PENT	MACR	4	4	674	CIN	1300	827067.5	1153303
649	2008	Y		2000	950	BALI	ELEG	5	5	926	CIN	1300	827067.1	1153301
650	2008	Y		2000	950	VOCH	FERR	5	5	910	CIN	1300	827024.6	1153276
651	2008	Y		2000	950	TERM	AMAZ	5	5	1369	CIN	1300	827062.7	1153257
652	2008	Y		2000	900	VIRO	KOSC	4	4	633	CIN	1300	827022.4	1153346
653	2008	Y		2000	900	VIRO	KOSC	5	4	600	CIN	1300	827017.6	1153326
654	2008	Y		2000	900	LAET	PROC	5	5	678	CIN	1300	826979.5	1153272
655	2008	Y		1000	1000	MINQ	GUIA	4	4	730	CIN	1300	827655.2	1154115
656	2008	Y		1000	1000	PENT	MACR	5	4	799	CIN	1300	827661.9	1154111
657	2008	Y		1000	1000	DUSS	MACR	5	4	874	CIN	1600	827661.3	1154110
658	2008	Y		1000	1000	PENT	MACR	4	4	961	CIN	1300	827686.4	1154098
659	2008	Y		1000	1000	APEI	MEMB	4	4	797	CIN	1600	827665.8	1154089
660	2008	N		1000	1000	PENT	MACR	4	4	600	CIN	1300	827651.3	1154083
661	2008	Y	parte del arbol muriendo	1000	1000	PENT	MACR	4	4	695	CIN	1300	827673.7	1154070
662	2008	N		1000	1000	PENT	MACR	4	4	651	CIN	1300	827670.3	1154058
663	2008	Y		1000	1000	PENT	MACR	4	4	722	CIN	1300	827658.9	1154060
664	2008	Y		1000	1000	CARA	NICA	5	5	619	CIN	1300	827651.9	1154056
665	2008	Y		1000	950	PENT	MACR	4	4	600	CIN	1300	827607.5	1154135
666	2008	Y		1000	950	PENT	MACR	4	4	663	CIN	1300	827619.4	1154137
667	2008	Y		1000	950	PENT	MACR	4	4	684	CIN	1300	827633.1	1154149
668	2008	Y		1000	950	INGA	ALBA	5	5	683	CIN	1300	827649.6	1154127
669	2008	Y		1000	950	ILEX	SKUT	4	5	932	CIN	1300	827631.9	1154092
670	2008	N	muerto horizontal	1000	950	DUSS	MACR	4	4	652	CIN	1300	827621.3	1154101
671	2008	Y		1000	950	PENT	MACR	4	4	678	CIN	1300	827602	1154094
672	2008	N	muerto de pie	1000	950	INGA	ALBA	5	5	663	CIN	1300	827588.6	1154089
673	2008	Y		1000	900	PENT	MACR	4	4	749	CIN	1300	827577.6	1154173
674	2008	Y		1000	900	PENT	MACR	4	4	601	CIN	1300	827597.1	1154141
675	2008	N		1000	900	LAET	PROC	4	4	699	CIN	1300	827571.7	1154142
676	2008	Y		1000	850	LECY	AMPL	5	5	876	CIN	1300	827537.7	1154210
677	2008	N		1000	850	VIRO	KOSC	4	4	879	CIN	1300	827564.9	1154170
678	2008	Y		1000	850	PENT	MACR	4	4	600	CIN	1300	827560.6	1154159
679	2008	N	muerto desraizado	1000	850	PENT	MACR	4	4	835	CIN	1300	827524.2	1154177
680	2008	Y		1000	850	PENT	MACR	4	4	731	CIN	1300	827512.1	1154151
681	2008	Y	sin hojas muriendo parte del tronco verde	1000	850	PENT	MACR	4	4	744	CIN	1300	827522.8	1154141
682	2008	Y		1000	850	PENT	MACR	4	4	621	CIN	1300	827529	1154153
683	2008	Y		1000	850	HYME	MESO	4	5	779	CIN	1300	827531.5	1154150
684	2008	Y		1000	850	PENT	MACR	4	4	610	CIN	1300	827519.4	1154120
685	2008	Y		1000	850	PENT	MACR	4	4	612	CIN	1300	827498.9	1154131
686	2008	N	muerto de pie	1000	850	BALI	ELEG	4	4	610	CIN	1300	827492.3	1154143
687	2008	Y		1000	800	INGA	ALBA	4	4	646	CIN	1300	827523.4	1154196
688	2008	Y		1000	800	OTOB	NOVO	4	4	619	CIN	1300	827516	1154187
689	2008	Y		1000	800	PENT	MACR	3	3	675	CIN	1300	827498	1154193
690	2008	N	muerto de pie	1000	800	PENT	MACR	4	4	1034	CIN	1300	827490.3	1154202
691	2008	Y		1000	800	PENT	MACR	4	4	772	CIN	1300	827464.2	1154186
692	2008	N	muerto horizontal	1000	800	PENT	MACR	4	4	794	CIN	1300	827470.4	1154181
693	2008	Y		1000	800	CARA	NICA	4	4	834	CIN	1600	827458.7	1154173
694	2008	Y		1000	800	PENT	MACR	4	4	650	CIN	1300	827487.7	1154158
695	2008	Y		1000	800	PENT	MACR	4	4	846	CIN	1300	827473	1154135
696	2008	N	muerto de pie	1000	800	MINQ	GUIA	4	4	643	CIN	1300	827475.3	1154160
697	2008	N	muerto horizontal	1000	750	SACO	TRIC	5	5	910	CIN	1300	827449.5	1154242
698	2008	N		1000	750	INGA	ALBA	5	5	770	CIN	1600	827451.6	1154193
699	2008	N	muerto de pie	1000	750	PESC	ARBO	4	4	625	CIN	1300	827432.7	1154190
700	2008	N	muerto horizontal	1000	750	GUAR	GUID	4	4	762	CIN	1300	827421	1154205
701	2008	Y		1000	700	VIRO	KOSC	4	5	735	CIN	1300	827398.1	1154273
702	2008	Y		1000	700	VIRO	KOSC	5	5	832	CIN	1300	827402.2	1154259
703	2008	Y		1000	700	PENT	MACR	4	4	731	CIN	1300	827405.7	1154249
704	2008	Y		1000	700	PENT	MACR	4	4	825	CIN	1300	827411.5	1154226
705	2008	Y		1000	700	PENT	MACR	4	4	616	CIN	1300	827393	1154244
706	2008	Y		1000	700	BROS	LACT	4	4	637	CIN	1300	827381.8	1154214
707	2008	N		1000	700	STRY	MICR	4	4	654	CIN	1300	827396.9	1154188
708	2008	N		1000	650	PENT	MACR	4	4	777	CIN	1300	827409.9	1154303
709	2008	Y		1000	650	DIPT	PANA	4	4	858	CIN	1300	827355.1	1154256
710	2008	Y		1000	650	PENT	MACR	4	4	626	CIN	1300	827362.6	1154245
711	2008	Y		1000	650	PENT	MACR	4	4	663	CIN	1300	827318.7	1154246
712	2008	N	muerto de pie	1000	600	STRY	MICR	4	4	660	CIN	1300	827354.1	1154330
713	2008	N		1000	600	PENT	MACR	4	4	671	CIN	1300	827358	1154323
714	2008	Y		1000	600	PENT	MACR	4	4	611	CIN	1300	827349.3	1154305
715	2008	N		1000	600	PENT	MACR	4	4	729	CIN	1300	827325.3	1154317
716	2008	N		1000	600	VIRO	KOSC	5	5	813	CIN	1300	827316.9	1154319
717	2008	Y		1000	600	PENT	MACR	4	4	639	CIN	1300	827318.3	1154326
718	2008	N	muerto desraizado	1000	600	PENT	MACR	4	4	723	CIN	1300	827336.6	1154283
719	2008	Y		1000	600	PENT	MACR	4	4	777	CIN	1300	827286.6	1154262
720	2008	Y		1000	550	PENT	MACR	4	4	731	CIN	1300	827300.3	1154328
721	2008	Y		1000	550	PENT	MACR	4	4	635	CIN	1300	827283.8	1154357
722	2008	Y		1000	550	BALI	ELEG	5	5	725	CIN	1300	827275	1154332
723	2008	Y		1000	550	PENT	MACR	4	4	809	CIN	1300	827294.3	1154335
724	2008	N		1000	550	LUEH	SEEM	4	4	1517	CIN	1600	827301.3	1154367
725	2008	N	muerto de pie	1000	550	INGA	ALBA	4	4	629	CIN	1300	827284.9	1154303
726	2008	Y		1000	550	PENT	MACR	4	4	653	CIN	1300	827288	1154286
727	2008	Y		1000	550	SLOA	LAEV	4	4	890	CIN	900	827288.2	1154331
728	2008	Y		1000	500	DIPT	PANA	4	4	1088	CIN	1300	827257.8	1154364
729	2008	Y		1000	500	BALI	ELEG	5	5	1043	CIN	1300	827236.1	1154384
730	2008	Y	parte del arbol muriendo	1000	500	PENT	MACR	4	4	808	CIN	1300	827230.7	1154387
731	2008	Y		1000	500	PENT	MACR	4	4	611	CIN	1300	827219.3	1154360
732	2008	Y		1100	500	PENT	MACR	4	4	600	CIN	1300	827179.5	1154308
733	2008	Y		1100	500	TETR	PANA	4	4	668	CIN	1300	827196.2	1154267
734	2008	Y		1100	500	BALI	ELEG	5	5	836	CIN	1300	827166.2	1154250
735	2008	Y		1000	550	PENT	MACR	4	4	618	CIN	1300	827227.7	1154242
736	2008	Y		1000	550	PENT	MACR	4	4	654	CIN	1300	827216	1154239
737	2008	Y		1100	550	PENT	MACR	4	4	671	CIN	1300	827181.5	1154222
738	2008	N	muerto de pie	1000	550	VITE	COOP	4	4	693	CIN	1300	827182.8	1154221
739	2008	N	muerto horizontal	1100	600	PENT	MACR	4	4	715	CIN	1300	827286	1154235
740	2008	Y		1100	600	PENT	MACR	4	4	729	CIN	1300	827274.6	1154226
741	2008	Y		1100	600	PENT	MACR	4	4	681	CIN	1300	827266.2	1154228
742	2008	Y		1100	600	HIER	ALCH	5	5	1246	CIN	1600	827242.1	1154216
743	2008	Y		1100	600	PENT	MACR	4	4	787	CIN	1300	827259.7	1154202
744	2008	Y		1100	600	HIER	ALCH	4	4	673	CIN	1300	827277.6	1154202
745	2008	N	muerto horizontal	1100	600	PENT	MACR	4	4	962	CIN	1600	827267.2	1154184
746	2008	Y		1100	600	PENT	MACR	4	4	804	CIN	1300	827241.4	1154180
747	2008	N		1100	600	VIRO	KOSC	5	5	727	CIN	1300	827232.8	1154188
748	2008	Y		1100	650	PENT	MACR	4	4	942	CIN	1300	827314.5	1154232
749	2008	N	muerto de pie	1100	650	HIER	ALCH	4	4	602	CIN	1300	827324.4	1154205
750	2008	Y		1100	650	PENT	MACR	4	4	624	CIN	1300	827317.6	1154193
751	2008	Y		1100	650	PENT	MACR	4	4	764	CIN	1300	827298.8	1154203
752	2008	N	muerto horizontal	1100	650	PENT	MACR	4	4	680	CIN	1300	827295.5	1154200
753	2008	Y		1100	650	PENT	MACR	4	4	650	CIN	1300	827287.8	1154189
754	2008	Y		1100	650	PENT	MACR	4	4	763	CIN	1300	827266.2	1154168
755	2008	Y		1100	700	PENT	MACR	4	5	707	CIN	1300	827347	1154195
756	2008	N		1100	700	BALI	ELEG	5	5	803	CIN	1600	827369.4	1154178
757	2008	Y		1100	700	PENT	MACR	6	4	611	CIN	1300	827362.3	1154179
758	2008	Y		1100	700	PENT	MACR	3	4	637	CIN	1300	827371.5	1154174
759	2008	N	muerto de pie	1100	700	PENT	MACR	4	4	602	CIN	1300	827319.9	1154154
760	2008	N		1100	750	PENT	MACR	2.5	2.5	629	CIN	1300	827427.8	1154162
761	2008	Y		1100	750	CONC	PLEI	4	5	975	CIN	1300	827432.1	1154149
762	2008	Y		1100	750	PENT	MACR	4	5	802	CIN	1300	827402.6	1154142
763	2008	Y		1100	750	PENT	MACR	3	4	601	CIN	1300	827389.7	1154139
764	2008	Y		1100	750	PENT	MACR	4	4	1071	CIN	1300	827373	1154138
765	2008	Y		1100	750	PENT	MACR	3	3	606	CIN	1300	827388.6	1154124
766	2008	N		1100	750	XYLO	SERI	4	4	625	CIN	1600	827396.8	1154111
767	2008	N	muerto desraizado	1100	750	PENT	MACR	4	4	675	CIN	1300	827401	1154103.4
768	2008	Y		1100	750	PENT	MACR	3	2.5	624	CIN	1300	827354	1154102.4
769	2008	Y		1100	800	SACO	TRIC	4	4	817	CIN	1300	827439.8	1154153
770	2008	N		1100	800	PENT	MACR	2.5	1.5	760	CIN	1300	827430.4	1154134
771	2008	N	muerto de pie	1100	800	-999	-999	4	5	620	CIN	1300	827454	1154134.6
772	2008	N	muerto de pie	1100	800	PENT	MACR	4	4	762	CIN	1300	827473	1154122.1
773	2008	Y		1100	800	PENT	MACR	4	4	639	CIN	1300	827465	1154116.2
774	2008	N		1100	800	PENT	MACR	4	4	860	CIN	1300	827453	1154114.6
775	2008	Y		1100	800	INGA	ALBA	5	5	602	CIN	1300	827428.6	1154127
776	2008	Y	copa quebrada muriendo	1100	800	PENT	MACR	4	5	809	CIN	1300	827404	1154106.5
777	2008	Y		1100	800	PENT	MACR	4	4	677	CIN	1300	827428	1154055.5
778	2008	Y		1100	800	ILEX	SKUT	4	5	945	CIN	1300	827425	1154057.2
779	2008	Y		1100	800	CARA	NICA	4	4	670	CIN	1300	827415	1154070
780	2008	Y		1100	800	PENT	MACR	4	4	782	CIN	1300	827410	1154064.9
781	2008	Y		1100	800	VIRO	KOSC	4	5	661	CIN	1300	827394	1154072.4
782	2008	Y		1100	850	PENT	MACR	4	4	601	CIN	1300	827482	1154095.8
783	2008	Y		1100	850	GUAR	GUID	4	4	610	CIN	1300	827461	1154068.3
784	2008	Y		1100	850	BALI	ELEG	5	5	1004	CIN	1600	827472.5	1154034
785	2008	Y		1100	850	VIRO	KOSC	4	4	695	CIN	1300	827465.3	1154046
786	2008	Y		1100	850	PENT	MACR	3	3	888	CIN	1300	827513.8	1154083
787	2008	Y		1100	900	PENT	MACR	4	3	677	CIN	1300	827522.7	1154073.3
788	2008	Y		1100	850	ALCH	FLOR	4	5	656	CIN	1600	827516.1	1154074
789	2008	Y	copa quebrada con rebrotes	1100	900	PENT	MACR	4	4	630	CIN	1300	827542.4	1154029.4
790	2008	Y		1100	900	PENT	MACR	4	4	648	CIN	1300	827499.9	1153996.9
791	2008	N		1100	950	INGA	ALBA	4	5	643	CIN	1600	827560.9	1154064
792	2008	Y	copa quebrada con rebrotes	1100	950	PENT	MACR	4	4	686	CIN	1300	827557.4	1154049
793	2008	Y		1100	950	BALI	ELEG	5	5	1496	CIN	1300	827565.4	1154041
794	2008	N	muerto horizontal	1100	950	PENT	MACR	3	3	623	CIN	1300	827557.9	1154033
795	2008	Y		1100	950	CARA	NICA	5	5	932	CIN	1300	827554.5	1154007.6
796	2008	N	muerto desraizado	1100	950	HIER	ALCH	4	4	1470	CIN	1300	827544.7	1153985
797	2008	N	muerto horizontal por 796	1100	950	PENT	MACR	4	4	1092	CIN	1300	827541	1153991.8
798	2008	Y		1100	950	PENT	MACR	4	4	600	CIN	1300	827520.4	1153994.8
799	2008	Y		1200	850	SACO	TRIC	4	4	847	CIN	1300	827463.9	1154022
800	2008	N	muerto desraizado	1200	850	PENT	MACR	5	5	686	CIN	1300	827439.9	1153977.3
801	2008	N		1200	850	TAPI	GUIA	4	4	600	CIN	1300	827401.3	1153995.8
802	2008	Y		1200	850	VOCH	FERR	4	5	764	CIN	1300	827386.4	1153983.7
803	2008	N		1200	850	LAET	PROC	5	5	646	CIN	1300	827406.7	1153937.7
804	2008	Y		1200	800	PENT	MACR	3	3	695	CIN	1300	827376.8	1154060
805	2008	Y		1200	800	PENT	MACR	4	4	680	CIN	1300	827399.2	1154037
806	2008	Y		1200	800	TAPI	GUIA	4	4	649	CIN	1300	827410.8	1154028
807	2008	Y		1200	800	PENT	MACR	4	4	647	CIN	1300	827363.2	1154036
808	2008	Y		1200	800	PENT	MACR	4	4	630	CIN	1300	827359.3	1154024
809	2008	Y		1200	750	HIER	ALCH	4	5	1040	CIN	1300	827342	1154098.2
810	2008	N	muerto horizontal	1200	750	HERN	DIDY	4	4	670	CIN	1300	827331.9	1154045
811	2009	Y	copa quebrada	1200	750	PTER	HAYE	5	5	721	CIN	1600	827329.9	1154062
812	2009	Y		1200	750	PENT	MACR	4	4	722	CIN	1300	827329.3	1154075
813	2009	Y		1200	750	PENT	MACR	4	4	607	CIN	1300	827313.4	1154058
814	2009	Y		1200	750	PENT	MACR	4	4	1070	CIN	1300	827311.7	1154045
815	2009	Y		1200	750	CARA	NICA	4	4	1040	CIN	1300	827309.2	1154029
816	2009	Y		1200	750	PENT	MACR	4	4	769	CIN	1300	827341.1	1154034
817	2009	Y		1200	750	CARA	NICA	4	4	640	CIN	1600	827337.2	1154025
818	2009	Y		1200	750	PENT	MACR	4	4	692	CIN	1300	827329.1	1154018
819	2009	Y		1200	750	PENT	MACR	4	4	601	CIN	1300	827314.8	1154000
820	2009	Y		1200	750	PENT	MACR	3	3	883	CIN	1300	827305.6	1154014
821	2009	Y	mitad del arbol muerto podrido	1200	750	PENT	MACR	4	4	837	CIN	1300	827302.1	1154009
822	2009	Y		1200	700	PENT	MACR	4	4	602	CIN	1300	827292.9	1154116
823	2009	Y		1200	700	CARA	NICA	4	5	805	CIN	1300	827323.1	1154096
824	2009	N		1200	700	PENT	MACR	4	4	624	CIN	1300	827320	1154087
825	2009	Y		1200	700	CARA	NICA	4	5	648	CIN	1300	827300	1154071
826	2009	Y		1200	700	VOCH	FERR	5	5	734	CIN	1300	827264.1	1154076
827	2009	Y		1200	700	PENT	MACR	3	3	631	CIN	1300	827276.1	1154057
828	2009	N	muerto de pie	1200	700	PENT	MACR	4	3	724	CIN	1300	827300.2	1154052
829	2009	N		1200	700	PENT	MACR	4	4	652	CIN	1300	827293.5	1154032
830	2009	Y		1200	700	PENT	MACR	4	4	627	CIN	1300	827260.6	1154051
831	2009	Y		1200	700	PTER	RHOR	5	5	602	CIN	1300	827243.7	1154045
832	2009	Y		1200	650	PENT	MACR	4	4	605	CIN	1300	827254.1	1154151
833	2009	Y		1200	650	PENT	MACR	4	4	604	CIN	1300	827256.9	1154138
834	2009	Y		1200	650	PENT	MACR	4	4	796	CIN	1300	827265	1154133
835	2009	Y		1200	650	PENT	MACR	4	4	663	CIN	1300	827277.7	1154099
836	2009	Y		1200	650	ILEX	SKUT	5	5	1028	CIN	1300	827250.8	1154121
837	2009	Y		1200	650	PENT	MACR	4	4	710	CIN	1300	827246.9	1154121
838	2009	Y		1200	650	PENT	MACR	3	4	611	CIN	1300	827240.3	1154094
839	2009	Y	arbol sin hojas secando	1200	650	PENT	MACR	4	4	713	CIN	1300	827249.5	1154082
840	2009	Y		1200	600	LAET	PROC	5	5	614	CIN	1300	827213.1	1154172
841	2009	N		1200	600	PENT	MACR	2.5	3	633	CIN	1300	827241.3	1154170
842	2009	Y		1200	600	PENT	MACR	4	4	658	CIN	1300	827248.3	1154152
843	2009	Y		1200	600	PENT	MACR	4	4	693	CIN	1300	827234.9	1154134
844	2009	Y		1200	600	PENT	MACR	3	3	907	CIN	1300	827220.2	1154146
845	2009	Y		1200	600	STRY	MICR	4	4	631	CIN	1300	827182.9	1154099
846	2009	Y		1200	600	PENT	MACR	4	4	614	CIN	1300	827176.2	1154097
847	2009	Y		1200	550	PENT	MACR	3	3	764	CIN	1300	827188.2	1154204
848	2009	N		1200	550	PENT	MACR	2.5	2	604	CIN	1300	827206.5	1154180
849	2009	Y		1200	550	PENT	MACR	4	4	723	CIN	1600	827205.9	1154186
850	2009	Y	da_ado en la mitad	1200	550	PENT	MACR	3	3	604	CIN	1300	827148.6	1154153
851	2009	Y	tronco quebrado muriendo	1200	550	PENT	MACR	3	3	605	CIN	1300	827180.9	1154141
852	2009	Y		1200	500	PENT	MACR	4	4	660	CIN	1300	827141.9	1154212
853	2009	N		1200	500	INGA	ALBA	3	3	610	CIN	1300	827154.8	1154207
854	2009	N	muerto de pie	1200	500	PENT	MACR	4	4	690	CIN	1300	827151.3	1154200
855	2009	Y		1200	500	PENT	MACR	4	4	890	CIN	1000	827134.6	1154201
856	2009	Y		1200	500	PENT	MACR	4	4	600	CIN	1300	827109.2	1154190
857	2009	N	muerto horizontal	1200	500	PENT	MACR	4	4	604	CIN	1300	827140.9	1154168
858	2009	N	muerto horizontal	1300	500	PENT	MACR	4	4	706	CIN	1300	827093.7	1154134
859	2009	Y		1300	500	PENT	MACR	4	4	618	CIN	1300	827090.3	1154132
860	2009	Y		1300	500	LAET	PROC	5	5	600	CIN	1300	827107.9	1154131
861	2009	Y		1300	500	PENT	MACR	4	4	602	CIN	1300	827106.1	1154126
862	2009	N		1300	500	PENT	MACR	3	3	692	CIN	1300	827068.4	1154106
863	2009	N	muerto de pie	1300	500	VIRO	KOSC	4	5	630	CIN	1600	827070.6	1154063
864	2009	N	muerto de pie	1300	500	VOCH	FERR	5	4	880	CIN	1600	827036.6	1154065
865	2009	Y		1300	500	VOCH	FERR	4	4	600	CIN	1300	827028.6	1154071
866	2009	N	muerto horizontal	1300	550	PENT	MACR	4	4	678	CIN	1300	827122.1	1154122
867	2009	N	muerto de pie	1300	550	GUAR	GUID	4	4	605	CIN	1300	827124.5	1154120
868	2009	N	muerto horizontal	1300	550	PENT	MACR	3	4	638	CIN	1300	827109.8	1154091
869	2009	Y		1300	550	PENT	MACR	4	4	602	CIN	1300	827095.4	1154095
870	2009	Y		1300	550	PENT	MACR	4	4	634	CIN	1300	827078.3	1154060
871	2009	Y		1300	550	VIRO	KOSC	4	4	600	CIN	1300	827079.7	1154043
872	2009	Y		1300	600	TAPI	GUIA	4	5	653	CIN	1600	827157.6	1154086
873	2009	Y		1300	600	PENT	MACR	4	4	610	CIN	1300	827133	1154060
874	2009	Y		1300	600	BALI	ELEG	5	5	1192	CIN	1600	827154.1	1154035
875	2009	Y		1300	600	CARA	NICA	5	5	802	CIN	1300	827145.4	1153998
876	2009	Y	copa quebrada	1300	650	PENT	MACR	3	3	696	CIN	1300	827203.6	1154051
877	2009	Y		1300	650	VIRO	KOSC	5	5	671	CIN	1300	827213	1154057
878	2009	Y	copa quebrada	1300	650	PENT	MACR	4	4	765	CIN	1300	827217.6	1154045
879	2009	Y		1300	650	PENT	MACR	4	4	764	CIN	1300	827228.2	1154033
880	2009	Y		1300	650	VITE	COOP	4	4	653	CIN	1300	827216.8	1154030
881	2009	Y		1300	650	APEI	MEMB	4	4	981	CIN	1300	827200.2	1154024
882	2009	Y		1300	650	PENT	MACR	4	4	745	CIN	1300	827194.2	1154019
883	2009	Y		1300	650	CARA	NICA	4	4	789	CIN	1600	827177.6	1154019
884	2009	Y		1300	650	ILEX	SKUT	4	4	829	CIN	1300	827206.3	1154000
885	2009	N		1300	650	PENT	MACR	3	3	620	CIN	1300	827152.9	1154002
886	2009	Y		1300	700	HYME	MESO	5	5	1052	CIN	1300	827253.9	1154026
887	2009	Y		1300	700	DUSS	MACR	3	3	665	CIN	1600	827254	1154016
888	2009	Y		1300	700	CARA	NICA	4	4	774	CIN	1300	827230.3	1154008
889	2009	Y		1300	700	PENT	MACR	4	4	679	CIN	1300	827228.6	1153989
890	2009	Y		1300	700	PENT	MACR	4	4	710	CIN	1300	827250.6	1153975
891	2009	Y		1300	700	BALI	ELEG	4	4	778	CIN	1300	827221.5	1153976
892	2009	Y		1300	750	PENT	MACR	4	4	710	CIN	1300	827234	1153945
893	2009	Y		1300	750	TABE	ROSE	4	4	911	CIN	1600	827279	1153967
894	2009	Y		1300	750	DIPT	PANA	4	4	650	CIN	300	827309.1	1153971
895	2009	Y		1300	750	PENT	MACR	4	4	682	CIN	1300	827289.5	1154003
896	2009	Y		1400	700	TETR	PANA	4	4	659	CIN	1300	827159.4	1153914
897	2009	N	muerto horizontal	1400	700	PENT	MACR	4	4	758	CIN	1300	827149.5	1153909
898	2009	N		1400	700	PENT	MACR	4	4	683	CIN	1300	827175.1	1153887
899	2009	Y		1400	650	HAND	CHRY	4	4	614	CIN	1300	827153.1	1153980
900	2009	Y		1400	650	PENT	MACR	4	4	644	CIN	1300	827140	1153952
901	2009	Y		1400	650	ALCH	FLOR	4	4	637	CIN	1300	827094	1153910
902	2009	Y		1400	600	VOCH	FERR	4	4	646	CIN	1300	827095.1	1153931
903	2009	Y		1400	600	VITE	COOP	4	4	774	CIN	1300	827086.8	1153930
904	2009	Y		1400	600	LECY	AMPL	5	5	791	CIN	1300	827107.7	1153945
905	2009	Y		1400	600	VITE	COOP	4	4	829	CIN	1600	827107.9	1153950
906	2009	Y		1400	600	LAET	PROC	5	5	718	CIN	1300	827118.2	1153975
907	2009	Y		1400	600	APEI	MEMB	4	4	627	CIN	1300	827118.1	1153990
908	2009	Y		1400	600	PENT	MACR	4	4	670	CIN	1300	827106.7	1154001
909	2009	Y	da_ado en la mitad	1400	550	PENT	MACR	4	4	788	CIN	1300	827091.7	1154017
910	2009	Y		1400	550	VITE	COOP	4	4	629	CIN	1300	827095.1	1154016
911	2009	Y		1400	550	PENT	MACR	4	4	798	CIN	1300	827084.1	1153992
912	2009	Y		1400	550	APEI	MEMB	4	4	767	CIN	1300	827044.2	1153958
913	2009	Y		1400	550	HERN	DIDY	4	4	645	CIN	1300	827027.4	1153956
914	2009	Y		1400	550	PENT	MACR	4	4	677	CIN	1300	827028.6	1154000
915	2009	Y		1400	500	PENT	MACR	4	4	645	CIN	1300	827034.4	1154048
916	2009	Y		1400	500	PENT	MACR	3	4	628	CIN	1300	827029.4	1154059
917	2009	Y		1400	500	TAPI	GUIA	5	5	632	CIN	1300	827034	1154035
918	2009	Y		1400	500	PENT	MACR	4	4	669	CIN	1300	827010.5	1153988
919	2009	N	muerto horizontal	1400	450	TERM	AMAZ	3	4	695	CIN	1300	827004.2	1154059
920	2009	Y		1400	550	BALI	ELEG	5	5	1139	CIN	1300	827011.9	1154079
921	2009	Y		1400	450	BALI	ELEG	5	5	870	CIN	1300	826979	1154096
922	2009	Y	copa quebrado	1400	450	PENT	MACR	4	4	910	CIN	1000	826968	1154079
923	2009	N	muerto horizontal	1400	450	ALCH	FLOR	3	4	640	CIN	1300	826984.9	1154040
924	2009	Y	40 por ciento del arbol muerto	1400	450	BALI	ELEG	5	5	908	CIN	1300	826972	1154034
925	2009	N	muerto de pie	1400	450	VOCH	FERR	5	5	692	CIN	1300	826948.3	1154041
926	2009	Y	copa quebrada con rebrotes	1400	450	PENT	MACR	4	4	623	CIN	1300	826954.6	1154061
927	2009	N		1400	400	VOCH	FERR	4	5	719	CIN	1300	826960.4	1154109
928	2009	Y		1400	400	PENT	MACR	4	4	689	CIN	1300	826938.8	1154084
929	2009	Y		1400	400	PENT	MACR	4	4	815	CIN	1300	826916.6	1154095
930	2009	Y		1400	400	PENT	MACR	4	4	664	CIN	1300	826903.1	1154065
931	2009	Y		1400	400	PENT	MACR	4	4	885	CIN	1300	826895.9	1154058
932	2009	Y		1400	400	TERM	AMAZ	5	5	823	CIN	1300	826927.6	1154055
933	2009	Y		1400	400	PENT	MACR	2.5	2.5	606	CIN	1300	826932	1154057
934	2009	N	muerto de pie	1300	350	BALI	ELEG	5	5	979	CIN	1300	826925.6	1154152
935	2009	Y		1300	350	PENT	MACR	3	4	821	CIN	1300	826967.7	1154227
936	2009	N	muerto de pie	1300	350	VOCH	FERR	5	5	841	CIN	1300	826956.3	1154235
937	2009	N		1300	350	PENT	MACR	4	4	801	CIN	1300	826984.9	1154211
938	2009	Y		1500	400	GOET	MEIA	4	4	624	CIN	1300	826880.1	1154023
939	2009	Y		1500	400	PENT	MACR	4	4	610	CIN	1300	826887.5	1154017
940	2009	Y		1500	400	PENT	MACR	4	4	617	CIN	1300	826881	1154001
941	2009	Y		1500	400	PENT	MACR	4	4	664	CIN	1300	826857.1	1153991
942	2009	Y		1500	400	COCC	TUER	4	3	600	CIN	1300	826856.2	1154007
943	2009	Y		1500	400	PENT	MACR	4	4	630	CIN	1300	826864.7	1153943
944	2009	Y		1500	500	VOCH	FERR	5	5	644	CIN	1300	826954.1	1153978
945	2009	Y		1500	450	VITE	COOP	4	4	719	CIN	1300	826932.8	1153970
946	2009	N	muerto horizontal	1500	450	ALCH	FLOR	4	4	716	CIN	1600	826930.3	1153984
947	2009	Y		1500	450	PENT	MACR	4	4	638	CIN	1300	826905.9	1153950
948	2009	Y	copa quebrada rebrotando	1500	450	PENT	MACR	4	4	769	CIN	1300	826918.8	1153935
949	2009	Y	parte del arbol muriendo	1500	450	PENT	MACR	4	4	852	CIN	1300	826907.8	1153922
950	2009	N	muerto horizontal	1500	500	APEI	MEMB	4	4	787	CIN	1300	826981.6	1153969
951	2009	Y		1500	500	APEI	MEMB	4	4	634	CIN	1300	826982.8	1153953
952	2009	Y		1500	500	PENT	MACR	4	4	725	CIN	1300	826974.8	1153948
953	2009	Y		1500	500	PENT	MACR	4	4	729	CIN	1300	826956.5	1153939
954	2009	N	muerto horizontal	1500	500	PENT	MACR	4	4	795	CIN	1300	826964.9	1153922
955	2009	N	muerto de pie	1500	500	PENT	MACR	3	3	602	CIN	1300	826943.3	1153929
956	2009	Y		1500	550	PENT	MACR	4	4	633	CIN	1300	827008.8	1153909
957	2009	Y		1500	550	PENT	MACR	3	3	677	CIN	1300	827027.5	1153919
958	2009	Y		1500	550	DIPT	PANA	5	5	775	CIN	1300	827027.4	1153924
959	2009	N		1500	550	PENT	MACR	4	4	673	CIN	1300	827007.1	1153934
960	2009	Y		1500	550	OCOT	HART	4	4	648	CIN	1300	826999.8	1153941
961	2009	Y		1500	550	VIRO	KOSC	4	4	846	CIN	1300	827033.1	1153935
962	2009	N	muerto de pie	1500	550	APEI	MEMB	4	4	601	CIN	1300	827022	1153949
963	2009	N		1500	500	-999	-999	2.5	2.5	600	CIN	1300	826997.8	1153960
964	2009	Y		1500	600	DUSS	MACR	4	4	666	CIN	1600	827037	1153910
965	2009	Y		1500	600	PENT	MACR	4	4	606	CIN	1300	827033.2	1153906
966	2009	Y		1500	600	PENT	MACR	4	4	707	CIN	1300	827030.6	1153868
967	2009	Y		1500	600	PENT	MACR	4	4	606	CIN	1300	827001.5	1153865
968	2009	Y		1300	650	PENT	MACR	4	4	616	CIN	1300	827196.7	1154070
969	2009	Y		1500	650	VIRO	KOSC	5	5	601	CIN	1300	827080.6	1153889
970	2009	N	muerto horizontal	1500	650	INGA	ALBA	5	5	825	CIN	1300	827081.5	1153876
971	2009	Y		1500	650	PENT	MACR	4	4	663	CIN	1300	827046.3	1153828
972	2009	Y		1500	700	PENT	MACR	4	4	670	CIN	1300	827091.3	1153809
973	2009	Y		1500	700	PENT	MACR	4	4	623	CIN	1300	827109	1153839
974	2009	Y		1500	700	HYME	MESO	5	5	619	CIN	300	827134.3	1153856
975	2009	Y		1500	750	CARA	NICA	5	5	761	CIN	1300	827173.8	1153826
976	2009	Y		1500	750	PENT	MACR	3	4	626	CIN	1300	827171.9	1153812
977	2009	Y		1500	750	PENT	MACR	4	4	685	CIN	1300	827182.5	1153800
978	2009	Y		1500	750	PENT	MACR	4	4	600	CIN	300	827143.5	1153807
979	2009	Y		1600	750	BROS	LACT	5	5	639	CIN	1300	827123.6	1153745
980	2009	Y		1600	750	PENT	MACR	4	4	783	CIN	1300	827148	1153747
981	2009	Y		1600	750	TAPI	GUIA	4	4	854	CIN	1300	827141.8	1153739
982	2009	Y		1600	700	VIRO	KOSC	5	5	635	CIN	1300	827044.5	1153703
983	2009	Y		1600	700	PENT	MACR	4	4	626	CIN	1300	827068.9	1153731
984	2009	Y		1600	700	BALI	ELEG	4	4	786	CIN	1300	827069.1	1153761
985	2009	Y		1600	700	COUE	POLY	3	3	836	CIN	1300	827051.6	1153764
986	2009	Y		1600	700	PENT	MACR	3	3	775	CIN	1300	827097.1	1153767
987	2009	Y		1600	700	BALI	ELEG	5	5	893	CIN	1300	827088.2	1153758
988	2009	N		1600	650	PENT	MACR	3	3	716	CIN	1300	827034	1153766
989	2009	Y		1600	650	PENT	MACR	2	2	625	CIN	1300	827017.4	1153724
990	2009	Y		1600	600	APEI	MEMB	4	3	738	CIN	1300	826985.4	1153768
991	2009	Y		1600	600	PENT	MACR	3	3	730	CIN	1300	826961.6	1153776
992	2009	Y		1600	600	LAET	PROC	4	4	722	CIN	1300	826950.8	1153772
993	2009	Y		1600	600	PENT	MACR	4	4	780	CIN	1300	826944.1	1153780
994	2009	Y		1600	600	FICU	POPE	4	4	1590	CIN	1300	826978.8	1153782
995	2009	Y		1600	600	CARA	NICA	4	4	790	CIN	300	826996	1153788
996	2009	Y		1600	600	ANDR	CHRY	4	4	801	CIN	1300	826987.6	1153795
997	2009	Y	parte del arbol muriendo	1600	600	PENT	MACR	4	4	681	CIN	1300	827017.3	1153833
998	2009	N	muerto horizontal	1600	550	LAET	PROC	4	4	621	CIN	1300	826978.6	1153856
999	2009	Y		1600	550	BALI	ELEG	4	4	651	CIN	1300	826949.3	1153865
1000	2009	Y		1600	550	PENT	MACR	4	4	805	CIN	1300	826935.4	1153851
1001	2009	Y		1600	550	PENT	MACR	3	3	662	CIN	1300	826941.1	1153849
1002	2009	N	muerto desraizado	1600	550	PENT	MACR	4	4	727	CIN	1300	826935.9	1153825
1003	2009	N	tronco quebrado como a 5 metros	1600	550	STRY	MICR	4	4	769	CIN	1300	826920.9	1153828
1004	2009	Y		1600	550	PENT	MACR	4	4	645	CIN	1300	826928.4	1153791
1005	2009	Y	arbol muriendo	1600	500	PENT	MACR	4	4	643	CIN	1300	826902.9	1153899
1006	2009	Y		1600	500	PENT	MACR	4	4	615	CIN	1300	826923.4	1153854
1007	2009	Y		1600	500	PENT	MACR	4	4	640	CIN	1300	826912.4	1153874
1008	2009	Y		1600	500	BALI	ELEG	5	5	1141	CIN	1600	826864	1153840
1009	2009	Y		1600	450	PENT	MACR	4	4	856	CIN	1300	826850	1153863
1010	2009	Y		1600	450	VITE	COOP	3	3	858	CIN	1300	826864.2	1153883
1011	2009	Y		1600	450	PENT	MACR	4	4	600	CIN	1300	826846.9	1153889
1012	2009	N		1600	450	PENT	MACR	4	4	638	CIN	1300	826869.4	1153909
1013	2009	Y		1600	450	PENT	MACR	4	4	742	CIN	1300	826864.9	1153921
1014	2009	Y		1600	450	PENT	MACR	4	4	732	CIN	1300	826885.9	1153926
1015	2009	N		1600	400	LAET	PROC	4	4	866	CIN	1300	826836	1153909
1016	2009	Y		1600	400	PENT	MACR	4	4	650	CIN	1300	826834.7	1153901
1017	2009	Y		1600	400	PENT	MACR	4	4	847	CIN	1300	826824.2	1153923
1018	2009	Y		1600	400	PENT	MACR	3	3	1080	CIN	1300	826805.8	1153921
1019	2009	Y		1600	400	LECY	AMPL	4	4	817	CIN	1300	826812.9	1153888
1020	2009	Y	tronco quebrado como a 7 metros	1600	400	PENT	MACR	3	3	884	CIN	1300	826805.2	1153880
1021	2009	Y		1700	400	LECY	AMPL	5	5	962	CIN	1300	826799.3	1153858
1022	2009	Y		1700	400	LECY	AMPL	5	5	944	CIN	1300	826772.8	1153861
1023	2009	Y		1700	400	STRY	MICR	4	4	632	CIN	1300	826752.8	1153859
1024	2009	Y		1700	400	BALI	ELEG	5	5	673	CIN	1300	826757.7	1153807
1025	2009	N		1700	400	PENT	MACR	2.5	2.5	610	CIN	300	826738.9	1153806
1026	2009	Y		1700	450	PENT	MACR	4	4	639	CIN	1300	826804.9	1153786
1027	2009	Y		1700	450	VITE	COOP	4	4	600	CIN	1300	826809.2	1153841
1028	2009	N	muerto desraizado	1700	450	PENT	MACR	4	4	766	CIN	1300	826825.4	1153842
1029	2009	Y	copa quebrada muriendo	1700	450	PENT	MACR	4	4	717	CIN	1300	826826.6	1153825
1030	2009	Y	arbol sin hojas muriendo	1700	500	VIRO	KOSC	5	5	809	CIN	1300	826844.1	1153816
1031	2009	Y		1700	500	CARA	NICA	4	4	661	CIN	1300	826854.3	1153796
1032	2009	Y		1700	500	PENT	MACR	4	4	605	CIN	1300	826812.4	1153769
1033	2009	Y		1700	500	PENT	MACR	4	4	604	CIN	1300	826850.7	1153742
1034	2009	Y		1700	550	PENT	MACR	4	4	610	CIN	300	826881.6	1153764
1035	2009	Y		1700	550	PENT	MACR	3	3	660	CIN	1300	826928	1153773
1036	2009	Y		1700	550	VIRO	KOSC	4	4	767	CIN	1300	826913.1	1153765
1037	2009	Y		1700	550	VITE	COOP	4	4	731	CIN	1300	826903.7	1153760
1038	2009	Y		1700	550	TERM	AMAZ	5	5	1130	CIN	1600	826896.9	1153730
1039	2009	Y		1700	550	VITE	COOP	3	3	911	CIN	1600	826874.1	1153725
1040	2009	Y		1700	550	PENT	MACR	4	4	699	CIN	1300	826866.5	1153728
1041	2009	Y		1700	550	BALI	ELEG	5	5	601	CIN	300	826864.2	1153708
1042	2009	Y		1700	550	GUAR	GUID	3	3	680	CIN	1300	826884.6	1153701
1043	2009	N	muerto horizontal	1700	600	PENT	MACR	3	3	612	CIN	1300	826887.5	1153702
1044	2009	N	muerto horizontal	1700	600	TERM	AMAZ	4	4	892	CIN	1300	826877.2	1153689
1045	2009	Y		1700	600	TERM	AMAZ	2.5	2.5	720	CIN	1300	826892.6	1153691
1046	2009	Y		1700	600	PENT	MACR	3	3	603	CIN	1300	826900.8	1153700
1047	2009	Y		1700	600	BALI	ELEG	5	5	925	CIN	1300	826922.9	1153682
1048	2009	Y		1700	600	GUAR	GUID	4	4	672	CIN	1300	826924.3	1153732
1049	2009	Y		1700	600	CONC	PLEI	4	4	818	CIN	1000	826911	1153742
1050	2009	Y		1700	600	PENT	MACR	4	4	708	CIN	1300	826944.5	1153726
1051	2009	Y		1700	600	CARA	NICA	5	5	1153	CIN	1600	826936.5	1153748
1052	2009	Y		1700	650	HYME	MESO	5	5	762	CIN	1300	826994.6	1153707
1053	2009	N	muerto horizontal	1700	650	CARA	NICA	3	3	676	CIN	1300	826993.6	1153721
1054	2009	N	muerto horizontal	1700	650	PENT	MACR	2.5	2.5	602	CIN	1300	826991.3	1153719
1055	2009	Y		1700	650	VITE	COOP	3	3	892	CIN	1300	826986	1153720
1056	2009	Y		1700	650	PENT	MACR	4	4	627	CIN	1300	826976.9	1153724
1057	2009	Y		1700	650	PENT	MACR	4	4	655	CIN	1000	826952.9	1153675
1058	2009	N	muerto desraizado	1700	650	PENT	MACR	4	4	601	CIN	1300	826932.6	1153658
1059	2009	Y		1700	700	BALI	ELEG	5	5	736	CIN	1300	826996.2	1153655
1060	2009	Y		1700	700	SACO	TRIC	4	4	810	CIN	1300	827011.5	1153709
1061	2009	Y		1700	750	CARA	NICA	4	4	621	CIN	1300	827069.6	1153679
1062	2009	N		1700	750	APEI	MEMB	4	4	803	CIN	1600	827067.1	1153665
1063	2009	N		1700	750	PENT	MACR	3	3	623	CIN	1300	827074.4	1153661
1064	2009	Y		1700	750	PENT	MACR	3	3	631	CIN	1300	827073.5	1153658
1065	2009	Y		1700	750	PENT	MACR	4	4	798	CIN	1300	827083.5	1153653
1066	2009	Y		1700	750	PENT	MACR	2.5	2.5	604	CIN	1300	827064.1	1153637
1067	2009	Y		1700	750	BALI	ELEG	5	5	922	CIN	1300	827061.7	1153635
1068	2009	Y		1700	750	CARA	NICA	4	4	795	CIN	1300	827052.2	1153660
1069	2009	Y		1700	750	SCLE	COST	5	5	627	CIN	1300	827038	1153635
1070	2009	Y	parte del arbol muriendo	1700	750	VOCH	FERR	5	5	791	CIN	1300	827023.7	1153618
1071	2009	Y	arbol muriendo	1700	750	VOCH	FERR	4	4	659	CIN	1300	827046.3	1153606
1072	2009	N		1700	750	LAET	PROC	4	4	610	CIN	1300	827020.6	1153607
1073	2009	N	muerto desraizado	1800	750	PENT	MACR	4	4	739	CIN	1300	827001.3	1153588
1074	2009	Y		1800	750	CARA	NICA	4	4	1342	CIN	1300	827032.1	1153572
1075	2009	Y		1800	750	SACO	TRIC	4	4	731	CIN	1300	827008.9	1153565
1076	2009	Y		1800	750	CARA	NICA	4	4	863	CIN	1300	827014	1153560
1077	2009	Y		1800	750	STRY	MICR	4	4	618	CIN	300	826986.2	1153543
1078	2009	Y		1800	750	MINQ	GUIA	2	2	623	CIN	1300	826990.7	1153506
1079	2009	Y		1800	750	CARA	NICA	5	5	716	CIN	1300	826990.6	1153501
1080	2009	Y		1800	750	PENT	MACR	4	4	661	CIN	1300	826961.4	1153527
1081	2009	Y		1800	700	PENT	MACR	3	3	678	CIN	1300	826946.2	1153538
1082	2009	Y		1800	700	PENT	MACR	2	2	732	CIN	1300	826941.2	1153549
1083	2009	N		1800	700	PENT	MACR	3	3	702	CIN	1300	826944.6	1153553
1084	2009	Y	medida estimada 1135	1800	700	HYME	MESO	4	4	1135	CIN	1300	826933.1	1153557
1085	2009	Y		1800	700	BALI	ELEG	4	4	931	CIN	1600	826933.6	1153567
1086	2009	Y		1800	700	PENT	MACR	4	4	698	CIN	1300	826922	1153543
1087	2009	Y		1800	700	PENT	MACR	2.5	2.5	739	CIN	1300	826951.5	1153565
1088	2009	Y		1800	700	PENT	MACR	2.5	2.5	616	CIN	1300	826959.2	1153553
1089	2009	N	muerto de pie	1800	700	STRY	MICR	4	4	638	CIN	1300	826966.6	1153602
1090	2009	Y		1800	650	ILEX	SKUT	4	5	736	CIN	1300	826952.4	1153628
1091	2009	Y		1800	650	PENT	MACR	4	4	674	CIN	1300	826929.6	1153642
1092	2009	Y		1800	650	PENT	MACR	3	3	640	CIN	1300	826914.1	1153639
1093	2009	Y		1800	650	SPAC	CORR	4	4	1055	CIN	1300	826909.2	1153637
1094	2009	Y		1800	650	PENT	MACR	4	4	631	CIN	1300	826902.7	1153627
1095	2009	Y		1800	650	CARA	NICA	4	4	700	CIN	1300	826882	1153608
1096	2009	Y		1800	650	VIRO	KOSC	4	4	622	CIN	1300	826882.2	1153597
1097	2009	Y		1800	650	PENT	MACR	2.5	2.5	696	CIN	1300	826882.6	1153593
1098	2009	Y		1800	650	PENT	MACR	2	2	654	CIN	1300	826897.2	1153600
1099	2009	Y		1800	650	PENT	MACR	2.5	2.5	732	CIN	1300	826883.7	1153569
1100	2009	Y		1800	650	APEI	MEMB	4	4	929	CIN	1300	826894.6	1153583
1101	2009	N	muerto de pie	1800	650	HERN	DIDY	5	5	680	CIN	1300	826900.6	1153575
1102	2009	Y		1800	650	OCOT	MACR	3	4	625	CIN	1300	826926.3	1153585
1103	2009	Y		1800	600	TERM	AMAZ	4	4	953	CIN	1600	826864.7	1153601
1104	2009	Y		1800	600	PENT	MACR	2.5	2.5	640	CIN	1300	826858.9	1153601
1105	2009	Y		1800	600	PENT	MACR	4	4	602	CIN	1300	826834.2	1153619
1106	2009	Y		1800	600	PENT	MACR	5	5	659	CIN	1300	826846.7	1153635
1107	2009	Y		1800	600	VIRO	KOSC	4	4	674	CIN	1300	826868.7	1153613
1108	2009	Y		1800	600	PENT	MACR	4	4	603	CIN	1300	826888.5	1153624
1109	2009	Y		1800	600	ALCH	FLOR	4	4	616	CIN	1300	826912.9	1153650
1110	2009	Y		1800	550	PENT	MACR	4	4	604	CIN	1300	826848.2	1153705
1111	2009	Y		1800	550	PENT	MACR	3	3	769	CIN	1300	826850	1153688
1112	2009	Y		1800	550	SACO	TRIC	5	5	923	CIN	1300	826862.9	1153682
1113	2009	Y		1800	550	PENT	MACR	3	3	644	CIN	1300	826866.4	1153673
1114	2009	Y		1800	550	TETR	PANA	4	4	658	CIN	1300	826846.5	1153659
1115	2009	Y		1800	550	TAPI	GUIA	4	4	611	CIN	1300	826842.7	1153664
1116	2009	Y		1800	550	VITE	COOP	4	4	752	CIN	1300	826790	1153634
1117	2009	Y		1800	500	BALI	ELEG	5	5	725	CIN	1300	826769.5	1153648
1118	2009	N		1800	500	SCLE	COST	4	4	1177	CIN	1300	826766.4	1153685
1119	2009	N		1800	500	PENT	MACR	3	3	694	CIN	1300	826762.6	1153700
1120	2009	Y		1800	500	BALI	ELEG	4	4	925	CIN	1300	826770.9	1153695
1121	2009	Y		1800	500	ABAR	ADEN	4	4	606	CIN	1300	826795.2	1153687
1122	2009	Y		1800	500	ALCH	FLOR	4	4	601	CIN	1300	826806.4	1153677
1123	2009	Y		1800	500	PENT	MACR	3	3	722	CIN	1300	826775.4	1153716
1124	2009	Y		1800	450	CARA	NICA	4	4	691	CIN	1300	826778.3	1153742
1125	2009	N	muerto desraizado	1800	450	PENT	MACR	3	3	639	CIN	1300	826734.6	1153712
1126	2009	Y		1800	450	TERM	AMAZ	5	5	930	CIN	1300	826736.9	1153705
1127	2009	Y		1800	450	PENT	MACR	3	3	645	CIN	1300	826720.2	1153701
1128	2009	Y		1800	400	PENT	MACR	4	4	825	CIN	1300	826664.2	1153720
1129	2009	Y		1800	400	TERM	AMAZ	4	5	616	CIN	1300	826732.8	1153770
1130	2009	Y		1800	350	APEI	MEMB	4	5	846	CIN	1600	826669.4	1153809
1131	2009	N		1800	350	STRY	MICR	1.5	1	644	CIN	1000	826657.9	1153769
1132	2009	Y		1800	350	VITE	COOP	4	4	659	CIN	1300	826656.7	1153771
1133	2009	Y		1800	350	PENT	MACR	4	4	656	CIN	1300	826667.1	1153755
1134	2009	Y		1800	350	PENT	MACR	4	4	663	CIN	1300	826621.4	1153753
1135	2009	Y		1800	300	HERN	DIDY	5	5	741	CIN	1300	826616.8	1153768
1136	2009	Y		1800	300	APEI	MEMB	4	4	639	CIN	1300	826604.4	1153774
1137	2009	Y		1800	300	PENT	MACR	3	3	622	CIN	1300	826589.8	1153777
1138	2009	N	muerto de pie	1800	300	PENT	MACR	4	4	672	CIN	1300	826626	1153791
1139	2009	Y		1800	300	PENT	MACR	3	3	622	CIN	1300	826637.1	1153803
1140	2009	Y		1800	300	HYME	MESO	5	5	1012	CIN	1300	826625.4	1153811
1141	2009	Y		1800	300	PENT	MACR	2.5	2.5	756	CIN	1300	826625	1153813
1142	2009	Y		1800	300	TERM	AMAZ	4	4	700	CIN	1300	826626.1	1153830
1143	2009	Y		1800	300	TERM	AMAZ	4	4	738	CIN	1300	826628.1	1153845
1144	2009	Y		1800	300	PENT	MACR	4	4	663	CIN	1300	826648	1153834
1145	2009	Y		1800	250	CARA	NICA	4	4	777	CIN	1300	826611	1153847
1146	2009	Y		1800	250	VIRO	KOSC	5	5	731	CIN	1300	826597.6	1153819
1147	2009	Y		1800	250	PENT	MACR	2	2.5	642	CIN	1300	826574.4	1153809
1148	2009	Y		1800	250	BALI	ELEG	5	5	1134	CIN	1300	826556.4	1153810
1149	2009	Y		1800	200	BALI	ELEG	5	5	729	CIN	1300	826538	1153813
1150	2009	Y		1800	200	PENT	MACR	4	4	616	CIN	1300	826546.9	1153830
1151	2009	N	muerto de pie	1800	200	TAPI	GUIA	4	4	669	CIN	1600	826503.1	1153835
1152	2009	Y		1800	200	PENT	MACR	4	4	736	CIN	1300	826546.2	1153907
1153	2009	N	muerto de pie	1800	200	STRY	MICR	4	4	663	CIN	1300	826577.1	1153882
1154	2009	Y		1800	200	STRY	MICR	4	4	632	CIN	1300	826566.3	1153861
1155	2009	N		1900	200	PENT	MACR	3	3	774	CIN	1300	826471	1153774
1156	2009	Y		1900	200	PENT	MACR	4	4	912	CIN	1300	826467.2	1153766
1157	2009	N		1900	200	PENT	MACR	4	4	601	CIN	1300	826457	1153759
1158	2009	Y		1900	250	BALI	ELEG	5	5	1253	CIN	1600	826499.7	1153709
1159	2009	Y		1900	250	TERM	AMAZ	2.5	2.5	662	CIN	1300	826505.4	1153703
1160	2009	Y		1900	250	PENT	MACR	2.5	2.5	628	CIN	1300	826506.2	1153751
1161	2009	N	muerto de pie	1900	250	STRY	MICR	4	4	719	CIN	1300	826519.9	1153756
1162	2009	Y		1900	250	PENT	MACR	4	4	738	CIN	1300	826527.6	1153740
1163	2009	Y	medida estimada 1031	1900	250	HIER	ALCH	4	3	1031	EST	-999	826530.3	1153745
1164	2009	Y		1900	300	PENT	MACR	4	5	700	CIN	1300	826562.9	1153750
1165	2009	Y		1900	300	PESC	ARBO	2	2.5	602	CIN	1300	826589.7	1153751
1166	2009	Y		1900	300	PENT	MACR	4	4	761	CIN	1300	826582.1	1153738
1167	2009	Y		1900	300	PENT	MACR	4	4	634	CIN	1300	826573.4	1153723
1168	2009	Y		1900	300	CONC	PLEI	4	4	849	CIN	1300	826570.8	1153722
1169	2009	Y		1900	300	SCLE	COST	4	5	849	CIN	1300	826555.6	1153713
1170	2009	Y		1900	300	TERM	AMAZ	4	4	635	CIN	1300	826564.7	1153697
1171	2009	N	muerto de pie	1900	300	PENT	MACR	4	4	719	CIN	1300	826547.4	1153690
1172	2009	Y		1900	350	LAET	PROC	4	4	619	CIN	1300	826618	1153734
1173	2009	N		1900	400	PENT	MACR	4	4	628	CIN	1300	826655	1153687
1174	2009	Y		1900	400	PENT	MACR	4	4	721	CIN	1300	826679.4	1153672
1175	2009	Y		1900	400	AMPE	MACR	4	4	790	CIN	1300	826652.8	1153649
1176	2009	Y		1900	400	VITE	COOP	4	4	600	CIN	1300	826624	1153638
1177	2009	N		1900	450	PESC	ARBO	2	2	611	CIN	1300	826647.1	1153612
1178	2009	Y		1900	450	VITE	COOP	4	4	628	CIN	1300	826673	1153609
1179	2009	Y		1900	450	VITE	COOP	4	4	1042	CIN	1300	826677.3	1153645
1180	2009	Y		1900	450	PENT	MACR	4	4	642	CIN	1300	826698.8	1153656
1181	2009	Y		1900	450	PENT	MACR	4	4	647	CIN	1300	826698.9	1153670
1182	2009	Y		1900	450	PENT	MACR	3	3	692	CIN	1300	826713	1153677
1183	2009	Y		1900	450	VOCH	FERR	5	5	699	CIN	1300	826730.1	1153661
1184	2009	Y		1900	500	LAET	PROC	5	5	658	CIN	1300	826755	1153623
1185	2009	Y		1900	500	HIER	ALCH	4	5	1155	CIN	1300	826750.3	1153614
1186	2009	Y		1900	500	PENT	MACR	4	4	926	CIN	1300	826726.3	1153600
1187	2009	Y		1900	500	GUAR	GUID	3	3	678	CIN	1300	826726.6	1153613
1188	2009	Y		1900	500	LAET	PROC	5	5	774	CIN	1300	826724.6	1153628
1189	2009	N		1900	500	PENT	MACR	3	3	1330	CIN	1300	826720	1153582
1190	2009	Y		1900	500	VIRO	KOSC	4	4	613	CIN	1300	826739.2	1153586
1191	2009	Y		2000	500	PENT	MACR	3	3	726	CIN	1300	826693.2	1153563
1192	2009	Y		2000	500	FICU	POPE	5	5	1490	CIN	1600	826697.2	1153560
1193	2009	Y		2000	500	MINQ	GUIA	3	3	616	CIN	1300	826675.4	1153566
1194	2009	N		2000	500	VITE	COOP	3	3	936	CIN	1300	826699.5	1153547
1195	2009	N		2000	500	PENT	MACR	2.5	2.5	860	CIN	1300	826672.4	1153530
1196	2009	Y		2000	500	BALI	ELEG	5	5	789	CIN	1300	826654.6	1153531
1197	2009	Y		2000	500	PENT	MACR	3	3	639	CIN	1300	826656	1153517
1198	2009	N		2000	500	CARA	NICA	3	3	1189	CIN	1300	826659	1153480
1199	2009	Y		2000	450	BALI	ELEG	5	5	1156	CIN	1300	826623.1	1153506
1200	2009	Y		2000	450	LACM	PANA	3	4	780	CIN	1300	826619.1	1153531
1201	2009	Y		2000	450	BALI	ELEG	5	5	792	CIN	1300	826601.5	1153540
1202	2009	Y		2000	450	PENT	MACR	4	4	656	CIN	1300	826623.6	1153555
1203	2009	Y		2000	450	LAET	PROC	4	4	697	CIN	1300	826640.5	1153534
1204	2009	Y		2000	450	PENT	MACR	3	3	601	CIN	1300	826617	1153575
1205	2009	Y		2000	450	INGA	ALBA	4	4	613	CIN	1300	826639.2	1153572
1206	2009	Y		2000	450	HERN	DIDY	4	4	687	CIN	1300	826645.2	1153580
1207	2009	Y		2000	450	PENT	MACR	2.5	2.5	793	CIN	1300	826669.2	1153581
1208	2009	Y		2000	450	HIER	ALCH	4	4	1362	CIN	1600	826649.2	1153591
1209	2009	Y		2000	400	LAET	PROC	4	5	728	CIN	1300	826635.6	1153607
1210	2009	Y		2000	400	SCLE	COST	5	5	1133	CIN	1300	826579.1	1153604
1211	2009	Y		2000	400	TERM	AMAZ	4	4	1125	CIN	1300	826597.4	1153561
1212	2009	Y		2000	400	PENT	MACR	2	2.5	610	CIN	1300	826597.5	1153550
1213	2009	Y		2000	400	VITE	COOP	4	3	785	CIN	1300	826587	1153551
1214	2009	N	muerto horizontal	2000	350	PENT	MACR	3	3	631	CIN	1300	826548.7	1153582
1215	2009	Y		2000	350	PENT	MACR	3	3	673	CIN	1300	826565.8	1153599
1216	2009	Y		2000	350	VOCH	FERR	5	5	709	CIN	1300	826530.9	1153566
1217	2009	Y		2000	350	ILEX	SKUT	4	4	763	CIN	1300	826508.9	1153591
1218	2009	Y		2000	350	PENT	MACR	2.5	1.5	631	CIN	1300	826523.6	1153606
1219	2009	N	muerto horizontal	2000	350	LAET	PROC	5	5	739	CIN	1300	826518	1153606
1220	2009	Y		2000	350	PENT	MACR	3	3	645	CIN	1300	826523.3	1153622
1221	2009	Y		2000	300	PENT	MACR	3	3	832	CIN	1300	826523	1153655
1222	2009	Y		2000	300	PENT	MACR	3	3	632	CIN	1300	826513.9	1153640
1223	2009	Y		2000	300	CARA	NICA	5	5	950	CIN	1300	826508	1153666
1224	2009	Y		2000	300	PENT	MACR	3	3	631	CIN	1300	826518.3	1153675
1225	2009	Y		2000	250	PENT	MACR	3	3	631	CIN	1300	826485.3	1153704
1226	2009	Y		2000	250	PENT	MACR	4	4	632	CIN	1300	826479.5	1153680
1227	2009	N		2000	250	VITE	COOP	2.5	2.5	639	CIN	1300	826447.5	1153664
1228	2009	Y		2000	200	SCLE	COST	5	5	797	CIN	1300	826455.6	1153724
1229	2009	N	muerto de pie	2000	200	VITE	COOP	3	3	769	CIN	1300	826445.4	1153730
1230	2009	N		2000	150	PENT	MACR	3	3	1068	CIN	1300	826390.3	1153748
1231	2009	Y		2000	150	PENT	MACR	3	3	600	CIN	1300	826383.5	1153745
1232	2009	Y		2000	150	PENT	MACR	4	4	822	CIN	1300	826385.3	1153731
1233	2009	N		2000	150	DUSS	MACR	3	3	606	CIN	1600	826368	1153727
1234	2009	Y		2000	150	PENT	MACR	4	4	841	CIN	1300	826371.9	1153725
1235	2009	Y		2000	150	VITE	COOP	2.5	3	1003	CIN	1300	826372.1	1153709
1236	2009	Y		2000	150	LECY	AMPL	5	5	1041	CIN	1600	826369.2	1153712
1237	2009	Y		2000	150	PENT	MACR	2	2.5	770	CIN	1300	826360.4	1153691
1238	2009	Y		2000	150	PTER	RHOR	5	5	908	CIN	1300	826367.4	1153680
1239	2009	Y		2000	100	PENT	MACR	4	4	687	CIN	1300	826349.6	1153731
1240	2009	Y		2000	50	HIER	ALCH	5	5	1180	EST	600	826277.5	1153759
1241	2009	Y		2000	50	PENT	MACR	3	3	688	CIN	1300	826271.8	1153756
1242	2009	Y		2100	50	VOCH	FERR	5	5	909	CIN	1300	826264	1153721
1243	2009	Y		2100	50	PTER	RHOR	4	4	720	CIN	1300	826258	1153691
1244	2009	Y		2100	50	PENT	MACR	4	4	637	CIN	1300	826273.8	1153696
1245	2009	Y		2100	50	VITE	COOP	3	3	1047	CIN	1300	826247.1	1153657
1246	2009	N	muerto desraizado	2100	50	PENT	MACR	3	3	693	CIN	1300	826233.4	1153669
1247	2009	Y		2100	50	GUAR	GUID	4	4	839	CIN	1300	826221.5	1153667
1248	2009	Y		2100	200	PENT	MACR	4	4	690	CIN	1300	826376.6	1153640
1249	2009	Y		2100	200	PENT	MACR	4	4	723	CIN	1300	826369.1	1153614
1250	2009	Y		2100	200	PENT	MACR	4	4	625	CIN	1300	826354.1	1153614
1251	2009	Y		2100	200	PENT	MACR	4	4	672	CIN	1300	826342.7	1153597
1252	2009	Y		2100	200	DUSS	MACR	4	4	757	CIN	1300	826354.1	1153582
1253	2009	Y		2100	200	FICU	POPE	4	5	1312	CIN	1600	826370.6	1153593
1254	2009	N		2100	250	TERM	AMAZ	2	2	736	CIN	1600	826414.3	1153638
1255	2009	Y		2100	250	APEI	MEMB	4	4	758	CIN	1300	826412.1	1153556
1256	2009	Y		2100	250	PENT	MACR	3	3	704	CIN	1300	826379.2	1153550
1257	2009	Y		2100	300	HIER	ALCH	4	4	1345	CIN	1600	826430.3	1153516
1258	2009	Y		2100	300	ILEX	SKUT	4	4	801	CIN	1300	826450.5	1153528
1259	2009	Y		2100	300	MINQ	GUIA	4	4	710	CIN	1300	826438.6	1153549
1260	2009	N	muerto desraizado	2100	300	PENT	MACR	4	4	812	CIN	1300	826435.2	1153556
1261	2009	Y		2100	300	SCLE	COST	5	5	865	CIN	1300	826448.9	1153567
1262	2009	Y		2100	300	HYME	MESO	5	5	689	CIN	1300	826474.4	1153583
1263	2009	Y		2100	350	PENT	MACR	4	4	756	CIN	1300	826513.3	1153570
1264	2009	Y		2100	350	PENT	MACR	3	3	839	CIN	1300	826527.2	1153559
1265	2009	Y		2100	350	PENT	MACR	3	3	818	CIN	1300	826474	1153532
1266	2009	Y		2200	1900	PENT	MACR	3	3	734	CIN	1300	827715.9	1152594
1267	2009	Y		2200	1900	PENT	MACR	4	4	716	CIN	1300	827706.6	1152584
1268	2009	Y		2200	1900	BYRS	CRAS	4	5	650	CIN	1300	827724.6	1152567
1270	2009	N	muerto horizontal	2200	1900	PENT	MACR	5	5	624	CIN	1300	827716.7	1152554
1271	2009	Y		2200	1950	PENT	MACR	4	4	790	CIN	1300	827742	1152531
1272	2009	Y		2200	1950	PENT	MACR	3	3	744	CIN	1300	827767.7	1152546
1273	2009	Y		2200	2000	PENT	MACR	4	4	663	CIN	1300	827808.5	1152566
1274	2009	Y		2200	2000	CARA	NICA	5	5	727	CIN	1300	827832	1152547
1275	2009	Y		2200	2000	PENT	MACR	3	3	629	CIN	1300	827837.8	1152544
1276	2009	Y		2300	2000	CARA	NICA	3	3	812	CIN	1300	827779.5	1152454
1277	2009	Y		2300	2000	VOCH	FERR	5	5	600	CIN	1300	827772.6	1152440
1278	2009	Y		2300	2000	HIER	ALCH	4	4	731	CIN	1300	827736.8	1152456
1279	2009	Y		2300	2000	VOCH	FERR	5	5	805	CIN	1300	827715.4	1152425
1280	2009	Y		2300	2000	LAET	PROC	5	5	627	CIN	1300	827750.1	1152397
1281	2009	Y		2300	2100	CARA	NICA	4	4	1163	CIN	1300	827831.7	1152421
1282	2009	Y		2300	2100	PENT	MACR	3	3	765	CIN	1300	827836.4	1152417
1283	2009	Y		2300	2100	HIER	ALCH	4	4	1299	CIN	1300	827835.2	1152373
1284	2009	Y		2300	2100	GUAR	GUID	4	4	622	CIN	1300	827855.1	1152363
1285	2009	Y		2300	2100	VOCH	FERR	4	4	778	CIN	1300	827825	1152357
1286	2009	Y		2300	2100	MINQ	GUIA	3	3	730	CIN	1300	827798.6	1152366
1287	2009	Y		2300	2150	PENT	MACR	4	4	684	CIN	1300	827877	1152342
1288	2009	Y		2300	2150	PENT	MACR	3	3	628	CIN	1300	827856.9	1152358
1289	2009	Y		2300	2150	CARA	NICA	4	4	798	CIN	1300	827879.9	1152362
1290	2009	Y		2300	2150	VIRO	KOSC	4	4	633	CIN	1300	827882.6	1152377
1291	2009	Y		2300	2150	GUAR	GUID	4	4	854	CIN	1300	827894.3	1152352
1292	2009	Y		2300	2200	PENT	MACR	4	4	905	CIN	1300	827926.3	1152363
1293	2009	Y		2300	2200	VOCH	FERR	4	4	772	CIN	1300	827880.4	1152298
1294	2009	Y		2300	2200	BALI	ELEG	5	5	799	CIN	1300	827894.5	1152275
1295	2009	N	muerto de pie	2300	2250	SCLE	COST	4	5	770	CIN	1300	827952.6	1152295
1296	2009	Y		2300	2250	BALI	ELEG	4	4	661	CIN	1300	827950	1152304
1297	2009	N	muerto horizontal	2300	2250	LAET	PROC	5	5	698	CIN	1300	827962.9	1152327
1298	2009	Y		2300	2250	BALI	ELEG	5	5	635	CIN	1300	828002.2	1152313
1299	2009	Y		2400	2250	PENT	MACR	4	4	827	CIN	1300	827909.5	1152248
1300	2009	Y		2400	2250	PENT	MACR	4	4	654	CIN	1300	827929.2	1152225
1301	2009	Y		2400	2250	POUT	RETI	4	4	653	CIN	1300	827861.8	1152203
1302	2009	Y		2400	2250	PENT	MACR	3	3	683	CIN	1300	827870.8	1152179
1303	2009	Y		2400	2250	CARA	NICA	5	5	836	CIN	1300	827868.6	1152173
1304	2009	Y		2400	2200	VOCH	FERR	5	5	859	CIN	1300	827821.1	1152204
1305	2009	Y		2400	2200	HYME	MESO	5	5	853	CIN	1300	827852.4	1152221
1306	2009	Y		2400	2200	GUAR	GUID	4	4	755	CIN	1300	827844.7	1152245
1307	2009	Y		2400	2200	VIRO	KOSC	4	4	638	CIN	1300	827841.2	1152243
1308	2009	Y		2400	2200	STRY	MICR	5	5	698	CIN	1300	827860.5	1152248
1309	2009	Y		2400	2200	GUAR	GUID	4	4	623	CIN	1300	827866	1152252
1310	2009	Y		2400	2200	PENT	MACR	3	3	680	CIN	1300	827857.1	1152262
1311	2009	Y		2400	2200	PENT	MACR	4	4	659	CIN	1300	827847.5	1152270
1312	2009	N		2400	2150	PENT	MACR	3	3	636	CIN	1300	827824.4	1152276
1313	2009	Y		2400	2150	BALI	ELEG	4	4	604	CIN	1300	827822.8	1152292
1314	2009	Y		2400	2150	BALI	ELEG	5	5	700	CIN	1300	827811.2	1152297
1315	2009	Y		2400	2150	VOCH	FERR	5	5	669	CIN	1300	827820.6	1152232
1316	2009	N		2400	2150	BALI	ELEG	4	5	1107	CIN	1300	827787.4	1152248
1317	2009	Y		2400	2100	SIMA	AMAR	3	3	666	CIN	1300	827774.1	1152260
1318	2009	N	muerto de pie	2400	2100	SCLE	COST	4	3	682	CIN	1300	827764.6	1152263
1319	2009	Y		2400	2100	BALI	ELEG	5	5	1191	CIN	1300	827779.4	1152279
1320	2009	Y		2400	2100	CONC	PLEI	4	4	684	CIN	1300	827771.4	1152320
1321	2009	Y		2400	2100	VOCH	FERR	4	4	675	CIN	1300	827806.9	1152312
1322	2009	Y		2400	2050	VIRO	KOSC	5	5	672	CIN	1300	827722.4	1152305
1323	2009	Y		2400	2050	INGA	ALBA	4	4	638	CIN	1300	827700	1152313
1324	2009	N	muerto desraizado	2400	2000	PENT	MACR	4	4	895	CIN	1300	827720.7	1152353
1325	2009	Y		2400	2000	PENT	MACR	2.5	2.5	720	CIN	1300	827701.2	1152341
1326	2009	Y		2400	2000	PENT	MACR	4	3	823	CIN	1300	827695.1	1152334
1327	2009	Y		2400	2000	APEI	MEMB	4	4	1171	CIN	1600	827685.3	1152353
1328	2009	Y		2400	2000	VIRO	KOSC	5	5	845	CIN	1300	827681.1	1152329
1329	2009	Y		2400	2000	GOET	MEIA	4	4	747	CIN	1300	827664.7	1152324
1330	2009	Y		2400	2000	PENT	MACR	4	4	682	CIN	1300	827653.5	1152314
1331	2009	Y		2400	2000	DUSS	MACR	4	4	696	CIN	1300	827641.9	1152322
1332	2009	Y		2500	2000	PENT	MACR	4	3	647	CIN	1300	827635.5	1152309
1333	2010	Y		2500	2000	CARA	NICA	5	5	1122	CIN	1300	827645.4	1152301
1334	2010	Y	arbol descopado	2500	2000	PENT	MACR	2.5	2.5	704	CIN	1300	827642.8	1152294
1335	2010	Y		2500	2000	PENT	MACR	4	4	737	CIN	1300	827625.7	1152256
1336	2010	Y		2500	2000	CARA	NICA	4	4	696	CIN	1300	827614.17	1152251
1337	2010	Y		2500	2000	LAET	PROC	4	4	694	CIN	1300	827613.12	1152239
1338	2010	Y		2500	2000	PENT	MACR	4	4	735	CIN	1300	827617.97	1152235
1339	2010	Y		2500	2000	PENT	MACR	4	4	707	CIN	1300	827624.7	1152217
1340	2010	Y		2500	2050	GUAR	GUID	4	4	915	CIN	1300	827636.02	1152217
1341	2010	Y		2500	2050	SCLE	COST	5	5	794	CIN	1300	827693.42	1152275
1342	2010	Y		2500	2100	BALI	ELEG	5	5	642	CIN	1300	827750.82	1152238
1343	2010	Y		2500	2100	PENT	MACR	3	4	832	CIN	1300	827759.34	1152225
1344	2010	Y		2500	2100	PENT	MACR	3	3	694	CIN	1300	827693.59	1152206
1345	2010	Y		2500	2100	VOCH	FERR	5	5	800	CIN	1300	827687.97	1152196
1346	2010	Y		2500	2100	SACO	TRIC	4	3	682	CIN	1300	827726.77	1152179
1347	2010	N	muerto desraizado	2500	2100	PENT	MACR	4	4	697	CIN	1300	827700.7	1152158
1348	2010	Y		2500	2150	GUAR	GUID	3	4	639	CIN	1300	827725.95	1152158
1349	2010	Y		2500	2150	PENT	MACR	4	4	638	CIN	1300	827735.21	1152157
1350	2010	Y		2500	2150	PENT	MACR	2.5	2	653	CIN	1300	827725.52	1152169
1351	2010	Y		2500	2150	LAET	PROC	5	5	735	CIN	1300	827731.95	1152193
1352	2010	Y		2500	2150	PENT	MACR	4	3	730	CIN	1300	827746.99	1152158
1353	2010	Y		2500	2150	PENT	MACR	3	3	757	CIN	1300	827763.87	1152165
1354	2010	Y		2500	2150	MINQ	GUIA	3	4	656	CIN	1300	827769.23	1152173
1355	2010	Y		2500	2150	GUAR	GUID	4	4	704	CIN	1300	827751.6	1152178
1356	2010	N	muerto por 1357 quebrado a un metro de altura	2500	2150	PENT	MACR	3	3	635	CIN	1300	827772.18	1152190
1357	2010	N	muerto desraizado	2500	2150	TAPI	GUIA	4	4	678	CIN	1300	827759.59	1152199
1358	2010	N	muerto desraizado	2500	2200	SCLE	COST	4	5	862	CIN	1300	827810.3	1152173
1359	2010	Y		2500	2200	SCLE	COST	4	5	904	CIN	1300	827833.31	1152164
1360	2010	N	muerto desraizado	2500	2200	PENT	MACR	2.5	2.5	639	CIN	1300	827822.87	1152164
1361	2010	Y		2500	2200	PENT	MACR	2.5	2.5	606	CIN	1300	827797.45	1152174
1362	2010	Y		2500	2200	STRY	MICR	4	4	644	CIN	1300	827788.47	1152163
1363	2010	Y		2500	2200	PENT	MACR	2.5	2.5	643	CIN	1300	827798.2	1152108
1364	2010	Y		2500	2200	BALI	ELEG	5	5	946	CIN	1300	827795.3	1152108
1365	2010	Y		2500	2250	HERN	DIDY	4	4	721	CIN	1300	827819.5	1152079
1366	2010	Y		2500	2250	GUAR	GUID	4	4	736	CIN	1300	827828.7	1152104
1367	2010	Y		2500	2250	PENT	MACR	4	4	721	CIN	1300	827823.6	1152115
1368	2010	N	muerto desraizado	2500	2250	LAET	PROC	5	5	732	CIN	1300	827826.2	1152130
1369	2010	Y		2500	2250	PENT	MACR	4	4	737	CIN	1300	827849.1	1152110
1370	2010	Y		2500	2250	GUAR	GUID	4	4	640	CIN	1300	827848.4	1152140
1371	2010	Y		2500	2250	PENT	MACR	4	4	601	CIN	1300	827852.3	1152150
1372	2010	Y		2500	2250	PENT	MACR	4	4	652	CIN	1300	827870.6	1152147
1373	2010	Y		2600	2200	PENT	MACR	4	4	658	CIN	1300	827748.6	1152105
1374	2010	Y		2600	2150	VITE	COOP	4	4	849	CIN	1300	827696.9	1152049
1375	2010	Y		2600	2150	PENT	MACR	5	4	758	CIN	1300	827690.8	1152064
1376	2010	Y		2600	2150	PENT	MACR	2.5	2.5	640	CIN	1300	827668	1152068
1377	2010	N	muerto de pie	2600	2150	STRY	MICR	3	3	634	CIN	1300	827686.9	1152111
1378	2010	Y		2600	2150	PENT	MACR	4	4	694	CIN	1300	827718.7	1152097
1379	2010	N	muerto horizontal	2600	2150	PENT	MACR	4	4	850	CIN	1300	827714.1	1152141
1380	2010	N	muerto desraizado	2600	2100	PENT	MACR	4	4	721	CIN	1300	827680.3	1152139
1381	2010	Y		2600	2100	PENT	MACR	4	4	621	CIN	1300	827657.6	1152145
1382	2010	Y		2600	2100	PENT	MACR	4	4	612	CIN	1300	827654.7	1152074
1383	2010	Y		2600	2050	VIRO	KOSC	4	4	697	CIN	1300	827621.5	1152122
1384	2010	Y		2600	2050	STRY	MICR	4	4	680	CIN	1300	827624.4	1152127
1385	2010	Y	Pter officinalis	2600	2050	PTER	OFFI	5	4	652	CIN	1600	827629.2	1152137
1386	2010	Y		2600	2050	PENT	MACR	3	3	604	CIN	1300	827613	1152135
1387	2010	Y		2600	2050	MINQ	GUIA	4	4	622	CIN	1300	827586.9	1152155
1388	2010	Y		2600	2050	TAPI	GUIA	4	4	606	CIN	1300	827611.1	1152165
1389	2010	N	muerto desraizado	2600	2050	PENT	MACR	4	4	652	CIN	1300	827616	1152183
1390	2010	Y		2600	2050	PENT	MACR	4	4	767	CIN	1300	827639.4	1152154
1391	2010	N	muerto de pie	2600	2050	-999	-999	4	4	694	CIN	1300	827635.9	1152182
1392	2010	Y		2600	2000	TAPI	GUIA	4	3	672	CIN	1300	827599.4	1152213
1393	2010	Y		2600	2000	BALI	ELEG	5	5	764	CIN	1300	827603.9	1152187
1394	2010	Y		2600	2000	PENT	MACR	4	4	716	CIN	1300	827567	1152208
1395	2010	N	muerto de pie	2600	2000	GUAR	GUID	4	4	830	CIN	1300	827548.9	1152151
1396	2010	Y		2600	2000	PENT	MACR	4	4	902	CIN	1300	827543.1	1152157
1397	2010	Y		2600	2000	TAPI	GUIA	4	4	621	CIN	1300	827563	1152138
1398	2010	Y		2700	2000	VIRO	KOSC	5	5	631	CIN	1300	827545.9	1152126
1399	2010	Y		2700	2000	BALI	ELEG	5	5	762	CIN	1300	827480.4	1152073
1400	2010	N	muerto horizontal	2700	2000	PENT	MACR	3	3	642	CIN	1300	827484.5	1152065
1401	2010	Y		2700	2050	TAPI	GUIA	4	4	629	CIN	1300	827533.7	1152061
1402	2010	Y		2700	2050	TAPI	GUIA	3	3	690	CIN	1300	827567.9	1152087
1403	2010	N	muerto de pie	2700	2050	BALI	ELEG	5	5	1034	CIN	1300	827569.8	1152094
1404	2010	Y		2700	2050	SCLE	COST	3	4	638	CIN	1300	827563.2	1152111
1405	2010	Y		2700	2050	PENT	MACR	4	4	679	CIN	1300	827535	1152040
1406	2010	Y		2700	2050	CARA	NICA	5	5	847	CIN	1300	827594.5	1152107
1407	2010	N	muerto de pie	2700	2100	STRY	MICR	4	4	618	CIN	1300	827616.7	1152085
1408	2010	Y		2700	2100	VOCH	FERR	5	5	624	CIN	1300	827620.5	1152059
1409	2010	Y		2700	2100	VOCH	FERR	5	5	710	CIN	1300	827625.8	1152036
1410	2010	Y		2700	2100	SCLE	COST	4	4	920	CIN	1300	827603.3	1152025
1411	2010	N	muerto horizontal	2700	2100	CARA	NICA	4	4	919	CIN	1300	827593	1152057
1412	2010	Y		2700	2100	BALI	ELEG	5	5	852	CIN	1300	827574.2	1152005
1413	2010	Y		2700	2150	BALI	ELEG	5	5	661	CIN	1300	827617.9	1152010
1414	2010	Y		2700	2150	BALI	ELEG	4	4	781	CIN	1300	827640.7	1151972
1415	2010	Y		2700	2150	CHRY	COLO	4	4	723	CIN	1300	827646.9	1152005
1416	2010	Y	copa quebrada	2700	2150	LECY	AMPL	4	4	742	CIN	1300	827676.6	1152055
1417	2010	Y		2700	2150	SCLE	COST	5	4	735	CIN	1300	827683.4	1152033
1418	2010	N	muerto de pie	2700	2150	PENT	MACR	2.5	2.5	650	CIN	1300	827685.3	1152037
1419	2010	Y		2700	2200	VOCH	FERR	5	4	694	CIN	1300	827682.6	1152019
1420	2010	Y		2700	2200	BALI	ELEG	5	5	908	CIN	1300	827702	1152016
1421	2010	Y		2700	2200	CHRY	COLO	4	4	667	CIN	1300	827693.2	1151992
1422	2010	Y		2700	2200	CHRY	COLO	4	4	833	CIN	1300	827682.6	1151999
1423	2010	Y		2700	2200	CHRY	COLO	4	4	706	CIN	1300	827674.2	1152000
1424	2010	Y		2700	2200	BALI	ELEG	5	5	749	CIN	1300	827663.7	1151959
1425	2011	Y		3200	1200	MINQ	GUIA	3	3	623	CIN	1300	826598.2	1152163
1426	2011	Y		3200	1200	PENT	MACR	3	3	697	CIN	1300	826573.8	1152147
1427	2011	Y		3200	1200	VOCH	FERR	4	5	693	CIN	1300	826579.6	1152142
1428	2011	Y		3200	1250	BALI	ELEG	4	5	1061	CIN	1300	826558.6	1152086
1429	2011	Y		3200	1250	BALI	ELEG	4	5	695	CIN	1300	826563.3	1152089
1430	2011	Y		3200	1250	LECY	AMPL	4	4	623	CIN	1300	826587.6	1152074
1431	2011	Y		3200	1250	PENT	MACR	4	4	636	CIN	1300	826597.7	1152069
1432	2011	Y		3200	1250	CARA	NICA	4	5	799	CIN	1300	826596.2	1152097
1433	2011	Y		3200	1250	PENT	MACR	4	4	610	CIN	1300	826613.9	1152102
1434	2011	Y	arbol descopado	3200	1250	PENT	MACR	3	3	744	CIN	1300	826626.7	1152097
1435	2011	Y		3200	1250	SCLE	COST	4	4	699	CIN	1300	826629.2	1152109
1436	2011	Y		3200	1250	TERM	AMAZ	4	4	912	CIN	1300	826592.7	1152136
1437	2011	N	muerto de pie	3200	1300	APEI	MEMB	4	4	760	CIN	1300	826666.4	1152116
1438	2011	Y		3200	1300	PENT	MACR	4	4	698	CIN	1300	826683.5	1152104
1439	2011	Y		3200	1300	CARA	NICA	4	4	634	CIN	1300	826638.4	1152091
1440	2011	Y		3200	1300	PENT	MACR	4	4	787	CIN	1300	826623.8	1152073
1441	2011	Y		3200	1300	APEI	MEMB	4	4	774	CIN	1300	826645.2	1152046
1442	2011	Y		3200	1350	PENT	MACR	4	4	632	CIN	1300	826651.1	1152031
1443	2011	Y		3200	1350	PENT	MACR	3	3	744	CIN	1600	826673.1	1152008
1444	2011	Y		3200	1350	ILEX	SKUT	5	5	969	CIN	1300	826670.2	1152024
1445	2011	Y		3200	1350	ANON	AMAZ	5	5	630	CIN	1300	826694.9	1152027
1446	2011	Y		3200	1350	PENT	MACR	4	4	650	CIN	1300	826705.9	1152058
1447	2011	Y		3200	1350	PENT	MACR	4	4	716	CIN	1300	826714.8	1152070
1448	2011	Y		3200	1350	PENT	MACR	4	4	745	CIN	1600	826722.6	1152083
1449	2011	Y		3200	1350	PENT	MACR	4	4	763	CIN	1300	826727	1152087
1450	2011	Y		3100	1450	TAPI	GUIA	4	4	692	CIN	1300	826809.4	1152089
1451	2011	Y		3100	1450	PENT	MACR	4	4	667	CIN	1300	826840.6	1152101
1452	2011	Y		3100	1450	PENT	MACR	4	4	793	CIN	1300	826859.2	1152099
1453	2011	N	muerto horizontal	3100	1450	VOCH	FERR	5	5	840	CIN	1300	826856.5	1152118
1454	2011	Y		3100	1450	APEI	MEMB	4	4	879	CIN	1300	826840.5	1152127
1455	2011	Y		3100	1450	PENT	MACR	4	4	811	CIN	1300	826833.5	1152132
1456	2011	Y		3100	1400	ILEX	SKUT	4	4	778	CIN	1300	826805.3	1152136
1457	2011	Y		3100	1400	BALI	ELEG	4	4	679	CIN	1300	826782.2	1152148
1458	2011	Y	da_ado en la mitad	3100	1400	INGA	ALBA	4	5	790	CIN	1300	826789.2	1152133
1459	2011	Y		3100	1400	CARA	NICA	3	3	601	CIN	1300	826792.8	1152132
1460	2011	Y		3100	1400	PENT	MACR	4	5	810	CIN	1300	826797	1152124
1461	2011	Y		3100	1400	PENT	MACR	3	3	851	CIN	1300	826771.9	1152119
1462	2011	Y		3100	1400	CARA	NICA	5	5	866	CIN	1600	826779.6	1152109.867
1463	2011	Y		3100	1400	PENT	MACR	4	4	639	CIN	1300	826774	1152087
1464	2011	Y		3100	1400	HERN	DIDY	5	5	728	CIN	1300	826755.3	1152078
1465	2011	Y	inclinado apunto de desraizar	3100	1350	PENT	MACR	4	4	856	CIN	1300	826726.1	1152096
1466	2011	Y		3100	1350	HIER	ALCH	4	5	972	CIN	1300	826735.4	1152117
1467	2011	Y		3100	1350	PENT	MACR	4	4	640	CIN	1300	826747.8	1152128
1468	2011	Y	descopado	3100	1350	PENT	MACR	4	4	1022	CIN	1300	826764.7	1152142
1469	2011	Y		3100	1350	PENT	MACR	4	4	658	CIN	1300	826735.8	1152137
1470	2011	N	muerto horizontal	3100	1350	PENT	MACR	3	2.5	708	CIN	1300	826750.8	1152142.521
1471	2011	Y		3100	1350	PENT	MACR	4	4	848	CIN	1300	826733	1152143.575
1472	2011	Y		3100	1350	GUAR	GUID	3	3	611	CIN	1300	826754.3	1152151.233
1473	2011	Y		3100	1350	VIRO	KOSC	5	5	721	CIN	1300	826758.2	1152162.371
1474	2011	Y		3100	1350	INGA	ALBA	5	5	619	CIN	1300	826780.8	1152179.013
1475	2011	Y		3100	1300	PENT	MACR	4	3	666	CIN	1300	826696.6	1152151.041
1476	2011	N	muerto de pie	3100	1300	PENT	MACR	4	4	601	CIN	1300	826684.4	1152161.158
1477	2011	Y		3100	1300	BALI	ELEG	5	5	959	CIN	1300	826702	1152135.425
1478	2011	Y		3100	1250	PENT	MACR	4	4	683	CIN	1300	826666.3	1152149.082
1479	2011	Y		3100	1250	HIER	ALCH	4	4	650	CIN	1600	826660.4	1152154.666
1480	2011	Y		3100	1250	PENT	MACR	4	4	695	CIN	1300	826661.9	1152165.841
1481	2011	Y		3100	1250	PENT	MACR	4	4	679	CIN	1300	826641.2	1152169.329
1482	2011	Y		3100	1250	PENT	MACR	4	4	608	CIN	1300	826687	1152192.022
1483	2011	Y		3100	1250	PENT	MACR	2.5	2.5	948	CIN	1300	826692.7	1152188.751
1484	2011	Y		3100	1250	CARA	NICA	4	4	740	CIN	1300	826702.3	1152191.686
1485	2011	Y		3100	1250	MINQ	GUIA	4	3	625	CIN	1300	826700.9	1152204.011
1486	2011	Y		3100	1250	SCLE	COST	5	5	884	CIN	1300	826689.9	1152219.999
1487	2011	Y		3100	1250	PENT	MACR	3	3	719	CIN	1300	826695.5	1152225.707
1488	2011	Y		3100	1250	PENT	MACR	4	4	960	CIN	1300	826657.7	1152206.582
1489	2011	Y		3100	1250	VIRO	KOSC	4	4	677	CIN	1300	826659.3	1152206.915
1490	2011	Y		3100	1250	PENT	MACR	4	4	626	CIN	1300	826680.3	1152243.035
1491	2011	Y		3100	1200	PENT	MACR	4	5	890	CIN	1300	826638.7	1152264.605
1492	2011	Y		3100	1200	PENT	MACR	4	4	641	CIN	1300	826637.4	1152242.622
1493	2011	Y		3100	1200	PENT	MACR	4	5	858	CIN	1300	826627.2	1152230.133
1494	2011	Y		3100	1200	ALCH	FLOR	4	4	673	CIN	1600	826604.7	1152224.354
1495	2011	N		3100	1200	PENT	MACR	2	1	604	CIN	1300	826613	1152215.448
1496	2011	Y		3100	1200	ALCH	FLOR	4	4	635	CIN	1300	826610	1152204.651
1497	2011	Y		3100	1150	PENT	MACR	4	3	782	CIN	1300	826596.3	1152219.592
1498	2011	Y		3100	1150	LAET	PROC	5	5	640	CIN	1300	826569.4	1152213.153
1499	2011	Y		3100	1150	PENT	MACR	3	3	631	CIN	1300	826587.7	1152276.2
1500	2011	Y		3100	1150	BALI	ELEG	4	5	762	CIN	1600	826597.1	1152280.742
1502	2011	Y		3100	1100	PENT	MACR	5	5	820	CIN	1300	826570.9	1152298.492
1503	2011	Y		3100	1050	HYME	MESO	5	5	892	CIN	1600	826549.6	1152337.125
1504	2011	Y		3100	1050	PENT	MACR	2.5	2.5	840	CIN	1300	826546.3	1152340.051
1505	2011	Y		3100	1050	APEI	MEMB	4	4	860	CIN	1300	826523.5	1152343.433
1506	2011	Y		3100	1050	PENT	MACR	4	4	782	CIN	1300	826519.9	1152345.557
1507	2011	Y		3100	1050	PENT	MACR	4	3	640	CIN	1300	826515.8	1152339.024
1508	2011	Y		3100	1050	PENT	MACR	4	5	977	CIN	1300	826518.4	1152317.6
1509	2011	Y		3100	1050	LAET	PROC	5	5	798	CIN	1300	826482.7	1152303.063
1510	2011	Y		3000	1050	SACO	TRIC	3	3	838	CIN	1300	826554	1152344.433
1511	2011	Y		3000	1050	PENT	MACR	4	3	717	CIN	1600	826546.3	1152349.204
1512	2011	Y		3000	1050	PENT	MACR	2.5	2.5	649	CIN	1300	826556.8	1152346.371
1513	2011	Y		3000	1050	PENT	MACR	2	2	650	CIN	1300	826568.7	1152359.231
1514	2011	Y		3000	1050	PENT	MACR	2	2	1033	CIN	1300	826564.1	1152369.798
1515	2011	Y		3000	1050	CARA	NICA	4	5	982	CIN	1300	826567	1152377.305
1516	2011	Y		3000	1050	SACO	TRIC	4	3	725	CIN	1300	826553.8	1152371.34
1517	2011	Y		3000	1050	ILEX	SKUT	4	5	845	CIN	1300	826563.4	1152385.382
1518	2011	N	muerto desraizado	3000	1050	PENT	MACR	4	4	982	CIN	1300	826543.1	1152389.716
1519	2011	N	muerto de pie	3000	1050	BALI	ELEG	5	5	1087	CIN	1300	826555.9	1152429.827
1520	2011	Y		3000	1050	HERN	DIDY	4	4	606	CIN	1300	826583.4	1152434.391
1521	2011	Y		3000	1100	PENT	MACR	3	3	711	CIN	1300	826619.4	1152405.757
1522	2011	Y		3000	1100	HIER	ALCH	5	5	1277	CIN	1600	826646.3	1152383.109
1523	2011	Y		3000	1100	PENT	MACR	2.5	2.5	985	CIN	1300	826627.9	1152381.725
1524	2011	Y		3000	1100	GUAR	GUID	4	4	681	CIN	1300	826613.9	1152385.534
1525	2011	Y		3000	1100	PENT	MACR	4	4	1069	CIN	1300	826611.4	1152362.15
1526	2011	Y		3000	1100	PENT	MACR	4	4	691	CIN	1300	826597.7	1152351.619
1527	2011	Y		3000	1100	PENT	MACR	4	4	805	CIN	1600	826584.5	1152326.653
1528	2011	Y		3000	1150	PENT	MACR	4	4	688	CIN	1300	826621.1	1152291.077
1529	2011	Y	mitad del arbol muriendo	3000	1150	PENT	MACR	4	4	702	CIN	1300	826616	1152311.965
1530	2011	Y		3000	1150	PENT	MACR	3	3	644	CIN	1300	826634.8	1152328.728
1531	2011	Y		3000	1150	PENT	MACR	4	4	692	CIN	1300	826643.8	1152336.258
1532	2011	Y		3000	1150	PENT	MACR	2	2	636	CIN	1300	826638.8	1152344.611
1533	2011	Y		3000	1150	PENT	MACR	4	4	795	CIN	1300	826636.3	1152344.875
1534	2011	Y		3000	1150	PENT	MACR	2.5	3	682	CIN	1300	826646.1	1152367.234
1535	2011	Y		3000	1150	MINQ	GUIA	4	3	610	CIN	1300	826648.2	1152372.351
1536	2011	Y		3000	1150	PENT	MACR	2	2	669	CIN	1300	826659.8	1152367.091
1537	2011	Y		3000	1150	ILEX	SKUT	4	3	747	CIN	1300	826662.5	1152372.262
1538	2011	Y		3000	1150	GUAR	GUID	3	3	644	CIN	1300	826692.7	1152355.779
1539	2011	Y		3000	1200	GUAR	GUID	4	4	777	CIN	1300	826707.1	1152353.243
1540	2011	Y		3000	1200	CARA	NICA	4	4	616	CIN	1300	826730.1	1152337.263
1541	2011	Y		3000	1200	ALCH	FLOR	4	4	804	CIN	1300	826700.8	1152326.383
1542	2011	N		3000	1200	INGA	ALBA	4	4	600	CIN	1300	826693	1152310.183
1543	2011	N	muerto horizontal	3000	1200	PENT	MACR	4	4	855	CIN	1300	826660.4	1152286.277
1544	2011	Y		3000	1200	PENT	MACR	4	4	725	CIN	1300	826687.9	1152275.076
1545	2011	Y		3000	1250	PENT	MACR	4	4	737	CIN	1300	826689.6	1152256.747
1546	2011	Y		3000	1250	INGA	ALBA	4	4	647	CIN	1300	826693.8	1152250.514
1547	2011	N	muerto horizontal	3000	1250	PENT	MACR	3	4	602	CIN	1300	826721.4	1152233.831
1548	2011	Y		3000	1250	ILEX	SKUT	5	5	630	CIN	1300	826718.8	1152243.214
1549	2011	Y	descopado	3000	1250	GUAR	GUID	4	3	731	CIN	1300	826737.3	1152246.209
1550	2011	N	muerto desraizado	3000	1250	PENT	MACR	4	4	629	CIN	1300	826711.7	1152258.757
1551	2011	Y		3000	1250	GUAR	GUID	3	4	711	CIN	1300	826705.4	1152264.58
1552	2011	Y		3000	1250	PENT	MACR	4	4	635	CIN	1300	826698.9	1152285.527
1553	2011	Y		3000	1250	PENT	MACR	4	4	683	CIN	1300	826731.2	1152262.831
1554	2011	Y		3000	1250	BALI	ELEG	5	5	1075	CIN	1300	826722.5	1152289.611
1555	2011	Y		3000	1250	PENT	MACR	4	3	670	CIN	1300	826725.9	1152301.383
1556	2011	Y		3000	1250	PENT	MACR	2.5	2.5	622	CIN	1300	826737.4	1152297.462
1557	2011	N	muerto horizontal	3000	1250	CONC	PLEI	4	4	661	CIN	1300	826737.8	1152308.206
1558	2011	Y		3000	1250	PENT	MACR	4	3	875	CIN	1300	826748.2	1152313.39
1559	2011	Y		3000	1250	PENT	MACR	4	3	835	CIN	1300	826756.5	1152315.493
1560	2011	Y		3000	1250	PENT	MACR	4	3	660	CIN	1300	826754.2	1152288.08
1561	2011	Y		3000	1250	PENT	MACR	2	2.5	712	CIN	1300	826753.5	1152289.733
1562	2011	Y		3000	1250	BALI	ELEG	5	5	898	CIN	1300	826753.4	1152295.395
1563	2011	Y		3000	1250	PENT	MACR	4	3	924	CIN	1300	826764.3	1152297.752
1565	2011	Y		3000	1300	PENT	MACR	3	3	654	CIN	1300	826773.1	1152261.699
1566	2011	Y		3000	1300	VITE	COOP	4	4	678	CIN	1300	826753.3	1152256.578
1567	2011	Y		3000	1300	PENT	MACR	3	4	623	CIN	1300	826775.5	1152240.001
1568	2011	Y		3000	1300	PENT	MACR	2.5	2.5	650	CIN	1300	826779.8	1152252.503
1569	2011	Y		3000	1300	BALI	ELEG	5	5	1258	CIN	1300	826793.4	1152242.497
1570	2011	Y		3000	1300	PENT	MACR	4	4	723	CIN	1300	826771.5	1152216.584
1571	2011	Y		3000	1300	PENT	MACR	2.5	3	697	CIN	1300	826765	1152226.794
1572	2011	Y		3000	1300	PENT	MACR	4	4	929	CIN	1300	826736.4	1152214.469
1573	2011	Y		3000	1350	XYLO	SERI	4	4	619	CIN	1300	826788.3	1152186.234
1574	2011	Y		3000	1350	PENT	MACR	4	4	704	CIN	1300	826798	1152182.659
1575	2011	Y		3000	1350	PENT	MACR	4	4	665	CIN	1300	826794.5	1152197.166
1576	2011	Y		3000	1350	HIER	ALCH	4	4	881	CIN	1600	826809.1	1152184.106
1577	2011	Y		3000	1350	INGA	ALBA	5	4	659	CIN	1300	826823.3	1152188.886
1579	2011	Y	arbol secando	3000	1350	PENT	MACR	4	4	703	CIN	1300	826827.9	1152229.128
1580	2011	Y		3000	1350	PENT	MACR	3	3	804	CIN	1300	826791.6	1152219.217
1581	2011	Y		3000	1350	PENT	MACR	2	2	815	CIN	1300	826799.7	1152239.779
1582	2011	Y		3000	1350	PENT	MACR	4	4	600	CIN	1300	826823.1	1152255.576
1583	2011	Y		3000	1350	PENT	MACR	5	5	637	CIN	1300	826858.3	1152248.251
1584	2011	Y		3000	1400	AMPE	MACR	4	4	840	CIN	1300	826857.6	1152210.991
1585	2011	Y		3000	1400	PENT	MACR	4	4	602	CIN	1300	826850.3	1152225
1586	2011	Y		3000	1400	PENT	MACR	4	4	981	CIN	1300	826879.4	1152172.092
1587	2011	Y		3000	1400	HERN	DIDY	5	4	602	CIN	1300	826853.3	1152159.811
1589	2011	Y		3000	1400	PENT	MACR	4	3	644	CIN	1300	826837.9	1152163.647
1590	2011	Y		3000	1400	SACO	TRIC	4	3	757	CIN	1300	826834.1	1152192.289
1591	2011	Y		2900	1350	VITE	COOP	2.5	3	605	CIN	1300	826859.2	1152266.776
1592	2011	Y		2900	1350	PENT	MACR	4	3	690	CIN	1300	826852	1152278.08
1593	2011	Y		2900	1350	PENT	MACR	2	2.5	629	CIN	1300	826861.6	1152297.532
1594	2011	Y		2900	1350	POUT	DURL	3	4	617	CIN	1300	826859.9	1152291.981
1595	2011	Y		2900	1350	PENT	MACR	4	4	684	CIN	1300	826851.2	1152312.323
1596	2011	Y		2900	1350	PENT	MACR	4	4	666	CIN	1300	826853.2	1152316.714
1597	2011	Y		2900	1350	PENT	MACR	4	4	805	CIN	1300	826860.5	1152328.567
1598	2011	N	muerto desraizado	2900	1350	PENT	MACR	3	3	635	CIN	1300	826865.4	1152335.102
1599	2011	Y		2900	1350	PENT	MACR	2.5	2.5	655	CIN	1300	826881	1152295.278
1600	2011	Y		2900	1350	CARA	NICA	4	4	813	CIN	1300	826908.2	1152308
1601	2011	N	muerto horizontal	2900	1350	ALCH	FLOR	4	4	1097	CIN	1300	826870.9	1152342.019
1602	2011	Y		2900	1350	PENT	MACR	2.5	3	849	CIN	1300	826877.5	1152349.596
1603	2011	Y		2900	1350	BALI	ELEG	5	5	814	CIN	1300	826881	1152347.392
1606	2011	Y	quebrado en el tronco	2900	1300	PENT	MACR	3	3	727	CIN	1300	826849	1152337.577
1611	2011	Y		2900	1300	PENT	MACR	4	4	684	CIN	1300	826829.3	1152351.044
