# Supplementary material for: Diversity, distribution and dynamics of large trees across an old-growth lowland tropical rain forest landscape
Source: PLoS One. 2019 Nov 11;14(11):e0224896. doi: 10.1371/journal.pone.0224896 (PMC6844552; doi:10.1371/journal.pone.0224896)
Supplement: S4 Table — (CSV) [file pone.0224896.s004.csv]

* Soil nutrient concentration data 0-10 soil depth from the La Selva Biological Station Costa Rica
* Analyses were supervised by Dr. Edzo Veldkamp at the University of Gottingen Germany
* First and Second are the first and second coordinates of the sample point in the La Selva grid system
* Column	Laboratory specifications			Units
* A:	A_KENN	.Kennung	Laboratory number
* B:	A_ENTART	.Entnahmeart	1st gridpoint number
* C:	A_HOR	.Boden.2	2nd gridpoint number
* D:	A_TIEFEV	#.TiefeVon	number of horizon	1=0-10cm, 2=10-30cm, 3=30-50cm, 4=50-100cm
* E:	A_TIEFEB	#.TiefeBis	upper boundary of horizon	[cm]
* F:	G_H2OPH	SPh2o.pH	pH in H2O of dry soil
* G:	G_KCLPH	SPkcl.pH	pH in KCl of dry soil
* H:	GAELAC	DAhno3,KOEW,DAnf,ASCH,T,KJ,SNG.C	C(total)-concentration	[mg(C)/g(Tr.)]
* I:	GAELAN	DAhno3,KOEW,DAnf,ASCH,T,KJ,SNG.N	N(total)-concentration	[mg(N)/g(Tr.)]
* J:	QAELACN	DAhno3,KOEW,DAnf,ASCH,T,KJ,SNG.C	C/N-ratio	[g/g]
* K:	GAELAP	DAhno3,KOEW,DAnf,ASCH,T,KJ,SNG.P	P(total)-concentration	[mg(P)/g(Tr.)]
* L:	G_AKEPH1	AKEnh4.pH_1	pH of ECEC-solution
* M:	G_AKEPH2	AKEnh4.pH_2	pH of ECEC-solution
* N:	GCAKEH	AKEnh4.H.GC	exchangeable H-concentration	[mmol(+)/kg(Tr.)
*O:	GCAKENA	AKEnh4.Na.GC	exchangeable Na-concentration	[mmol(+)/kg(Tr.)
*P:	GCAKEK	AKEnh4.K.GC	exchangeable K-concentration	[mmol(+)/kg(Tr.)
* Q:	GCAKECA	AKEnh4.Ca.GC	exchangeable Ca-concentration	[mmol(+)/kg(Tr.)
* R:	GCAKEMG	AKEnh4.Mg.GC	exchangeable Mg-concentration	[mmol(+)/kg(Tr.)
* S:	GCAKEFE	AKEnh4.Fe.GC	exchangeable Fe-concentration	[mmol(+)/kg(Tr.)
* T:	GCAKEMN	AKEnh4.Mn.GC	exchangeable Mn-concentration	[mmol(+)/kg(Tr.)
* U:	GCAKEAL	AKEnh4.Al.GC	exchangeable Al-concentration	[mmol(+)/kg(Tr.)
* V:	GCAKEAKE	AKEnh4.AKE.GC	effective cation exchange capacity (ECEC)	[mmol(+)/kg(Tr.)
* W:	XSAKEH	AKEnh4.H.XS	percentage of H on ECEC	[%]
* X:	XSAKENA	AKEnh4.Na.XS	percentage of Na on ECEC	[%]
* Y:	XSAKEK	AKEnh4.K.XS	percentage of K on ECEC	[%]
* Z:	XSAKECA	AKEnh4.Ca.XS	percentage of Ca on ECEC	[%]
* AA	XSAKEMG	AKEnh4.Mg.XS	percentage of Mg on ECEC	[%]
* AB	XSAKEFE	AKEnh4.Fe.XS	percentage of Fe on ECEC	[%]
* AC	XSAKEMN	AKEnh4.Mn.XS	percentage of Mn on ECEC	[%]
*AD	XSAKEAL	AKEnh4.Al.XS	percentage of Al on ECEC	[%]
*
* LabNum	FirstSec	First	Second	LevelCode	LevelNum	PhH20	pHKcl	C	N	C2N	P	PhAke1	PhAke2	H	Na	K	Ca	Mg	Fe	Mn	Al	ECEC	HPCT	NaPCT	KPct	CaPCT	MgPCT	FePCT	MnPCT	AlPCT
*
B0292298	400-100	400	-100	1	0	3.75	3.49	59.1971	4.48801	13.1901	1.10384	4.7	4.17	1.00E-20	1.65291	3.83648	10.1796	4.64102	4.36191	0.582474	116.524	141.778	1.00E-20	1.16584	2.70598	7.17996	3.27344	3.07658	0.410835	82.1876
B0292598	400-50	400	-50	1	0	4.28	3.79	44.812	3.67701	12.1871	0.900197	4.7	4.36	1.00E-20	1.23533	3.83648	26.1478	10.0391	0.70908	1.29601	66.7122	109.976	1.00E-20	1.12327	3.48847	23.7759	9.12845	0.644759	1.17845	60.6607
B0292898	4000	400	0	1	0	4.23	3.9	49.576	4.10201	12.0858	1.08583	4.7	4.5	1.00E-20	1.04394	2.2712	15.1697	4.64102	0.0859491	3.90258	54.2592	81.3736	1.00E-20	1.2829	2.79108	18.642	5.70335	0.105623	4.79588	66.6791
B0293298	40050	400	50	1	0	3.95	3.69	58.736	4.65202	12.6259	0.831776	4.7	4.3	1.00E-20	1.27013	2.19958	6.58682	4.34478	2.57847	0.524228	112.077	129.581	1.00E-20	0.980182	1.69746	5.08317	3.35295	1.98985	0.404556	86.4919
B0293598	400100	400	100	1	0	3.88	3.61	62.199	5.04601	12.3264	0.849242	4.7	4.28	1.00E-20	1.07874	2.33258	6.98602	4.83852	2.75037	0.276676	115.635	133.898	1.00E-20	0.805643	1.74206	5.21742	3.61359	2.05408	0.206632	86.3605
B0293898	400150	400	150	1	0	4.82	4.36	79.097	6.96202	11.3612	1.79335	4.7	4.55	1.00E-20	3.21882	3.05896	32.535	11.8494	0.343797	1.47075	36.0246	88.5013	1.00E-20	3.63703	3.4564	36.7622	13.389	0.388465	1.66184	40.7052
B0294298	400200	400	200	1	0	4.9	4.39	93.444	7.79803	11.983	1.69598	4.7	4.64	1.00E-20	2.76645	5.43246	53.8922	18.4324	0.214873	2.38814	29.3534	112.48	1.00E-20	2.4595	4.82971	47.9127	16.3873	0.191032	2.12317	26.0965
B0294398	400250	400	250	1	0	4.08	3.76	37.606	3.231	11.6391	0.75821	4.7	4.32	1.00E-20	1.02654	1.96428	6.38722	4.8056	1.07436	0.69897	90.7287	106.686	1.00E-20	0.962207	1.84118	5.98693	4.50443	1.00703	0.655166	85.0427
B0294698	400300	400	300	1	0	4.18	3.88	47.7199	4.25701	11.2097	0.958148	4.7	4.42	1.00E-20	0.835154	2.46558	12.9741	6.64884	0.107436	6.20336	49.8117	79.0462	1.00E-20	1.05654	3.11916	16.4133	8.41133	0.135915	7.84777	63.0159
B0294998	500-100	500	-100	1	0	4.04	3.69	56.213	4.81202	11.6818	0.893395	4.79	4.26	1.00E-20	-999	2.3735	6.78642	5.13474	2.92227	1.07758	89.8392	108.134	1.00E-20	-999	2.19496	6.27594	4.7485	2.70245	0.996523	83.0814
B0295298	500-50	500	-50	1	0	4.06	3.69	61.221	5.32801	11.4904	0.850797	4.79	4.28	1.00E-20	-999	2.45535	3.59282	4.27896	3.2016	0.39317	101.403	115.325	1.00E-20	-999	2.12907	3.11539	3.71035	2.77615	0.340923	87.928
B0295598	5000	500	0	1	0	4.28	3.84	57.4	4.82001	11.9087	0.773799	4.79	4.29	1.00E-20	-999	2.38374	3.59282	3.85106	2.1917	0.349484	102.292	114.661	1.00E-20	-999	2.07895	3.13343	3.35865	1.91146	0.304798	89.2125
B0295898	50050	500	50	1	0	4.55	4.01	234.17	17.7921	13.1615	1.90361	4.79	4.2	1.00E-20	-999	5.89284	36.3274	12.8369	12.2263	2.54832	107.184	177.016	1.00E-20	-999	3.32899	20.5221	7.25183	6.90689	1.4396	60.5505
B0295998	500100	500	100	1	0	4.04	3.69	66.263	5.18902	12.7698	0.840296	4.79	4.15	1.00E-20	-999	2.32235	3.59282	4.21312	3.48093	0.174742	103.182	116.966	1.00E-20	-999	1.98549	3.07168	3.602	2.97602	0.149396	88.2154
B0296398	500150	500	150	1	0	4.16	3.76	65.499	5.20502	12.5838	0.848347	4.79	4.31	1.00E-20	-999	2.88504	4.59082	5.29932	3.05118	0.349484	87.6156	103.791	1.00E-20	-999	2.77966	4.42314	5.10576	2.93973	0.336719	84.4154
B0296798	500200	500	200	1	0	4.08	3.7	67.483	6.06702	11.1229	0.793021	4.79	4.23	1.00E-20	-999	2.76227	1.79641	1.9749	2.72888	0.582474	116.079	125.924	1.00E-20	-999	2.1936	1.42658	1.56833	2.16708	0.46256	92.1818
B0297098	500250	500	250	1	0	4.42	3.88	52.6109	4.63201	11.3581	0.831881	4.79	4.36	1.00E-20	-999	2.01543	2.3952	1.48118	1.71898	1.529	85.8366	94.9764	1.00E-20	-999	2.12203	2.52189	1.55952	1.8099	1.60987	90.3768
B0297398	500300	500	300	1	0	4.44	3.94	45.71	4.09701	11.1569	1.05499	4.79	4.31	1.00E-20	-999	2.02566	4.39122	5.49682	0.214873	4.49962	58.2621	74.8903	1.00E-20	-999	2.70484	5.86354	7.33983	0.286917	6.00828	77.7966
B0297698	500350	500	350	1	0	4.51	3.83	48.762	4.60902	10.5797	0.859516	4.79	4.3	1.00E-20	-999	2.14843	8.58284	6.08928	0.150411	7.38286	65.8227	90.1765	1.00E-20	-999	2.38247	9.51782	6.75262	0.166796	8.18712	72.9932
B0297998	500400	500	400	1	0	4.59	4.08	161.35	12.667	12.7378	2.32518	4.79	4.34	1.00E-20	-999	4.32755	21.5568	8.5579	3.56688	2.43184	80.4996	120.941	1.00E-20	-999	3.57823	17.8242	7.0761	2.94927	2.01077	66.561
B0298098	500450	500	450	1	0	3.99	3.67	54.347	4.79301	11.3388	0.905614	4.79	4.16	1.00E-20	-999	2.33258	3.39322	4.34478	3.00822	0.320362	112.966	126.365	1.00E-20	-999	1.84591	2.68525	3.43828	2.38058	0.253521	89.3966
B0298398	500500	500	500	1	0	4.05	3.68	55.427	5.02702	11.0258	0.824608	4.79	4.13	0.277161	-999	2.45535	5.98802	3.9498	3.26607	0.320362	105.405	121.662	0.227812	-999	2.01817	4.92185	3.24654	2.68454	0.263321	86.6376
B0298698	500550	500	550	1	0	4.36	4.01	134.786	10.421	12.9341	1.97677	4.79	4.27	1.00E-20	-999	3.59095	7.98404	5.2335	3.09417	0.567912	128.977	149.448	1.00E-20	-999	2.40281	5.34235	3.50189	2.0704	0.380006	86.3023
B0298998	500600	500	600	1	0	4.24	3.95	44.8799	4.44201	10.1035	0.927252	4.79	4.27	1.00E-20	-999	2.54743	4.59082	3.88398	0.171898	3.02886	86.2812	100.504	1.00E-20	-999	2.53466	4.5678	3.8645	0.171036	3.01367	85.8485
B0299298	500650	500	650	1	0	4.26	3.83	55.6349	5.15902	10.784	1.18195	4.79	4.36	1.00E-20	-999	4.55263	9.98004	4.6081	1.00E-20	12.0864	82.2786	113.506	1.00E-20	-999	4.01092	8.79252	4.05979	1.00E-20	10.6482	72.4883
B0299698	600-100	600	-100	1	0	4.22	3.76	60.039	5.02702	11.9433	0.775617	4.79	4.17	1.00E-20	-999	2.36327	2.79442	4.21312	2.68591	0.189304	113.856	126.102	1.00E-20	-999	1.87409	2.216	3.34104	2.12995	0.15012	90.2888
B0299798	600-50	600	-50	1	0	4.45	4.03	142.299	10.571	13.4613	1.25433	4.79	4.31	1.00E-20	-999	3.17149	14.9701	7.8996	3.60987	0.684408	123.195	153.53	1.00E-20	-999	2.06571	9.7506	5.14531	2.35125	0.445781	80.2416
B0299898	6000	600	0	1	0	4.31	3.85	55.659	4.54502	12.2462	0.89411	4.79	4.24	1.00E-20	-999	1.83128	3.39322	4.97018	1.99832	0.364046	111.632	124.189	1.00E-20	-999	1.47459	2.7323	4.00211	1.6091	0.293139	89.8888
B0300198	60050	600	50	1	0	4.08	3.74	61.2629	4.99902	12.255	0.732935	4.79	4.15	0.335894	-999	2.30189	3.19362	4.21312	2.68591	0.422294	91.1733	104.326	0.321966	-999	2.20644	3.06119	4.03842	2.57454	0.404783	87.3927
B0300498	600100	600	100	1	0	4.07	3.72	63.171	5.46201	11.5655	0.765662	4.79	4.1	0.792347	-999	2.30189	4.99002	6.48426	3.07269	0.451418	104.961	123.054	0.643902	-999	1.87063	4.05515	5.26944	2.49703	0.366845	85.2967
B0300898	600150	600	150	1	0	4.07	3.71	62.636	5.27501	11.8741	0.915888	4.79	4.15	0.0870707	-999	2.82365	6.98602	7.40588	2.62145	0.39317	100.068	120.385	0.0723269	-999	2.34552	5.80307	6.15183	2.17756	0.326594	83.1233
B0301198	600200	600	200	1	0	4.1	3.68	62.415	5.33402	11.7013	0.872475	4.79	4.15	1.00E-20	-999	2.74181	4.79042	4.5752	3.18012	0.53879	107.184	123.01	1.00E-20	-999	2.22893	3.89433	3.71937	2.58525	0.438005	87.1344
B0301598	600250	600	250	1	0	4.48	3.92	40.154	3.67401	10.9292	1.00135	4.79	4.22	0.521592	-999	1.46298	4.79042	2.53446	0.279334	3.2473	52.4802	65.3163	0.798563	-999	2.23984	7.33419	3.88029	0.427664	4.97165	80.3478
B0301898	600300	600	300	1	0	4.49	4.01	45.9299	4.05401	11.3295	1.1749	4.79	4.29	1.00E-20	-999	1.98474	5.58882	3.0611	0.214873	3.65502	54.2592	68.7638	1.00E-20	-999	2.88632	8.12756	4.45162	0.31248	5.31533	78.9066
B0302198	600350	600	350	1	0	4.62	3.94	46.709	3.99801	11.6831	1.04291	4.79	4.3	1.00E-20	-999	2.88504	9.78044	5.39806	0.62313	2.9415	77.3862	99.0144	1.00E-20	-999	2.91376	9.8778	5.45179	0.629333	2.97078	78.1565
B0302298	600400	600	400	1	0	4.42	3.8	59.316	5.11001	11.6078	0.928655	4.79	4.22	1.00E-20	-999	3.16126	8.18364	7.07674	2.25617	1.39794	80.9442	103.02	1.00E-20	-999	3.06859	7.94374	6.86929	2.19003	1.35696	78.5713
B0302598	600450	600	450	1	0	4.24	3.89	38.872	3.63502	10.6938	1.00447	4.79	4.26	1.00E-20	-999	1.80059	6.58682	3.55482	0.23636	2.78132	66.7122	81.6721	1.00E-20	-999	2.20466	8.06496	4.35255	0.289401	3.40547	81.683
B0302898	600500	600	500	1	0	4.19	3.83	44.66	4.04901	11.0299	1.35937	4.79	4.23	1.00E-20	-999	2.31212	3.99202	2.46862	1.00E-20	5.86844	69.3807	84.0219	1.00E-20	-999	2.75181	4.75117	2.93807	1.00E-20	6.98442	82.5745
B0303198	600550	600	550	1	0	4.11	3.83	35.469	3.44202	10.3047	1.06563	4.79	4.19	0.155954	-999	2.11774	3.79242	2.8307	0.537183	1.49987	76.4967	87.4306	0.178375	-999	2.4222	4.33763	3.23765	0.614411	1.7155	87.4942
B0303498	600600	600	600	1	0	4.28	3.9	52.205	4.84502	10.775	1.53805	4.79	4.34	1.00E-20	-999	3.34541	10.1796	4.73976	0.171898	2.72306	72.4941	93.6538	1.00E-20	-999	3.5721	10.8694	5.06094	0.183546	2.90758	77.4065
B0303898	600650	600	650	1	0	4.14	3.73	51.554	4.45201	11.5799	1.44258	4.79	4.16	0.845163	-999	3.97971	13.1737	5.16766	0.386772	7.58674	67.6017	98.7414	0.855936	-999	4.03044	13.3416	5.23353	0.391702	7.68344	68.4634
B0304198	600700	600	700	1	0	4.33	3.96	41.629	3.90401	10.6631	1.60901	4.79	4.48	1.00E-20	-999	2.76227	6.78642	3.12692	0.128924	4.87822	49.3671	67.0499	1.00E-20	-999	4.11972	10.1214	4.66357	0.192281	7.27551	73.6274
B0304498	6001250	600	1250	1	0	4.43	3.97	43.134	4.17101	10.3414	1.14424	4.79	4.5	1.00E-20	-999	2.49627	15.1697	8.22876	0.214873	1.9076	49.3671	77.3843	1.00E-20	-999	3.22581	19.6031	10.6336	0.27767	2.4651	63.7947
B0304798	6001300	600	1300	1	0	5.61	4.65	59.02	5.97502	9.87779	1.96837	4.79	4.84	1.00E-20	-999	2.38374	64.8702	20.0782	1.00E-20	1.93673	14.2319	103.501	1.00E-20	-999	2.30311	62.6759	19.399	1.00E-20	1.87122	13.7505
B0305098	700-100	700	-100	1	0	3.8	3.59	26.227	2.059	12.7377	0.757265	4.7	4.22	1.00E-20	1.09614	2.24051	8.18364	4.54228	4.53381	0.3058	108.519	129.421	1.00E-20	0.846957	1.73118	6.32327	3.50969	3.50315	0.236283	83.8496
B0305398	700-50	700	-50	1	0	3.91	3.62	23.99	1.93601	12.3915	0.886144	4.7	4.32	1.00E-20	1.44412	3.06919	4.99002	5.99054	5.45778	0.276676	97.3998	118.628	1.00E-20	1.21735	2.58724	4.20644	5.04985	4.60075	0.23323	82.1052
B0305698	7000	700	0	1	0	4.03	3.58	64.642	4.98301	12.9725	0.967936	4.7	4.3	1.00E-20	1.56591	3.05896	8.58284	6.61592	5.84454	0.364046	97.8447	123.877	1.00E-20	1.26408	2.46935	6.92852	5.34072	4.71802	0.293877	78.9854
B0305998	70050	700	50	1	0	4.55	4.19	70.768	6.28502	11.2598	1.87646	4.7	4.62	1.00E-20	1.60071	2.93619	22.3552	11.6848	0.0859491	3.77152	46.2537	88.6881	1.00E-20	1.80488	3.31069	25.2065	13.1752	0.0969116	4.25257	52.1532
B0306298	700100	700	100	1	0	3.87	3.58	70.106	5.56002	12.6089	1.29074	4.7	4.31	1.00E-20	1.68771	3.52957	25.3494	10.0391	2.92227	1.31057	75.1626	120.001	1.00E-20	1.40641	2.94128	21.1243	8.36585	2.4352	1.09213	62.635
B0306598	700150	700	150	1	0	3.88	3.69	56.163	4.68801	11.9801	0.994159	4.7	4.31	1.00E-20	1.39192	3.19195	13.3733	5.72722	2.79334	0.742656	73.3836	100.604	1.00E-20	1.38356	3.17279	13.293	5.69284	2.77657	0.738197	72.943
B0306898	700200	700	200	1	0	3.94	3.75	42.9239	3.79101	11.3225	0.918518	4.7	4.39	1.00E-20	0.956947	2.46558	4.99002	4.11438	0.0859491	3.8152	60.0411	76.4692	1.00E-20	1.25141	3.22428	6.52553	5.38044	0.112397	4.9892	78.5167
B0307298	700250	700	250	1	0	3.82	3.73	53.625	4.70302	11.4022	1.0334	4.7	4.42	1.00E-20	1.06134	2.73158	5.18962	3.68648	0.322308	4.25206	68.0466	85.29	1.00E-20	1.24439	3.2027	6.08468	4.32229	0.377897	4.98541	79.7826
B0307698	700300	700	300	1	0	3.91	3.74	47.3299	4.24901	11.139	1.18263	4.7	4.4	1.00E-20	1.00914	3.07942	7.38522	3.85106	0.214873	4.1647	60.9306	80.635	1.00E-20	1.25149	3.81896	9.15883	4.77592	0.266476	5.16488	75.5635
B0307998	700350	700	350	1	0	4.18	3.92	57.157	5.00702	11.4154	1.33344	4.7	4.56	1.00E-20	1.21793	3.69326	15.5689	5.66138	1.00E-20	6.11598	44.9196	77.1771	1.00E-20	1.5781	4.78543	20.173	7.33557	1.00E-20	7.9246	58.2033
B0308298	700400	700	400	1	0	4.22	3.98	47.219	4.42801	10.6637	1.34104	4.7	4.41	1.00E-20	0.974346	2.02566	6.98602	2.96236	1.00E-20	3.48028	52.4802	68.9089	1.00E-20	1.41396	2.93962	10.1381	4.29895	1.00E-20	5.05055	76.1588
B0308598	700450	700	450	1	0	4	3.78	44.833	4.01701	11.1608	1.19338	4.7	4.25	1.00E-20	0.991745	3.11011	5.18962	3.2915	0.0859491	5.2714	64.9332	82.8735	1.00E-20	1.1967	3.75284	6.2621	3.97172	0.103711	6.36078	78.3522
B0308898	700500	700	500	1	0	4.18	3.8	47.4471	4.14401	11.4496	1.38283	4.7	4.36	1.00E-20	0.678563	4.78793	16.5669	5.52972	1.00E-20	10.6739	60.4857	98.7227	1.00E-20	0.687342	4.84988	16.7812	5.60126	1.00E-20	10.812	61.2683
B0309198	700550	700	550	1	0	3.95	3.75	43.033	3.82101	11.2622	1.16301	4.7	4.27	1.00E-20	1.02654	3.28403	5.18962	2.8307	0.0859491	6.04318	61.3752	79.8352	1.00E-20	1.28582	4.11351	6.50042	3.54568	0.107658	7.56957	76.8774
B0309498	700900	700	900	1	0	5.92	5.13	31.783	2.91202	10.9144	1.69345	4.7	5.17	1.00E-20	2.08789	5.42223	129.741	30.4464	1.00E-20	1.58724	1.00E-20	169.285	1.00E-20	1.23336	3.20302	76.6406	17.9853	1.00E-20	0.937614	1.00E-20
B0309898	700950	700	950	1	0	5.58	4.9	57.956	5.54702	10.4481	2.26447	4.7	4.98	1.00E-20	1.98349	6.5476	121.756	24.6862	1.00E-20	1.51443	1.77899	158.267	1.00E-20	1.25326	4.13706	76.9308	15.5978	1.00E-20	0.956883	1.12404
B0310298	7001000	700	1000	1	0	4.35	3.8	37.246	3.86901	9.62675	2.18498	4.7	4.23	1.00E-20	1.18313	2.29166	7.78444	4.31186	0.923952	0.902836	71.1597	88.5576	1.00E-20	1.336	2.58776	8.79026	4.86899	1.04333	1.01949	80.3541
B0310598	7001050	700	1050	1	0	3.79	3.52	64.689	5.00702	12.9197	1.02698	4.7	4.12	0.394519	0.939548	2.54743	3.99202	3.2915	5.93049	0.3058	100.068	117.469	0.335849	0.799826	2.1686	3.39836	2.80202	5.04856	0.260324	85.1867
B0310698	7001150	700	1150	1	0	4.36	3.82	36.9251	3.21901	11.4709	1.46929	4.7	4.3	1.00E-20	0.782957	3.43749	15.5689	7.8996	0.171898	2.98518	64.4886	95.3346	1.00E-20	0.821273	3.60571	16.3308	8.28618	0.18031	3.13127	67.6445
B0311098	7001200	700	1200	1	0	3.93	3.6	60.589	4.86401	12.4566	0.962847	4.7	4.29	1.00E-20	0.887351	2.78273	4.39122	3.62066	3.84621	0.582474	95.1762	111.287	1.00E-20	0.797354	2.5005	3.94585	3.25344	3.45612	0.523398	85.5232
B0311398	7001250	700	1250	1	0	4.26	3.8	46.577	4.21601	11.0477	1.11391	4.7	4.4	1.00E-20	1.16574	1.9029	12.3752	5.6943	0.23636	2.65026	56.0382	80.063	1.00E-20	1.45603	2.37675	15.4568	7.11227	0.295217	3.31022	69.9926
B0311698	7001300	700	1300	1	0	4.61	3.96	48.04	4.16401	11.537	1.1169	4.7	4.51	1.00E-20	1.61811	2.74181	50.8982	18.4324	1.00E-20	4.93648	26.2402	104.867	1.00E-20	1.54301	2.61456	48.536	17.5769	1.00E-20	4.70737	25.0224
B0312098	7001350	700	1350	1	0	5.65	4.85	68.065	6.52902	10.425	2.39843	4.7	5.08	1.00E-20	2.36627	7.77527	182.635	37.5232	1.00E-20	2.03866	1.00E-20	232.338	1.00E-20	1.01846	3.34653	78.6075	16.1503	1.00E-20	0.877454	1.00E-20
B0312498	7001400	700	1400	1	0	6	5.27	11.656	1.239	9.40759	1.65555	4.7	5.57	1.00E-20	2.12268	8.49142	291.418	47.3976	1.00E-20	2.18428	1.00E-20	351.614	1.00E-20	0.603696	2.41498	82.8801	13.48	1.00E-20	0.621215	1.00E-20
B0312898	7001450	700	1450	1	0	4.35	3.75	14.959	1.499	9.97932	1.60065	4.7	4.26	1.00E-20	1.16574	6.95682	13.9721	7.14256	0.193385	2.49008	65.3781	97.2988	1.00E-20	1.1981	7.14995	14.36	7.34085	0.198754	2.55921	67.1931
B0313198	7001500	700	1500	1	0	4.15	3.77	20.572	2.03501	10.109	1.36371	4.7	4.26	1.00E-20	0.713361	4.07179	11.7764	4.8056	0.150411	4.354	49.8117	75.6833	1.00E-20	0.942561	5.38004	15.5601	6.34962	0.198737	5.75292	65.816
B0313498	80050	800	50	1	0	5.62	4.84	22.271	2.02301	11.0088	1.0507	4.7	5.05	1.00E-20	3.07963	2.26097	126.747	32.0922	1.00E-20	2.00954	1.33425	167.524	1.00E-20	1.83832	1.34964	75.659	19.1568	1.00E-20	1.19955	0.796453
B0313898	800100	800	100	1	0	4.83	4.23	13.357	1.40701	9.49318	2.45083	4.7	4.53	1.00E-20	2.29667	2.75204	43.1138	19.9136	1.00E-20	2.41728	26.2402	96.7336	1.00E-20	2.37422	2.84497	44.5696	20.586	1.00E-20	2.4989	27.1263
B0314198	800150	800	150	1	0	5.7	4.9	27.0541	2.76001	9.80217	1.37788	4.7	5.13	1.00E-20	2.99264	4.1434	143.713	42.1312	1.00E-20	2.38814	0.889497	196.258	1.00E-20	1.52485	2.1112	73.2266	21.4673	1.00E-20	1.21684	0.453228
B0314598	800200	800	200	1	0	5.88	5.03	13.049	1.389	9.39453	1.83202	4.7	5.23	1.00E-20	2.90564	4.57309	143.713	48.056	1.00E-20	3.3201	0.889497	203.457	1.00E-20	1.42813	2.24769	70.6356	23.6197	1.00E-20	1.63184	0.437192
B0314998	800250	800	250	1	0	5.72	4.87	15.934	1.699	9.37846	2.10154	4.7	5.03	1.00E-20	3.04483	3.25334	127.745	27.155	1.00E-20	1.55812	1.77899	164.535	1.00E-20	1.85057	1.97729	77.64	16.5041	1.00E-20	0.946984	1.08122
B0315398	800300	800	300	1	0	6.1	5.32	13.134	1.451	9.05169	1.7045	4.7	5.64	1.00E-20	1.94869	2.83388	239.52	34.3962	1.00E-20	1.76199	0.889497	281.35	1.00E-20	0.692621	1.00724	85.1324	12.2254	1.00E-20	0.626263	0.316153
B0315698	800350	800	350	1	0	5.5	4.76	23.516	2.72301	8.63603	2.01602	4.7	5.02	1.00E-20	2.34887	2.98734	104.79	32.2568	1.00E-20	1.74742	1.77899	145.909	1.00E-20	1.60982	2.0474	71.8187	22.1075	1.00E-20	1.19761	1.21925
B0316098	800850	800	850	1	0	4.05	3.66	11.491	1.379	8.33285	1.80975	4.7	4.24	1.00E-20	0.695962	2.80319	6.18762	3.12692	0.150411	2.27166	58.2621	73.4979	1.00E-20	0.946914	3.81397	8.41877	4.25443	0.204647	3.09078	79.2704
B0316198	800900	800	900	1	0	3.87	3.63	27.393	2.46	11.1354	1.80048	4.7	4.28	1.00E-20	1.33973	2.36327	4.99002	5.95762	3.95367	0.451418	76.0521	95.1078	1.00E-20	1.40864	2.48483	5.2467	6.26407	4.15704	0.474638	79.9641
B0316498	800950	800	950	1	0	3.79	3.63	28.8499	2.36801	12.1832	1.07666	4.7	4.29	1.00E-20	0.852553	2.18935	1.99601	2.8307	2.75037	0.509666	76.4967	87.6253	1.00E-20	0.972953	2.49854	2.27789	3.23046	3.13879	0.581643	87.2998
B0316598	8001000	800	1000	1	0	3.88	3.66	47.269	4.13301	11.4369	1.50522	4.7	4.21	0.327958	1.06134	1.48344	3.79242	2.69904	1.89088	1.33969	56.4831	69.0779	0.474765	1.53644	2.14749	5.49006	3.90724	2.73732	1.93939	81.7672
B0316698	8001050	800	1050	1	0	3.67	3.47	45.9819	3.84201	11.9682	1.70781	4.7	4.08	1.42296	1.21793	2.09728	3.59282	3.12692	4.49085	0.946522	83.1681	100.063	1.42206	1.21716	2.09596	3.59056	3.12495	4.48802	0.945926	83.1157
B0316998	8001100	800	1100	1	0	3.75	3.52	19.964	1.913	10.436	1.03012	4.7	4.07	1.66871	1.16574	2.32235	4.39122	4.21312	4.49085	0.597036	78.7206	97.5696	1.71028	1.19478	2.3802	4.5006	4.31807	4.60271	0.611908	80.6815
B0317098	8001150	800	1150	1	0	3.95	3.6	54.626	4.88601	11.1801	0.794821	4.7	4.05	2.31879	1.06134	3.25334	9.38124	4.90434	2.12724	2.0241	60.9306	86.001	2.69624	1.2341	3.78291	10.9083	5.70265	2.47351	2.35358	70.8487
B0317198	8001200	800	1200	1	0	5.12	4.45	44.413	3.807	11.6661	1.40659	4.7	4.85	1.00E-20	2.54026	2.54743	85.8284	33.9024	1.00E-20	2.16972	4.89222	131.88	1.00E-20	1.92619	1.93163	65.0807	25.707	1.00E-20	1.64522	3.7096
B0317498	8001250	800	1250	1	0	5.73	4.99	18.748	2.029	9.24002	1.73691	4.7	5.35	1.00E-20	2.47066	8.44026	183.633	81.6292	1.00E-20	1.95129	1.00E-20	278.124	1.00E-20	0.88833	3.03471	66.0256	29.3499	1.00E-20	0.70159	1.00E-20
B0317798	8001300	800	1300	1	0	5.22	4.42	24.5699	2.58101	9.51949	1.8831	4.7	4.71	1.00E-20	2.60986	2.87481	78.8424	26.8258	1.00E-20	1.74742	6.22647	119.127	1.00E-20	2.19082	2.41323	66.1835	22.5187	1.00E-20	1.46685	5.22675
B0318198	8001350	800	1350	1	0	5.2	4.43	12.761	1.492	8.55295	1.46326	4.7	4.76	1.00E-20	2.83604	2.75204	71.8562	31.763	1.00E-20	2.1406	6.22647	117.574	1.00E-20	2.41213	2.34069	61.1157	27.0153	1.00E-20	1.82064	5.29579
B0318498	8001400	800	1400	1	0	3.88	3.6	19.837	2.20601	8.99225	1.60573	4.7	4.27	1.00E-20	1.27013	3.02826	7.58484	6.08928	3.00822	1.7183	88.9497	111.649	1.00E-20	1.13761	2.7123	6.79347	5.45395	2.69435	1.53902	79.6691
B0318898	8001450	800	1450	1	0	3.86	3.62	13.697	1.323	10.353	0.706196	4.7	4.13	0.8314	0.73076	2.45535	4.99002	2.8636	2.79334	0.757218	76.9416	92.3633	0.900141	0.79118	2.65836	5.4026	3.10037	3.0243	0.819826	83.3032
B0319198	8001500	800	1500	1	0	3.96	3.6	20.819	1.96401	10.6003	1.05035	4.7	4.21	1.00E-20	0.748159	3.25334	5.78842	3.02818	1.5256	1.33969	68.9361	84.6195	1.00E-20	0.884145	3.84467	6.84053	3.57858	1.80289	1.58319	81.466
B0319498	8001550	800	1550	1	0	4.06	3.65	20.583	1.948	10.5662	1.27337	4.7	4.34	1.00E-20	0.782957	4.36848	4.99002	3.58774	1.65452	1.38338	70.7151	87.4822	1.00E-20	0.89499	4.99356	5.70404	4.10111	1.89126	1.58133	80.8337
B0319798	9000	900	0	1	0	4.2	3.91	19.3719	1.92601	10.058	1.17416	4.7	4.35	1.00E-20	1.8617	2.94642	38.3234	16.1284	0.666105	2.05322	63.5991	125.578	1.00E-20	1.4825	2.34629	30.5176	12.8433	0.530431	1.63502	50.6451
B0320098	90050	900	50	1	0	3.85	3.69	31.498	3.12601	10.0761	0.982144	4.7	4.23	1.00E-20	1.20053	2.32235	6.38722	6.02346	1.84791	2.0969	80.9442	100.823	1.00E-20	1.19073	2.30339	6.33508	5.97429	1.83283	2.07978	80.2835
B0320498	900100	900	100	1	0	3.87	3.58	15.19	1.316	11.5426	0.657328	4.7	4.09	1.37324	1.11354	2.47581	9.18164	5.52972	2.90078	1.00477	78.7206	102.3	1.34237	1.0885	2.42015	8.97521	5.4054	2.83556	0.98218	76.9507
B0320798	900150	900	150	1	0	4.4	3.8	24.8399	2.27601	10.9138	0.773464	4.7	4.37	1.00E-20	3.47981	3.91833	52.8942	29.7882	2.34211	2.62114	44.475	139.519	1.00E-20	2.49415	2.80846	37.9118	21.3506	1.6787	1.8787	31.8774
B0321198	900200	900	200	1	0	3.72	3.43	21.918	1.834	11.9509	1.11682	4.7	4.08	0.957371	1.30493	2.43489	5.58882	4.3777	5.11398	0.407732	104.071	124.256	0.770483	1.05019	1.95958	4.49783	3.52313	4.11568	0.328139	83.7553
B0321498	900250	900	250	1	0	3.82	3.51	34.492	3.00001	11.4973	0.699406	4.7	4.14	0.341775	1.39192	1.8722	4.59082	3.85106	3.24459	0.69897	89.8392	105.831	0.322944	1.31523	1.76905	4.33788	3.63888	3.06582	0.660459	84.8893
B0321798	900300	900	300	1	0	3.95	3.61	25.014	2.397	10.4355	0.760319	4.7	4.16	0.268629	1.09614	1.94382	9.18164	4.87142	1.07436	1.28144	81.3891	101.107	0.265688	1.08414	1.92254	9.08111	4.81808	1.0626	1.26741	80.498
B0322098	900350	900	350	1	0	4.1	3.73	44.402	4.43301	10.0162	0.950674	4.7	4.2	0.678005	1.68771	2.36327	8.98204	5.49682	1.00E-20	4.7326	49.3671	73.3075	0.924878	2.30223	3.22378	12.2526	7.4983	1.00E-20	6.45582	67.3425
B0322398	900400	900	400	1	0	4.09	3.78	57.547	5.13602	11.2046	0.993861	4.79	4.42	1.00E-20	1.33973	3.35564	12.1756	7.07674	0.171898	6.91688	56.4831	87.5196	1.00E-20	1.53078	3.83416	13.9119	8.08589	0.196411	7.90324	64.5377
B0322798	900650	900	650	1	0	5.61	4.79	33.587	3.28301	10.2306	1.76392	4.79	4.88	1.00E-20	3.25362	5.11531	106.786	35.7128	1.00E-20	2.73764	1.33425	154.94	1.00E-20	2.09992	3.30148	68.9209	23.0494	1.00E-20	1.7669	0.86114
B0323198	900700	900	700	1	0	4.6	4.05	36.6669	3.62101	10.1262	1.99042	4.79	4.55	1.00E-20	1.32233	3.43749	34.9302	10.0391	1.00E-20	2.78132	28.4639	80.9743	1.00E-20	1.63302	4.24516	43.1374	12.3979	1.00E-20	3.43482	35.1518
B0323498	900750	900	750	1	0	4.34	3.83	44.1711	3.68401	11.99	1.36495	4.79	4.41	1.00E-20	1.30493	2.02566	25.7486	11.5203	0.494208	2.99974	41.8065	85.8999	1.00E-20	1.51913	2.35816	29.9751	13.4113	0.57533	3.49213	48.6689
B0323598	900800	900	800	1	0	5.53	4.88	58.511	6.03801	9.69044	2.21443	4.79	5.17	1.00E-20	2.60986	5.45292	123.752	21.8886	1.00E-20	1.54356	1.33425	156.581	1.00E-20	1.66678	3.48249	79.0339	13.9791	1.00E-20	0.98579	0.852115
B0323998	900850	900	850	1	0	4.08	3.75	35.573	3.29601	10.7927	1.49152	4.79	4.33	1.00E-20	0.852553	2.38374	3.79242	3.19276	1.05288	0.902836	72.0492	84.2264	1.00E-20	1.01222	2.83016	4.50265	3.79069	1.25006	1.07192	85.5423
B0324098	900900	900	900	1	0	3.79	3.59	70.794	5.93202	11.9342	0.951443	4.79	4.25	1.00E-20	1.21793	2.45535	1.99601	3.91688	4.44786	0.218428	98.2893	112.542	1.00E-20	1.0822	2.18172	1.77357	3.48037	3.95218	0.194086	87.3357
B0324498	9001000	900	1000	1	0	3.87	3.48	83.1879	6.65802	12.4944	0.898131	4.79	4.16	0.0489048	2.12268	2.82365	5.58882	7.73504	5.93049	0.53879	95.6208	120.409	0.0406156	1.76289	2.34505	4.64153	6.42397	4.92529	0.447467	79.4133
B0324598	9001050	900	1050	1	0	4.18	3.72	39.069	3.72102	10.4995	1.5552	4.79	4.43	1.00E-20	3.81039	2.83388	5.78842	4.08146	0.773541	2.76676	64.9332	84.9876	1.00E-20	4.48347	3.33446	6.8109	4.80242	0.910181	3.25549	76.4031
B0324698	9001100	900	1100	1	0	5.15	4.5	65.005	6.24402	10.4108	2.15146	4.79	5.29	1.00E-20	3.20142	6.51691	98.8024	43.777	0.0859491	4.22294	2.66849	159.275	1.00E-20	2.01	4.09161	62.0326	27.4852	0.0539627	2.65135	1.6754
B0324998	9001150	900	1150	1	0	5.24	4.44	50.282	5.59802	8.9821	1.88524	4.79	5.13	1.00E-20	3.98438	1.96428	92.8144	29.9526	1.00E-20	5.65	3.558	137.924	1.00E-20	2.88882	1.42418	67.2939	21.7167	1.00E-20	4.09646	2.57968
B0325298	9001200	900	1200	1	0	4.47	3.85	49.413	4.92401	10.0351	1.25243	4.79	4.52	1.00E-20	3.77559	2.78273	18.5629	6.48426	0.429747	2.0241	60.9306	94.9899	1.00E-20	3.97473	2.9295	19.542	6.82626	0.452413	2.13086	64.1443
B0325598	9001250	900	1250	1	0	4.2	3.69	38.185	3.55401	10.7442	0.933267	4.79	4.35	1.00E-20	2.31407	3.6421	6.58682	4.08146	1.43965	1.49987	59.5962	79.1602	1.00E-20	2.92327	4.60092	8.32087	5.15595	1.81865	1.89473	75.2856
B0325998	9001300	900	1300	1	0	4.25	3.77	42.182	4.11702	10.2458	1.19227	4.79	4.33	1.00E-20	2.36627	3.7751	5.98802	2.73194	0.150411	4.28118	54.7041	73.997	1.00E-20	3.19779	5.10169	8.09225	3.69196	0.203266	5.78561	73.9275
B0326398	9001350	900	1350	1	0	3.96	3.72	58.05	5.41401	10.7222	0.942364	4.79	4.27	1.00E-20	2.43587	2.9055	3.79242	4.11438	3.84621	0.422294	88.5051	106.022	1.00E-20	2.29751	2.74047	3.57701	3.88068	3.62775	0.398308	83.478
B0326698	9001400	900	1400	1	0	4	3.63	63.371	5.31701	11.9185	0.933013	4.79	4.3	1.00E-20	2.26188	2.97711	7.18562	5.49682	3.48093	1.03389	100.513	122.949	1.00E-20	1.83969	2.42142	5.84439	4.47081	2.8312	0.84091	81.7518
B0326998	9001450	900	1450	1	0	4.15	3.79	48.96	4.61001	10.6204	1.34522	4.79	4.35	1.00E-20	1.25273	2.30189	5.78842	3.12692	2.5355	1.25232	70.2702	86.528	1.00E-20	1.44777	2.66028	6.68965	3.61377	2.93027	1.4473	81.2109
B0327298	9001500	900	1500	1	0	4.06	3.65	58.443	4.85301	12.0426	1.58437	4.79	4.37	1.00E-20	1.8269	2.53719	3.19362	2.89652	3.43797	0.349484	90.7287	104.97	1.00E-20	1.7404	2.41706	3.04241	2.75938	3.27519	0.332937	86.433
B0327598	9001550	900	1550	1	0	3.94	3.57	59.528	5.13801	11.5858	1.5852	4.79	4.41	1.00E-20	0.939548	3.20219	5.58882	3.78522	5.50074	0.684408	92.9523	112.653	1.00E-20	0.834019	2.84253	4.96109	3.36007	4.88291	0.607536	82.5121
B0327898	9001600	900	1600	1	0	4.28	3.83	41.5551	4.10402	10.1255	1.35473	4.79	4.47	1.00E-20	1.16574	3.49887	6.18762	4.64102	1.13883	1.09214	61.8201	79.5443	1.00E-20	1.46552	4.39864	7.77884	5.83451	1.43169	1.373	77.7178
B0328198	9001650	900	1650	1	0	4.1	3.78	48.529	4.79102	10.1292	1.94639	4.79	4.42	1.00E-20	0.974346	3.80579	10.1796	4.41062	1.1818	2.12604	69.3807	92.0589	1.00E-20	1.05839	4.13408	11.0577	4.79109	1.28374	2.30943	75.3656
B0328498	9001700	900	1700	1	0	4.14	3.79	46.6581	4.41102	10.5776	1.61681	4.79	4.41	1.00E-20	1.00914	3.22265	4.99002	2.96236	0.257847	3.52398	72.0492	88.0152	1.00E-20	1.14655	3.66147	5.6695	3.36574	0.292957	4.00383	81.86
B0328798	10000	1000	0	1	0	4.22	3.85	60.3019	5.64902	10.6748	0.920168	4.79	4.51	1.00E-20	2.26188	2.55766	25.3494	9.21622	0.429747	4.354	51.1461	95.315	1.00E-20	2.37306	2.68338	26.5954	9.66922	0.45087	4.56801	53.6601
B0329098	100050	1000	50	1	0	3.95	3.7	46.9399	4.33301	10.8331	0.899686	4.79	4.33	1.00E-20	2.69685	2.32235	9.18164	3.68648	0.429747	5.51894	69.8256	93.6616	1.00E-20	2.87936	2.47951	9.80299	3.93596	0.458829	5.89243	74.5509
B0329398	1000100	1000	100	1	0	4.36	3.86	47.3641	4.06901	11.6402	0.797296	4.79	4.35	1.00E-20	2.60986	2.85434	17.5649	12.1786	0.601644	2.7522	47.5881	86.1496	1.00E-20	3.02945	3.31324	20.3888	14.1366	0.698371	3.19468	55.2389
B0329698	1000150	1000	150	1	0	5.01	4.47	52.45	5.16902	10.147	1.38384	4.79	4.61	1.00E-20	4.26277	3.01803	19.5609	6.68176	0.128924	2.30078	17.7899	53.7431	1.00E-20	7.93175	5.61566	36.397	12.4328	0.239889	4.28107	33.1017
B0329798	1000200	1000	200	1	0	4.11	3.75	48.17	4.36901	11.0254	0.941392	4.79	4.33	1.00E-20	2.22708	2.3735	8.18364	5.4639	1.22477	2.4464	89.8392	111.758	1.00E-20	1.99277	2.12379	7.32264	4.88905	1.09591	2.18902	80.3873
B0330098	1000250	1000	250	1	0	3.96	3.72	51.591	4.54601	11.3486	1.06789	4.79	4.31	1.00E-20	1.98349	2.38374	4.59082	3.35734	2.51401	1.48531	73.8282	90.1429	1.00E-20	2.20038	2.6444	5.09282	3.72446	2.78892	1.64773	81.9013
B0330398	1000300	1000	300	1	0	3.92	3.65	45.404	3.85201	11.7871	0.896446	4.79	4.14	0.932935	1.8791	2.10751	5.58882	2.99526	1.5256	3.02886	74.7177	92.7758	1.00558	2.02542	2.27162	6.02401	3.22849	1.64439	3.26471	80.5358
B0330698	1000350	1000	350	1	0	4.11	3.81	38.006	3.32802	11.42	0.863744	4.79	4.26	1.00E-20	1.72251	3.51933	5.58882	3.22568	0.171898	6.1888	72.0492	92.4662	1.00E-20	1.86285	3.80607	6.04418	3.4885	0.185904	6.69304	77.9195
B0330998	1000400	1000	400	1	0	5.66	5	52.428	5.50902	9.51676	2.06954	4.79	5.2	1.00E-20	5.4459	4.69586	118.762	28.307	1.00E-20	2.67938	1.33425	161.224	1.00E-20	3.37785	2.91263	73.6627	17.5576	1.00E-20	1.6619	0.827575
B0331098	1000450	1000	450	1	0	5.59	4.95	57.432	5.76401	9.9639	1.83404	4.79	5.29	1.00E-20	5.68949	5.02324	118.762	28.307	1.00E-20	2.78132	0.889497	161.453	1.00E-20	3.52393	3.11127	73.5582	17.5327	1.00E-20	1.72268	0.550932
B0331198	1000500	1000	500	1	0	4.05	3.8	35.8869	3.11501	11.5206	1.26015	4.79	4.35	1.00E-20	1.67031	2.08705	3.99202	2.89652	1.86939	0.684408	59.5962	72.7959	1.00E-20	2.29451	2.86699	5.48385	3.97896	2.56799	0.940174	81.8675
B0331498	1000550	1000	550	1	0	5.19	4.52	36.7441	3.08101	11.926	1.68169	4.79	4.71	1.00E-20	3.11443	3.45795	30.7386	14.318	0.150411	2.95606	15.5662	70.3017	1.00E-20	4.43009	4.91873	43.7238	20.3665	0.213951	4.20482	22.142
B0331798	1000600	1000	600	1	0	5.02	4.47	66.103	6.69201	9.8779	1.71662	4.79	4.81	1.00E-20	5.08052	3.08965	42.7146	12.6723	1.00E-20	4.03364	16.9004	84.4911	1.00E-20	6.01308	3.65678	50.5552	14.9984	1.00E-20	4.77404	20.0026
B0332098	1000650	1000	650	1	0	3.87	3.67	50.62	4.18401	12.0984	1.41195	4.79	4.35	1.00E-20	2.15748	2.17912	1.1976	2.60028	4.42638	0.800902	70.2702	83.632	1.00E-20	2.57973	2.60561	1.43199	3.10919	5.29269	0.95765	84.0231
B0332198	1000700	1000	700	1	0	4.39	3.95	22.272	1.97001	11.3055	1.60777	4.79	4.4	1.00E-20	2.12268	2.39397	5.38922	2.99526	0.0859491	2.47552	30.6876	46.1502	1.00E-20	4.5995	5.18734	11.6776	6.49024	0.186238	5.36405	66.495
B0332298	1000750	1000	750	1	0	3.73	3.51	64.7999	5.37901	12.0468	0.780074	4.79	4.25	1.00E-20	1.02654	2.39397	1.99601	4.47644	5.65116	0.713532	90.7287	106.986	1.00E-20	0.959509	2.23765	1.86567	4.18414	5.28215	0.66694	84.8043
B0332398	1000800	1000	800	1	0	3.79	3.57	57.3211	4.61902	12.4098	0.829725	4.79	4.22	1.00E-20	1.09614	2.28143	1.59681	3.15984	5.24289	0.247552	84.5022	98.1269	1.00E-20	1.11706	2.32498	1.62729	3.22016	5.34297	0.252277	86.1152
B0332498	1000850	1000	850	1	0	4.41	3.92	30.22	2.676	11.293	1.83705	4.79	4.42	1.00E-20	0.90475	4.6447	9.38124	4.93726	1.00E-20	3.48028	41.3616	64.7098	1.00E-20	1.39817	7.17774	14.4974	7.62985	1.00E-20	5.37829	63.9186
B0332598	1000900	1000	900	1	0	3.76	3.53	58.363	5.03601	11.5891	1.3149	4.79	4.32	1.00E-20	2.15748	3.07942	5.38922	4.11438	3.63135	1.2232	83.6127	103.208	1.00E-20	2.09042	2.9837	5.22171	3.98649	3.51848	1.18518	81.0138
B0332698	1000950	1000	950	1	0	4.18	3.83	38.536	3.406	11.3142	1.18607	4.79	4.47	1.00E-20	1.28753	1.86197	4.19162	3.85106	1.07436	1.4125	52.9251	66.6041	1.00E-20	1.93311	2.79558	6.29334	5.78202	1.61305	2.12074	79.4622
B0332798	10001000	1000	1000	1	0	4.27	3.89	47.261	4.24001	11.1464	1.22909	4.79	4.4	1.00E-20	1.23533	2.1382	4.59082	4.27896	0.128924	3.77152	47.5881	63.7319	1.00E-20	1.93832	3.35499	7.20333	6.714	0.202291	5.91779	74.6692
B0332898	10001050	1000	1050	1	0	4.53	3.91	18.511	1.725	10.731	1.49808	4.79	4.43	1.00E-20	1.27013	1.4016	4.39122	3.35734	1.00E-20	3.46572	35.58	49.466	1.00E-20	2.56768	2.83346	8.87725	6.78717	1.00E-20	7.00627	71.9282
B0332998	10001100	1000	1100	1	0	5.23	4.51	62.469	6.06502	10.2999	2.11358	4.79	5.43	1.00E-20	2.94044	4.78793	99.8004	56.2848	1.00E-20	2.81044	1.77899	168.403	1.00E-20	1.74607	2.84314	59.2628	33.4227	1.00E-20	1.66888	1.05639
B0333398	10001150	1000	1150	1	0	4.9	4.14	68.4289	6.04602	11.318	2.15451	4.79	4.98	1.00E-20	1.42672	2.52696	80.8384	33.2442	0.128924	3.58222	12.8977	134.645	1.00E-20	1.05962	1.87676	60.0382	24.6903	0.095751	2.66049	9.57904
B0333698	10001200	1000	1200	1	0	4.13	3.74	58.909	5.51602	10.6796	1.94924	4.79	4.55	1.00E-20	1.11354	2.61904	10.7784	6.15512	0.429747	3.11624	64.0437	88.2558	1.00E-20	1.26172	2.96756	12.2127	6.97418	0.486933	3.53092	72.566
B0333998	10001250	1000	1250	1	0	3.82	3.45	64.341	5.48302	11.7346	0.880593	4.79	4.22	1.00E-20	1.28753	4.70609	6.78642	7.57046	4.96356	0.742656	84.0576	110.114	1.00E-20	1.16927	4.27383	6.16309	6.87511	4.50766	0.674443	76.3369
B0334398	10001300	1000	1300	1	0	4.2	3.73	35.323	3.343	10.5663	1.12421	4.79	4.4	1.00E-20	0.661164	2.29166	8.18364	5.29932	0.494208	2.5192	66.7122	86.1614	1.00E-20	0.767355	2.65973	9.49803	6.15046	0.573584	2.92382	77.427
B0334698	10001350	1000	1350	1	0	4.23	3.74	41.608	3.75201	11.0895	1.02	4.79	4.39	1.00E-20	1.28753	3.08965	7.58484	5.20058	1.03139	1.28144	57.8172	77.2926	1.00E-20	1.66579	3.99734	9.81315	6.72843	1.3344	1.65791	74.803
B0334998	10001400	1000	1400	1	0	3.86	3.6	40.483	3.70401	10.9295	1.07502	4.79	4.26	1.00E-20	0.817755	2.26097	2.59482	2.53446	0.472719	2.30078	80.0547	91.0362	1.00E-20	0.898274	2.48359	2.85032	2.78401	0.519265	2.52732	87.9372
B0335298	10001450	1000	1450	1	0	4.06	3.66	43.617	3.64801	11.9564	0.827337	4.79	4.15	0.459302	1.33973	3.49887	7.58484	6.74758	1.31072	1.55812	86.7261	109.225	0.42051	1.22658	3.20336	6.94423	6.17769	1.20002	1.42652	79.4013
B0335598	10001500	1000	1500	1	0	4.01	3.74	46.095	4.04901	11.3843	1.15962	4.79	4.21	1.00E-20	0.852553	2.60881	5.38922	4.90434	1.74047	0.902836	79.6101	96.0083	1.00E-20	0.887999	2.71728	5.61329	5.10825	1.81283	0.940373	82.92
B0335898	10001550	1000	1550	1	0	4.24	3.83	38.375	3.287	11.6748	1.30762	4.79	4.18	0.820201	0.991745	5.19716	4.59082	4.6081	0.193385	2.31534	59.1516	77.8683	1.05332	1.27362	6.67429	5.89562	5.91781	0.248349	2.97341	75.9636
B0336198	10001600	1000	1600	1	0	4.07	3.68	45.942	4.07701	11.2686	1.29188	4.79	4.17	0.514178	0.835154	2.48604	1.1976	2.6332	1.5256	0.62616	74.2731	84.091	0.611454	0.993155	2.95637	1.42417	3.13137	1.81422	0.744622	88.3247
B0336498	10001650	1000	1650	1	0	3.88	3.59	48.768	4.37201	11.1546	1.33926	4.79	4.1	1.47642	0.748159	3.45795	3.79242	2.79778	1.95534	1.00477	76.0521	91.2849	1.61738	0.819587	3.78809	4.15449	3.06489	2.14202	1.1007	83.3129
BFakeNoData	10001700	1000	1700	1	0	-999	-999	-999	-999	-999	-999	-999	-999	-999	-999	-999	-999	-999	-999	-999	-999	-999	-999	-999	-999	-999	-999	-999	-999	-999
B0336798	11000	1100	0	1	0	3.95	3.66	52.263	4.76401	10.9704	0.977848	4.79	4.07	2.21303	0.939548	2.25074	2.59482	4.47644	0.451233	3.77152	61.8201	78.5174	2.81852	1.19661	2.86655	3.30477	5.70121	0.574692	4.80342	78.7343
B0337098	110050	1100	50	1	0	4.32	3.83	44.154	4.03201	10.9509	0.822208	4.79	4.19	1.09358	1.46152	2.12797	2.59482	5.95762	1.00E-20	5.92668	45.8091	64.9713	1.68317	2.24949	3.27525	3.99379	9.16962	1.00E-20	9.122	70.5067
B0337498	1100100	1100	100	1	0	4.08	3.69	43.68	4.05901	10.7612	0.827814	4.79	4.13	0.985203	1.14834	2.10751	2.1956	4.5752	0.70908	1.96585	78.2757	91.9625	1.07131	1.2487	2.29171	2.38749	4.97507	0.771053	2.13766	85.117
B0337798	1100150	1100	150	1	0	3.91	3.64	48.808	4.10801	11.8812	1.09428	4.79	4.08	2.00913	1.02654	1.46298	2.3952	3.81814	2.49252	0.46598	64.9332	78.6037	2.55602	1.30597	1.86121	3.04718	4.85746	3.171	0.592822	82.6083
B0337898	1100200	1100	200	1	0	3.9	3.67	44.814	3.83201	11.6946	0.968726	4.79	4.08	2.06678	1.00914	1.88243	4.39122	3.22568	0.880977	1.96585	62.2647	77.6868	2.6604	1.29899	2.4231	5.65247	4.15216	1.13401	2.53048	80.1484
B0337998	1100250	1100	250	1	0	4.05	3.82	36.844	3.19201	11.5426	1.1001	4.79	4.12	1.90435	0.748159	1.49367	4.79042	3.19276	1.07436	0.757218	46.6986	60.6595	3.13941	1.23337	2.46238	7.89723	5.26341	1.77113	1.24831	76.9848
B0338098	1100300	1100	300	1	0	3.78	3.57	61.15	5.32702	11.4792	1.06015	4.79	4.05	1.92244	0.991745	3.01803	2.1956	4.5752	2.23468	1.55812	90.2838	106.78	1.80037	0.928774	2.8264	2.05619	4.2847	2.09279	1.45919	84.5512
B0338498	1100350	1100	350	1	0	4.29	3.81	41.327	3.75801	10.997	0.912227	4.79	4.15	1.60072	1.07874	5.412	12.9741	5.76014	0.214873	2.88326	44.475	74.3988	2.15154	1.44994	7.27431	17.4386	7.74225	0.288812	3.87541	59.7792
B0338798	1100400	1100	400	1	0	5.93	5.14	43.562	4.27902	10.1804	1.81312	4.79	5.25	1.00E-20	2.00089	6.51691	164.671	33.9024	1.00E-20	2.19884	0.889497	210.18	1.00E-20	0.951989	3.10063	78.3476	16.1302	1.00E-20	1.04617	0.423207
B0338898	1100450	1100	450	1	0	4.23	3.94	49.5219	4.52002	10.9561	1.34786	4.79	4.27	1.00E-20	1.47892	2.81342	8.98204	6.64884	0.193385	2.50464	55.5936	78.2148	1.00E-20	1.89084	3.59704	11.4838	8.50074	0.247249	3.20226	71.0781
B0338998	1100500	1100	500	1	0	3.74	3.52	59.917	5.26602	11.378	1.09811	4.79	3.89	4.7939	0.800356	2.3735	4.59082	3.91688	4.08258	0.728094	73.3836	94.6697	5.06382	0.845419	2.50714	4.8493	4.13742	4.31245	0.769089	77.5154
B0339098	1100550	1100	550	1	0	3.72	3.53	63.175	5.11201	12.3582	0.846507	4.79	4	2.8239	1.11354	2.20981	0.998004	3.39024	4.87761	0.262114	84.0576	99.7328	2.83147	1.11652	2.21573	1.00068	3.39932	4.89068	0.262816	84.2828
B0339198	1100600	1100	600	1	0	4	3.7	54.213	4.14202	13.0885	1.17055	4.79	4.05	2.43687	1.11354	2.15866	3.59282	5.52972	1.03139	2.99974	64.4886	83.3513	2.92361	1.33596	2.58983	4.31045	6.63423	1.2374	3.59891	77.3696
B0339598	1100650	1100	650	1	0	3.87	3.64	60.324	5.01702	12.0239	1.08287	4.79	4.07	1.64777	0.956947	2.32235	2.99402	4.34478	2.77186	1.39794	88.5051	104.941	1.57019	0.911891	2.21301	2.85305	4.14021	2.64135	1.33212	84.338
B0339998	1100700	1100	700	1	0	3.87	3.69	57.341	4.62902	12.3873	0.901154	4.79	4.1	1.57981	0.835154	2.09728	1.79641	3.68648	2.77186	0.39317	71.6046	84.7648	1.86376	0.98526	2.47423	2.11929	4.34907	3.27006	0.463836	84.4745
B0340098	1100750	1100	750	1	0	3.97	3.76	56.435	4.71302	11.9743	1.34787	4.79	4.09	1.65172	1.04394	2.60881	4.99002	4.04854	2.0198	1.00477	74.7177	92.0853	1.79368	1.13367	2.83304	5.41891	4.39651	2.1934	1.09113	81.1397
B0340198	1100800	1100	800	1	0	3.75	3.64	67.589	5.17902	13.0505	1.83596	4.79	4.02	2.59967	1.04394	2.94642	3.19362	3.55482	4.64124	0.975646	79.1652	98.1206	2.64946	1.06394	3.00286	3.25479	3.62291	4.73014	0.994334	80.6815
B0340298	1100850	1100	850	1	0	4.04	3.76	42.89	3.95501	10.8445	1.38471	4.79	4.1	1.83621	1.06134	1.83128	3.59282	3.85106	2.04129	0.713532	60.4857	75.4132	2.43487	1.40737	2.42833	4.76418	5.10661	2.70681	0.946163	80.2057
B0340398	1100900	1100	900	1	0	4	3.62	76.475	6.13401	12.4674	1.09346	4.79	3.93	4.19422	1.14834	3.12034	12.3752	7.8996	2.25617	2.25708	67.6017	100.853	4.15875	1.13863	3.09395	12.2705	7.83279	2.23709	2.23799	67.0299
B0340698	1100950	1100	950	1	0	3.89	3.72	75.295	6.29302	11.9648	0.807734	4.79	4.02	2.34716	1.28753	2.55766	3.39322	4.31186	1.00E-20	0.53879	92.9523	107.389	2.18566	1.19894	2.38168	3.15975	4.01518	1.00E-20	0.501718	86.5566
B0340798	11001000	1100	1000	1	0	3.75	3.52	63.229	5.25201	12.039	0.762054	4.79	3.92	3.99291	0.991745	1.89267	1.1976	2.66612	4.44786	0.262114	94.7313	110.182	3.62392	0.900097	1.71777	1.08693	2.41974	4.03683	0.237892	85.9771
B0340898	11001050	1100	1050	1	0	3.82	3.68	54.135	4.87301	11.1092	0.914925	4.79	4.05	2.28739	1.16574	2.14843	2.3952	3.45608	3.78177	0.582474	72.0492	87.8663	2.60326	1.32672	2.44511	2.72596	3.93334	4.304	0.662909	81.9987
B0340998	11001100	1100	1100	1	0	4.14	3.88	48.055	4.40201	10.9166	0.900333	4.79	4.2	0.419568	1.37452	2.22005	7.78444	5.8918	0.472719	2.15516	63.5991	83.9174	0.499977	1.63794	2.64552	9.27631	7.02095	0.563315	2.56819	75.7877
B0341298	11001150	1100	1150	1	0	3.86	3.69	51.39	4.64902	11.0539	0.979539	4.79	4.02	2.65626	0.817755	2.20981	3.39322	2.8307	3.73878	0.378608	76.0521	92.0772	2.88482	0.888119	2.39995	3.68519	3.07427	4.06048	0.411185	82.596
B0341398	11001200	1100	1200	1	0	3.9	3.66	45.793	3.96301	11.5551	0.753204	4.79	4.01	2.99499	0.765558	1.85174	3.59282	3.25858	2.68591	0.218428	65.3781	80.7461	3.70915	0.948105	2.29329	4.44953	4.03559	3.32636	0.270512	80.9675
B0341498	11001250	1100	1250	1	0	3.94	3.68	55.572	4.77201	11.6454	0.798535	4.79	4.05	2.15461	1.02654	2.17912	3.19362	3.0611	3.09417	0.276676	78.7206	93.7064	2.29932	1.09549	2.32548	3.40811	3.26669	3.30198	0.295258	84.0077
B0341898	11001300	1100	1300	1	0	4.04	3.76	55.321	4.98202	11.1041	1.11768	4.79	4.15	0.557566	1.70511	2.28143	5.98802	5.36516	2.7074	0.53879	83.1681	102.312	0.544966	1.66658	2.22988	5.85271	5.24392	2.64622	0.526615	81.2887
B0342198	11001350	1100	1350	1	0	4.29	3.89	44.247	4.07901	10.8475	1.36645	4.67	4.52	1.00E-20	-999	1.58575	12.7745	9.54536	0.0859491	2.3299	44.0301	70.3516	1.00E-20	-999	2.25404	18.1581	13.5681	0.122171	3.31179	62.5858
B0342498	11001400	1100	1400	1	0	4.53	4.03	33.295	3.16101	10.533	2.08097	4.67	4.53	1.00E-20	-999	1.9029	19.7605	26.6612	1.00E-20	2.2134	22.2374	72.7754	1.00E-20	-999	2.61476	27.1527	36.6349	1.00E-20	3.04141	30.5562
B0342598	11001450	1100	1450	1	0	4.37	3.98	56.8449	5.84202	9.73035	1.64643	4.67	4.64	1.00E-20	-999	2.7725	38.7226	18.9261	1.00E-20	4.4705	27.5744	92.4661	1.00E-20	-999	2.9984	41.8776	20.4681	1.00E-20	4.83474	29.8211
B0342698	11001500	1100	1500	1	0	4.61	4.11	53.325	4.91701	10.845	1.76339	4.67	4.65	1.00E-20	-999	2.20981	35.9282	27.155	1.00E-20	2.78132	24.9059	92.9802	1.00E-20	-999	2.37665	38.6407	29.2051	1.00E-20	2.9913	26.7862
B0342798	11001550	1100	1550	1	0	4.18	3.88	57.234	5.37002	10.6581	1.89588	4.67	4.51	1.00E-20	-999	1.83128	26.1478	13.166	0.150411	4.22294	41.8065	87.3249	1.00E-20	-999	2.09709	29.9431	15.077	0.172243	4.83589	47.8747
B0343098	11001600	1100	1600	1	0	3.98	3.63	41.9911	3.48301	12.056	1.19598	4.67	4.33	1.00E-20	-999	2.92596	7.38522	4.67394	0.150411	4.44138	64.0437	83.6206	1.00E-20	-999	3.49909	8.83182	5.58946	0.179873	5.31135	76.5884
B0343398	11001650	1100	1650	1	0	4.1	3.93	43.592	4.30101	10.1353	1.1267	4.67	4.48	1.00E-20	-999	3.09988	4.79042	2.6332	1.00E-20	3.6259	57.8172	71.9666	1.00E-20	-999	4.30739	6.65645	3.65892	1.00E-20	5.03831	80.3389
B0343698	11001700	1100	1700	1	0	3.85	3.7	55.744	4.87101	11.444	1.10687	4.67	4.47	1.00E-20	-999	3.58072	5.58882	4.44354	0.300822	3.29098	83.1681	100.373	1.00E-20	-999	3.56741	5.56805	4.42703	0.299704	3.27875	82.859
B0344098	12000	1200	0	1	0	3.83	3.49	56.688	4.69101	12.0844	0.9506	4.67	4.3	1.00E-20	-999	1.82105	3.39322	3.25858	2.90078	0.582474	83.1681	95.1242	1.00E-20	-999	1.91439	3.56715	3.42561	3.04947	0.61233	87.4311
B0344198	120050	1200	50	1	0	4.06	3.63	48.154	3.87701	12.4204	0.945511	4.67	4.33	1.00E-20	-999	2.48604	3.79242	3.65356	0.880977	1.87848	68.4912	81.1827	1.00E-20	-999	3.06228	4.67146	4.50042	1.08518	2.31389	84.3667
B0344498	1200100	1200	100	1	0	3.93	3.71	45.0579	3.82101	11.7921	1.31078	4.67	4.28	1.00E-20	-999	2.15866	3.79242	3.42316	2.42806	0.990208	68.9361	81.7286	1.00E-20	-999	2.64125	4.64026	4.18845	2.97088	1.21158	84.3476
B0344598	1200150	1200	150	1	0	3.77	3.6	56.4119	4.35701	12.9474	0.957396	4.67	4.15	0.27312	-999	1.93359	2.3952	2.96236	3.56688	0.39317	84.0576	95.5819	0.285744	-999	2.02297	2.50591	3.09929	3.73175	0.411344	87.943
B0344698	1200200	1200	200	1	0	3.76	3.57	52.719	4.15801	12.6789	0.829787	4.67	4.11	1.0288	-999	1.70851	1.99601	3.09402	3.91068	0.62616	77.8311	90.1953	1.14064	-999	1.89423	2.21299	3.43036	4.33579	0.694227	86.2917
B0344798	1200250	1200	250	1	0	3.95	3.75	54.898	4.18701	13.1115	1.00187	4.67	4.3	1.00E-20	-999	2.04612	3.59282	3.19276	2.64293	0.480542	74.2731	86.2283	1.00E-20	-999	2.37291	4.16664	3.70268	3.06504	0.55729	86.1354
B0345098	1200300	1200	300	1	0	5.79	4.95	42.314	3.52101	12.0176	1.95165	4.67	4.96	1.00E-20	-999	6.95682	99.8004	48.7142	1.00E-20	4.01908	1.00E-20	159.49	1.00E-20	-999	4.36192	62.5747	30.5437	1.00E-20	2.51996	1.00E-20
B0345498	1200350	1200	350	1	0	5.8	5.04	47.899	3.84101	12.4704	1.85783	4.67	5.1	1.00E-20	-999	7.46836	115.768	49.7018	1.00E-20	3.08712	1.00E-20	176.025	1.00E-20	-999	4.24278	65.7679	28.2357	1.00E-20	1.7538	1.00E-20
B0345798	1200400	1200	400	1	0	5.47	4.78	54.809	4.71401	11.6268	1.78403	4.67	4.9	1.00E-20	-999	4.35825	93.8124	45.752	1.00E-20	3.68416	2.22374	149.831	1.00E-20	-999	2.90878	62.6121	30.5357	1.00E-20	2.45888	1.48417
B0346098	1200450	1200	450	1	0	4.29	3.9	53.686	4.63201	11.5902	1.29192	4.67	4.5	1.00E-20	-999	3.65233	13.7725	6.84632	0.386772	4.57242	55.5936	84.8239	1.00E-20	-999	4.30578	16.2366	8.07122	0.455971	5.39049	65.54
B0346198	1200500	1200	500	1	0	4.12	3.8	41.658	3.22801	12.9052	1.4361	4.67	4.42	1.00E-20	-999	1.59598	2.1956	2.92944	0.558669	1.93673	49.8117	59.0281	1.00E-20	-999	2.70376	3.71958	4.96279	0.946446	3.28103	84.3864
B0346298	1200550	1200	550	1	0	3.93	3.75	45.9359	3.61501	12.707	0.854451	4.67	4.08	1.80686	-999	1.66759	2.1956	2.73194	2.25617	0.364046	62.2647	73.2869	2.46546	-999	2.27543	2.9959	3.72773	3.07854	0.496741	84.9602
B0346598	1200600	1200	600	1	0	4.1	3.85	43.9619	3.53602	12.4326	1.86178	4.67	4.37	1.00E-20	-999	1.49367	5.58882	2.6332	1.3537	1.70374	46.6986	59.4717	1.00E-20	-999	2.51156	9.39744	4.42765	2.27621	2.86479	78.5224
B0346898	1200650	1200	650	1	0	3.82	3.67	53.009	4.25301	12.4639	1.15635	4.67	4.28	1.00E-20	-999	1.89267	2.79442	2.8636	3.09417	0.378608	66.7122	77.7357	1.00E-20	-999	2.43475	3.59477	3.68376	3.98037	0.487045	85.8193
B0347198	1200700	1200	700	1	0	4.15	3.75	43.1879	3.76801	11.4617	1.2144	4.67	4.36	1.00E-20	-999	1.80059	5.18962	4.01564	0.365283	3.0143	57.8172	72.2026	1.00E-20	-999	2.4938	7.18758	5.56163	0.505914	4.17478	80.0763
B0347298	1200750	1200	750	1	0	4.19	3.82	46.3571	3.92601	11.8077	1.30316	4.67	4.47	1.00E-20	-999	1.85174	4.79042	4.97018	0.386772	4.01908	65.8227	81.8409	1.00E-20	-999	2.26261	5.85333	6.07298	0.47259	4.91085	80.4276
B0347398	1200800	1200	800	1	0	3.75	3.7	41.39	3.26301	12.6846	0.885332	4.67	4.17	0.383304	-999	1.27883	1.39721	2.60028	2.47104	0.291238	69.8256	78.2475	0.489861	-999	1.63434	1.78563	3.32315	3.15798	0.372201	89.2368
B0347498	1200850	1200	850	1	0	3.78	3.62	58.1989	4.47101	13.0169	0.884397	4.67	4.2	1.00E-20	-999	2.11774	3.39322	3.88398	3.09417	0.597036	76.4967	89.5828	1.00E-20	-999	2.364	3.7878	4.33563	3.45398	0.666463	85.3922
B0347598	1200900	1200	900	1	0	3.81	3.63	67.533	5.36801	12.5806	1.15677	4.67	4.4	1.00E-20	-999	2.79296	4.59082	5.036	3.35202	1.77655	80.4996	98.048	1.00E-20	-999	2.84856	4.68222	5.13626	3.41875	1.81192	82.1022
B0347698	1200950	1200	950	1	0	4.05	3.65	50.965	4.11402	12.3881	1.19851	4.67	4.38	1.00E-20	-999	3.1408	7.78444	5.20058	1.84791	2.91238	75.1626	96.0487	1.00E-20	-999	3.27001	8.10468	5.41452	1.92393	3.03219	78.2547
B0347798	12001000	1200	1000	1	0	4.29	3.95	78.394	6.40902	12.2318	1.41331	4.67	4.51	1.00E-20	-999	2.62927	15.9681	12.1786	0.644619	4.4705	51.5907	87.4818	1.00E-20	-999	3.00551	18.2531	13.9213	0.736861	5.11021	58.9731
B0348098	12001050	1200	1050	1	0	4.02	3.79	69.597	5.35301	13.0015	0.884982	4.67	4.37	1.00E-20	-999	2.57812	5.38922	5.20058	3.00822	0.728094	90.7287	107.633	1.00E-20	-999	2.39529	5.00703	4.83177	2.79489	0.67646	84.2945
B0348198	12001100	1200	1100	1	0	4.05	3.79	64.684	4.93001	13.1205	0.763351	4.67	4.43	1.00E-20	-999	2.11774	9.38124	5.6943	2.68591	0.713532	62.2647	82.8574	1.00E-20	-999	2.55589	11.3222	6.87241	3.24161	0.861157	75.1468
B0348598	12001150	1200	1150	1	0	3.85	3.59	55.8321	4.21101	13.2586	0.715017	4.67	4.23	1.00E-20	-999	1.92336	2.79442	2.53446	3.30903	0.189304	77.3862	88.1368	1.00E-20	-999	2.18224	3.17055	2.8756	3.75443	0.214784	87.8024
B0348698	12001200	1200	1200	1	0	3.88	3.66	52.649	4.167	12.6347	0.939945	4.67	4.22	1.00E-20	-999	1.84151	3.19362	2.10656	3.65283	0.218428	70.7151	81.7281	1.00E-20	-999	2.25322	3.90762	2.57752	4.46949	0.267262	86.5248
B0348798	12001250	1200	1250	1	0	3.82	3.63	51.631	4.29501	12.0212	0.88098	4.67	4.27	1.00E-20	-999	2.3735	4.19162	3.65356	3.15864	0.553352	96.0657	109.996	1.00E-20	-999	2.15781	3.8107	3.32154	2.8716	0.503066	87.3356
B0348898	12001300	1200	1300	1	0	4.04	3.75	50.805	4.11001	12.3613	0.817459	4.67	4.29	1.00E-20	-999	2.0052	4.19162	3.55482	2.40658	0.247552	84.9471	97.3529	1.00E-20	-999	2.05972	4.30559	3.65148	2.47202	0.254283	87.2569
B0348998	12001350	1200	1350	1	0	4.2	3.89	50.108	3.50901	14.2798	0.66417	4.67	4.32	1.00E-20	-999	1.71874	7.38522	3.9498	3.43797	0.509666	53.8146	70.816	1.00E-20	-999	2.42705	10.4287	5.57755	4.85479	0.719705	75.9921
B0349298	12001400	1200	1400	1	0	4.45	3.84	179.45	12.623	14.2161	1.72164	4.67	4.39	1.00E-20	-999	5.40177	41.3174	17.7741	8.25111	1.84936	81.3891	155.983	1.00E-20	-999	3.46305	26.4884	11.3949	5.28975	1.18562	52.1782
B0349398	12001450	1200	1450	1	0	5.58	4.82	143.909	8.54202	16.8472	0.751507	4.67	5.48	1.00E-20	-999	4.22525	279.442	134.293	0.386772	2.38814	0.889497	421.625	1.00E-20	-999	1.00213	66.2774	31.8513	0.0917336	0.566413	0.210969
B0349498	12001500	1200	1500	1	0	4.22	3.73	35.506	2.74801	12.9206	0.820572	4.67	4.33	1.00E-20	-999	1.81082	7.98404	3.9498	1.05288	2.0969	84.5022	101.397	1.00E-20	-999	1.78587	7.87404	3.89538	1.03837	2.06801	83.338
B0349798	12001550	1200	1550	1	0	4.49	4	32.048	3.11901	10.2751	1.72446	4.67	4.52	1.00E-20	-999	1.23791	8.78244	6.08928	1.00E-20	3.40748	38.2485	57.7656	1.00E-20	-999	2.14299	15.2036	10.5414	1.00E-20	5.8988	66.2133
B0350198	12001600	1200	1600	1	0	4.2	3.81	54.388	5.13001	10.6019	1.72223	4.67	4.56	1.00E-20	-999	2.70088	15.3693	8.22876	0.214873	5.65	53.8146	85.9784	1.00E-20	-999	3.14135	17.8758	9.57073	0.249915	6.57142	62.5908
B0350298	12001650	1200	1650	1	0	4.98	4.31	118.738	8.58602	13.8292	1.5715	4.67	5.08	1.00E-20	-999	6.00538	128.743	82.9458	0.687594	5.75194	4.89222	229.026	1.00E-20	-999	2.62214	56.2133	36.2168	0.300225	2.51148	2.1361
B0350598	12001700	1200	1700	1	0	3.91	3.6	52.618	4.27601	12.3054	1.02322	4.67	4.33	1.00E-20	-999	3.19195	5.38922	3.9498	2.59996	1.31057	94.2867	110.728	1.00E-20	-999	2.88269	4.86708	3.56712	2.34806	1.18359	85.1516
B0350698	12001750	1200	1750	1	0	3.98	3.63	57.0571	4.51301	12.6428	1.31832	4.67	4.35	1.00E-20	-999	3.72395	5.98802	3.45608	2.68591	1.57268	76.4967	93.9233	1.00E-20	-999	3.96488	6.37544	3.67968	2.85968	1.67443	81.4459
B0351098	12001800	1200	1800	1	0	3.78	3.53	46.9281	3.92601	11.9531	1.40534	4.67	4.21	1.00E-20	-999	2.64973	4.59082	3.22568	2.98673	0.69897	85.8366	99.9885	1.00E-20	-999	2.65003	4.59135	3.22605	2.98707	0.69905	85.8465
B0351398	13000	1300	0	1	0	4.06	3.8	44.606	3.51	12.7083	1.23864	4.67	4.32	1.00E-20	-999	1.2686	4.19162	3.2915	1.31072	1.57268	57.3726	69.0077	1.00E-20	-999	1.83835	6.07413	4.76976	1.89938	2.27899	83.1394
B0351498	130050	1300	50	1	0	4.08	3.76	36.588	3.102	11.795	1.19764	4.67	4.26	1.00E-20	-999	1.5039	2.99402	3.42316	0.601644	2.15516	48.0327	58.7106	1.00E-20	-999	2.56155	5.09962	5.83057	1.02476	3.67082	81.8126
B0351598	1300100	1300	100	1	0	3.75	3.52	64.812	4.62902	14.0012	0.770119	4.67	4.13	0.35661	-999	2.06659	2.3952	4.11438	5.11398	0.218428	92.5077	106.773	0.333989	-999	1.9355	2.24326	3.85339	4.78958	0.204572	86.6396
B0351698	1300150	1300	150	1	0	3.82	3.53	61.201	4.91401	12.4544	1.38814	4.67	4.16	0.272452	-999	2.31212	9.78044	4.93726	4.14705	1.61637	78.7206	101.786	0.267671	-999	2.27155	9.60883	4.85063	4.07428	1.58801	77.3393
B0351798	1300200	1300	200	1	0	4.83	4.23	58.194	4.81601	12.0834	1.7981	4.67	4.59	1.00E-20	-999	2.84411	30.3394	15.1409	1.00E-20	3.96082	32.022	84.3072	1.00E-20	-999	3.37351	35.9867	17.9592	1.00E-20	4.69808	37.9825
B0351898	1300250	1300	250	1	0	5.4	4.71	62.824	5.05901	12.4182	2.10417	4.67	4.93	1.00E-20	-999	2.82365	115.768	57.2722	1.00E-20	2.50464	1.77899	180.147	1.00E-20	-999	1.56741	64.2631	31.7919	1.00E-20	1.39033	0.987521
B0352298	1300300	1300	300	1	0	5.76	5.1	82.379	7.10902	11.588	2.25641	4.67	5.33	1.00E-20	-999	8.38911	178.643	73.0714	1.00E-20	2.5192	1.00E-20	262.623	1.00E-20	-999	3.19435	68.0226	27.8237	1.00E-20	0.959246	1.00E-20
B0352398	1300350	1300	350	1	0	3.9	3.72	40.028	3.40402	11.759	1.43447	4.67	4.31	1.00E-20	-999	1.62667	2.99402	3.489	1.41816	0.902836	66.2676	76.6983	1.00E-20	-999	2.12087	3.90363	4.54899	1.84901	1.17713	86.4003
B0352498	1300400	1300	400	1	0	3.8	3.58	53.737	4.12702	13.0208	1.05215	4.67	4.15	0.26085	-999	1.57552	1.79641	2.79778	4.27596	0.422294	84.5022	95.631	0.272767	-999	1.6475	1.87848	2.9256	4.47131	0.441587	88.3628
B0352798	1300450	1300	450	1	0	3.91	3.79	38.031	3.19901	11.8884	0.961364	4.67	4.15	0.73482	-999	1.5039	2.59482	2.33696	0.838005	0.975646	67.1571	76.1413	0.965074	-999	1.97514	3.4079	3.06924	1.10059	1.28136	88.2006
B0353198	1300500	1300	500	1	0	4.53	3.98	37.5449	3.42601	10.9588	1.39759	4.67	4.4	1.00E-20	-999	3.69326	13.1737	6.1222	1.00E-20	5.12578	40.4721	68.587	1.00E-20	-999	5.38478	19.2073	8.92618	1.00E-20	7.4734	59.0084
B0353298	1300550	1300	550	1	0	3.98	3.77	40.027	3.32301	12.0454	1.18699	4.67	4.21	0.385476	-999	1.43229	2.99402	3.2915	1.22477	1.19407	52.4802	63.0023	0.611844	-999	2.27339	4.75224	5.22441	1.94401	1.89528	83.2989
B0353398	1300600	1300	600	1	0	3.73	3.51	65.518	5.14301	12.7392	0.925267	4.67	4.1	1.14385	-999	2.10751	3.59282	4.77268	4.85613	0.684408	79.1652	96.3226	1.18752	-999	2.18797	3.72999	4.95489	5.04153	0.710537	82.1876
B0353698	1300650	1300	650	1	0	3.88	3.71	43.693	3.817	11.4469	1.20043	4.67	4.27	1.00E-20	-999	1.69828	3.39322	2.6332	0.322308	3.50942	55.1487	66.7051	1.00E-20	-999	2.54595	5.0869	3.94752	0.483183	5.2611	82.6754
B0354098	1300700	1300	700	1	0	3.82	3.58	52.5531	4.11702	12.7648	1.27922	4.67	4.23	1.00E-20	-999	2.5065	6.18762	4.44354	2.72888	1.47075	80.0547	97.392	1.00E-20	-999	2.57362	6.35331	4.56253	2.80195	1.51013	82.1984
B0354498	1300750	1300	750	1	0	3.99	3.77	30.5199	2.795	10.9195	1.20464	4.67	4.22	0.291277	-999	3.56026	4.79042	2.8307	0.150411	2.0241	51.5907	65.2379	0.446484	-999	5.45735	7.343	4.33904	0.230558	3.10264	79.0809
B0354798	1300800	1300	800	1	0	3.68	3.5	51.418	4.45201	11.5494	1.05535	4.67	4.14	0.401098	-999	2.15866	2.3952	2.76486	4.12557	0.553352	84.9471	97.3458	0.412034	-999	2.21752	2.46051	2.84025	4.23806	0.568439	87.2632
B0354898	1300850	1300	850	1	0	3.69	3.48	62.5651	5.04202	12.4087	0.96526	4.67	4.14	0.329635	-999	2.83388	5.98802	5.99054	3.86772	1.16495	87.6156	107.79	0.305812	-999	2.62908	5.55526	5.5576	3.5882	1.08076	81.2836
B0354998	1300900	1300	900	1	0	4.03	3.8	42.493	3.77601	11.2534	1.05353	4.67	4.32	1.00E-20	-999	2.3735	11.5768	5.99054	0.23636	2.59202	47.5881	70.3573	1.00E-20	-999	3.3735	16.4543	8.51445	0.335942	3.68408	67.6378
B0355098	1300950	1300	950	1	0	3.95	3.68	102.013	8.00802	12.7389	1.18478	4.67	4.28	1.00E-20	-999	3.25334	10.5788	6.94508	7.2627	0.46598	98.2893	126.795	1.00E-20	-999	2.56583	8.34323	5.47741	5.72791	0.367507	77.5183
B0355198	13001000	1300	1000	1	0	3.78	3.6	73.463	5.83802	12.5835	0.777754	4.67	4.24	1.00E-20	-999	2.61904	8.38324	4.8056	3.97515	0.262114	101.403	121.448	1.00E-20	-999	2.15651	6.90274	3.95692	3.27313	0.215824	83.495
B0355298	13001050	1300	1050	1	0	3.87	3.76	57.2069	4.67702	12.2315	0.939831	4.67	4.18	0.283139	-999	2.30189	7.18562	3.489	2.04129	1.25232	68.4912	85.0445	0.33293	-999	2.70669	8.44925	4.10256	2.40026	1.47255	80.5357
B0749697	13001100	1300	1100	1	0	-999	3.61	68.84	5.47201	12.5804	0.875074	4.81	4.2	0.258523	-999	2.78273	15.3693	5.77988	2.66442	0.69897	69.8256	98.5104	0.262432	-999	2.82481	15.6017	5.86728	2.70471	0.709539	70.8815
B0749297	13001150	1300	1150	1	0	-999	3.5	75.908	6.05402	12.5384	0.818887	4.81	4.02	2.51464	-999	1.85174	5.98802	4.77268	1.93385	0.39317	85.8366	104.178	2.41379	-999	1.77748	5.74787	4.58127	1.85629	0.377402	82.3942
B0750097	13001200	1300	1200	1	0	-999	3.23	62.407	5.07302	12.3017	0.85368	4.81	4.34	1.00E-20	-999	1.82105	4.79042	3.45608	2.3636	0.451418	84.9471	98.804	1.00E-20	-999	1.84309	4.84841	3.49792	2.39221	0.456882	85.9754
B0750197	13001250	1300	1250	1	0	-999	3.62	68.3769	5.44102	12.5669	0.879066	4.81	4.27	1.00E-20	-999	2.30189	5.38922	4.19008	3.41649	0.262114	88.5051	105.231	1.00E-20	-999	2.18746	5.12132	3.98179	3.24666	0.249084	84.1055
B0750497	13001300	1300	1300	1	0	-999	3.86	66.573	5.49402	12.1174	1.49515	4.81	4.45	1.00E-20	-999	2.47581	7.58484	4.40732	0.601644	1.99498	63.5991	81.7946	1.00E-20	-999	3.02686	9.27303	5.38828	0.735555	2.43901	77.7546
B0750797	13001350	1300	1350	1	0	-999	3.75	22.112	1.83501	12.0501	0.816753	4.81	4.38	1.00E-20	-999	1.82105	3.39322	3.4857	1.09585	0.349484	69.8256	81.0844	1.00E-20	-999	2.24587	4.1848	4.29885	1.35149	0.431013	86.1147
B0751197	13001400	1300	1400	1	0	-999	3.75	32.669	2.96701	11.0107	0.847442	4.81	4.32	1.00E-20	-999	1.25837	6.58682	5.28944	0.580155	0.655284	58.7067	74.2425	1.00E-20	-999	1.69495	8.87203	7.12454	0.781432	0.882627	79.0742
B0751497	13001450	1300	1450	1	0	-999	3.91	15.157	1.577	9.61129	0.970724	4.81	4.48	1.00E-20	-999	1.10491	10.978	6.13536	1.00E-20	2.49008	42.696	64.7093	1.00E-20	-999	1.7075	16.9651	9.48142	1.00E-20	3.8481	65.9812
B0355398	13001500	1300	1500	1	0	3.84	3.65	48.002	4.12202	11.6453	1.01562	4.67	4.15	0.517245	-999	2.4042	6.58682	3.68648	2.66442	1.33969	75.1626	92.3615	0.560022	-999	2.60303	7.13156	3.99136	2.88477	1.45049	81.3787
B0355798	13001550	1300	1550	1	0	4.65	4.12	37.6651	3.78601	9.94849	1.89912	4.67	4.52	1.00E-20	-999	2.04612	41.517	21.2302	1.00E-20	2.95606	17.7899	85.5393	1.00E-20	-999	2.39202	48.5356	24.8192	1.00E-20	3.45579	20.7973
B0356098	13001600	1300	1600	1	0	4.68	4.19	66.083	6.58301	10.0384	1.83452	4.67	4.82	1.00E-20	-999	4.52194	64.8702	45.4228	1.00E-20	3.80064	12.453	131.069	1.00E-20	-999	3.45005	49.4932	34.6556	1.00E-20	2.89972	9.5011
B0356398	13001650	1300	1650	1	0	4.37	3.93	85.143	7.09002	12.0089	2.06235	4.67	4.36	1.00E-20	-999	3.5398	50.8982	28.636	0.23636	5.70826	35.58	124.599	1.00E-20	-999	2.84095	40.8496	22.9825	0.189697	4.58131	28.5556
B0356698	13001700	1300	1700	1	0	4.2	3.83	118.226	9.82003	12.0393	1.82262	4.67	4.3	1.00E-20	-999	3.88764	34.531	18.1033	3.91068	1.9076	68.0466	130.387	1.00E-20	-999	2.98162	26.4835	13.8843	2.99929	1.46303	52.1882
B0356798	13001750	1300	1750	1	0	4.13	3.79	62.025	4.99501	12.4174	1.35947	4.67	4.28	1.00E-20	-999	3.42726	19.1617	7.8996	2.66442	1.32513	72.0492	106.527	1.00E-20	-999	3.21727	17.9876	7.41558	2.50117	1.24394	67.6347
B0357098	13001800	1300	1800	1	0	3.65	3.5	57.862	4.72701	12.2407	1.54805	4.67	4.1	0.425258	-999	2.74181	2.79442	2.69904	4.98504	0.509666	109.408	123.563	0.344163	-999	2.21896	2.26153	2.18434	4.03441	0.412475	88.5443
B0357198	14000	1400	0	1	0	4.38	3.87	70.473	5.09201	13.8399	1.30521	4.67	4.29	1.00E-20	-999	3.20219	18.9621	8.72248	0.70908	6.21792	39.5826	77.3964	1.00E-20	-999	4.13739	24.5	11.2699	0.916167	8.03386	51.1427
B0357298	140050	1400	50	1	0	3.83	3.65	34.594	2.904	11.9125	1.30226	4.67	4.1	1.7591	-999	1.23791	1.39721	2.60028	0.666105	1.42706	52.4802	61.5679	2.85717	-999	2.01064	2.26938	4.22343	1.0819	2.31786	85.2395
B0357598	1400100	1400	100	1	0	3.67	3.55	49.0339	3.69701	13.2631	0.853795	4.67	4.05	1.89469	-999	1.49367	0.798404	2.46862	2.85781	0.291238	78.7206	88.525	2.14029	-999	1.68729	0.901897	2.78861	3.22825	0.32899	88.9247
B0357698	1400150	1400	150	1	0	3.83	3.82	47.5391	3.59301	13.231	1.40398	4.67	4.29	1.00E-20	-999	1.43229	0.798404	2.46862	0.988416	1.00477	58.7067	65.3992	1.00E-20	-999	2.19007	1.22082	3.77469	1.51136	1.53636	89.7667
B0357798	1400200	1400	200	1	0	4.25	3.9	55.702	4.84801	11.4897	1.36853	4.67	4.33	1.00E-20	-999	2.62927	19.5609	13.0014	0.365283	3.07256	53.3697	91.9991	1.00E-20	-999	2.85793	21.2621	14.1321	0.397051	3.33977	58.0111
B0358098	1400250	1400	250	1	0	4.38	3.96	90.1729	6.92801	13.0157	1.93156	4.67	4.34	1.00E-20	-999	3.24311	155.689	64.5134	8.25111	2.15516	33.3561	267.208	1.00E-20	-999	1.2137	58.2651	24.1435	3.0879	0.806548	12.4832
B0358398	1400300	1400	300	1	0	5.57	4.88	98.218	8.37002	11.7345	2.3918	4.67	5.16	1.00E-20	-999	6.92613	194.611	101.378	0.107436	1.2232	1.77899	306.025	1.00E-20	-999	2.26326	63.5932	33.1274	0.0351069	0.399706	0.581322
B0358798	1400350	1400	350	1	0	3.97	3.77	35.945	3.23301	11.1181	1.30795	4.67	4.12	1.47252	-999	2.03589	4.79042	4.3777	0.193385	2.08234	53.8146	68.7669	2.14132	-999	2.96057	6.96617	6.366	0.281218	3.02811	78.2565
B0358898	1400400	1400	400	1	0	3.6	3.56	57.323	4.59201	12.4832	0.985904	4.67	3.92	3.88956	-999	1.85174	1.39721	2.69904	4.01811	0.320362	83.1681	97.3441	3.99568	-999	1.90226	1.43533	2.77268	4.12774	0.329103	85.4372
B0358998	1400450	1400	450	1	0	3.6	3.49	69.678	5.12501	13.5957	0.806377	4.67	3.86	4.92021	-999	2.3735	1.99601	3.9498	4.68423	0.291238	86.7261	104.941	4.68855	-999	2.26175	1.90203	3.76383	4.46368	0.277525	82.6427
B0359098	1400500	1400	500	1	0	3.65	3.51	66.0591	5.01202	13.1801	0.826182	4.67	3.87	4.81167	-999	2.11774	2.3952	3.35734	4.7487	0.23299	80.0547	97.7183	4.92402	-999	2.16719	2.45113	3.43573	4.85958	0.23843	81.924
B0359198	1400550	1400	550	1	0	3.67	3.6	57.092	4.82902	11.8227	1.05083	4.67	3.95	3.56776	-999	2.16889	3.79242	3.489	3.24459	0.78634	70.7151	87.7641	4.06517	-999	2.47127	4.32115	3.97543	3.69694	0.89597	80.5741
B0359298	1400600	1400	600	1	0	3.84	3.66	44.6131	3.505	12.7284	1.46928	4.67	4	3.03237	-999	2.17912	4.79042	3.32442	1.61155	1.13583	56.4831	72.5568	4.17931	-999	3.00333	6.6023	4.58182	2.22109	1.56544	77.8467
B0359398	1400650	1400	650	1	0	4.1	3.77	59.367	4.62201	12.8444	1.4259	4.67	4.06	2.39508	-999	4.0104	23.7524	7.8996	0.365283	4.31032	46.6986	89.4317	2.67811	-999	4.48432	26.5593	8.83311	0.408449	4.81968	52.2171
B0359798	1400700	1400	700	1	0	3.72	3.58	57.783	4.52502	12.7697	0.840637	4.67	3.96	3.20028	-999	1.74944	1.99601	2.92944	3.60987	0.276676	84.5022	98.2639	3.25682	-999	1.78035	2.03127	2.9812	3.67365	0.281564	85.9952
B0359898	1400750	1400	750	1	0	3.72	3.63	65.7149	4.89101	13.4359	0.89022	4.67	4	2.5104	-999	2.10751	1.99601	4.21312	3.30903	0.509666	87.1707	101.816	2.46562	-999	2.06992	1.96041	4.13797	3.25001	0.500576	85.6159
B0359998	1400800	1400	800	1	0	4.08	3.8	34.555	2.96901	11.6386	0.862706	4.67	4.18	0.743362	-999	1.74944	6.38722	4.3777	1.00E-20	3.72784	52.9251	69.9107	1.0633	-999	2.50239	9.13626	6.26185	1.00E-20	5.33229	75.7039
B0360098	1400850	1400	850	1	0	5.18	4.44	183.191	12.939	14.158	1.11543	4.67	4.62	1.00E-20	-999	7.07959	155.689	115.861	3.99663	1.2232	3.558	287.407	1.00E-20	-999	2.46326	54.1702	40.3125	1.39058	0.425598	1.23797
B0360198	1400900	1400	900	1	0	5.12	4.61	79.9179	6.42601	12.4366	1.42653	4.67	4.73	1.00E-20	-999	2.5065	103.792	75.7046	1.00E-20	5.9558	1.33425	189.293	1.00E-20	-999	1.32414	54.8314	39.9933	1.00E-20	3.14634	0.70486
B0360298	1400950	1400	950	1	0	3.63	3.5	71.051	5.72002	12.4215	0.782503	4.67	3.92	3.60552	-999	2.38374	4.39122	4.27896	4.31895	0.218428	104.071	118.877	292,494	-999	193,379	356,234	347,127	350,371	0,177198	844,266
B0360598	14001000	1400	1000	1	0	3.68	3.6	60.7469	4.68901	12.9552	0.702819	4.67	4	2.57163	-999	1.93359	3.39322	3.55482	3.60987	0.23299	83.6127	95.5156	2,6	-999	195,492	343,066	359,404	36,497	0,23556	845,352
B0360698	14001050	1400	1050	1	0	3.65	3.62	54.249	4.28701	12.6543	0.760245	4.67	4	2.71629	-999	1.73921	2.79442	2.92944	2.98673	0.276676	75.1626	85.8109	30,656	-999	196,287	315,378	330,616	337,082	0,312256	848,285
B0360798	14001100	1400	1100	1	0	3.8	3.5	80.41	5.75601	13.9697	0.843381	4.67	4.06	1.80032	-999	1.89267	3.79242	3.19276	2.40658	0.39317	76.0521	85.7376	201,086	-999	211,401	423,592	356,613	268,802	0,439149	849,459
B0361098	14001150	1400	1150	1	0	3.95	3.68	51.615	3.99601	12.9166	0.898679	4.67	4.27	1.00E-20	-999	0.869603	1.99601	1.57992	1.13883	0.160181	58.2621	62.0106	1.00E-20	-999	135,861	311,844	246,837	177,924	0,250257	910,251
B0361398	14001200	1400	1200	1	0	3.79	3.56	84.323	5.89502	14.3041	1.34155	4.67	3.93	3.42663	-999	2.87481	13.5729	4.87142	6.96189	0.291238	104.071	122.497	251,828	-999	211,274	997,494	358,008	51,164	0,214035	764,834
B0361698	14001250	1400	1250	1	0	4.15	4.02	66.43	4.97902	13.342	1.82922	4.67	4.3	1.00E-20	-999	1.8722	5.18962	2.60028	1.26775	1.31057	77.3862	84.437	1.00E-20	-999	208,889	579,027	290,124	141,448	146,226	863,429
B0361998	14001300	1400	1300	1	0	3.97	3.69	54.4959	4.51901	12.0593	1.45542	4.67	4.06	2.00947	-999	3.0385	8.18364	3.19276	2.25617	1.03389	65.8227	77.3535	234,924	-999	355,226	956,736	37,326	263,765	12,087	769,522
B0362298	14001350	1400	1350	1	0	4.1	3.72	48.257	4.25902	11.3305	1.08413	4.72	4.39	1.00E-20	-999	2.28143	10.978	5.6943	1.1818	1.29601	63.5991	85.0306	1.00E-20	-999	2.68307	12.9106	6.69677	1.38985	1.52417	74.7955
B0362698	14001400	1400	1400	1	0	3.79	3.55	56.798	4.92802	11.5255	1.00186	4.72	4.34	1.00E-20	-999	3.04873	8.18364	4.08146	3.05118	0.53879	85.3917	104.296	1.00E-20	-999	2.92315	7.84655	3.91334	2.9255	0.516597	81.8744
B0362998	14001450	1400	1450	1	0	4.03	3.73	41.416	3.75402	11.0324	1.04988	4.72	4.43	1.00E-20	-999	1.83128	4.79042	3.55482	1.37519	1.32513	60.9306	73.8074	1.00E-20	-999	2.48116	6.49043	4.81635	1.86321	1.79539	82.5535
B0363298	14001500	1400	1500	1	0	4.01	3.7	46.5809	4.31801	10.7876	1.05754	4.72	4.44	1.00E-20	-999	2.01543	4.19162	4.11438	2.14873	1.16495	78.2757	91.9108	1.00E-20	-999	2.19281	4.56053	4.47649	2.33784	1.26748	85.1649
B0363698	14001550	1400	1550	1	0	4.41	3.99	42.0919	4.20601	10.0076	1.67502	4.72	4.68	1.00E-20	-999	2.07682	22.954	12.3431	0.171898	3.75696	33.801	75.1038	1.00E-20	-999	2.76527	30.563	16.4347	0.228881	5.00236	45.0057
B0363998	14001600	1400	1600	1	0	4.4	4.01	50.169	4.87502	10.291	1.72772	4.72	4.72	1.00E-20	-999	1.85174	25.7486	22.3822	0.214873	3.27642	28.9087	82.3825	1.00E-20	-999	2.24773	31.2549	27.1686	0.260824	3.97708	35.0908
B0364098	14001650	1400	1650	1	0	4.38	4.01	33.828	3.315	10.2045	1.50003	4.72	4.61	1.00E-20	-999	1.4016	9.58084	5.43098	0.150411	3.52398	38.6931	58.7809	1.00E-20	-999	2.38445	16.2992	9.23936	0.255884	5.99511	65.826
B0364498	14001700	1400	1700	1	0	4.27	3.82	95.127	7.83202	12.1459	1.62863	4.72	4.63	1.00E-20	-999	3.24311	26.547	14.4826	3.7173	2.06778	65.3781	115.436	1.00E-20	-999	2.80944	22.9972	12.546	3.22023	1.79128	56.6358
B0364598	14001750	1400	1750	1	0	3.77	3.54	46.693	4.09102	11.4135	1.17284	4.72	4.33	1.00E-20	-999	1.89267	5.58882	2.66612	2.79334	1.13583	91.6182	105.695	1.00E-20	-999	1.79069	5.28769	2.52247	2.64283	1.07463	86.6817
B0364898	14001800	1400	1800	1	0	3.87	3.5	46.128	4.19502	10.9959	1.21937	4.72	4.33	1.00E-20	-999	2.26097	3.99202	2.46862	2.77186	0.742656	81.8337	94.0698	1.00E-20	-999	2.4035	4.24368	2.62424	2.9466	0.789473	86.9925
B0365198	14001850	1400	1850	1	0	3.92	3.53	29.92	2.89801	10.3243	1.13044	4.72	4.37	1.00E-20	-999	3.08965	5.78842	4.21312	1.71898	2.54832	78.7206	96.0791	1.00E-20	-999	3.21574	6.02464	4.38505	1.78913	2.65231	81.9331
B0365498	15000	1500	0	1	0	3.91	3.69	43.506	3.93402	11.0589	1.42315	4.72	4.4	1.00E-20	-999	2.30189	7.58484	4.47644	0.150411	6.59652	60.9306	82.0407	1.00E-20	-999	2.80579	9.24522	5.45636	0.183337	8.04055	74.2687
B0365798	150050	1500	50	1	0	3.63	3.46	67.024	5.10701	13.1239	0.8557	4.72	4.2	1.00E-20	-999	2.09728	2.3952	3.45608	4.70571	0.349484	88.9497	101.953	1.00E-20	-999	2.0571	2.34932	3.38988	4.61557	0.342789	87.2458
B0366098	1500100	1500	100	1	0	4.18	3.95	23.413	1.862	12.5741	1.28396	4.72	4.35	1.00E-20	-999	0.859372	1.1976	1.15203	0.128924	1.39794	30.6876	35.4235	1.00E-20	-999	2.42599	3.38081	3.25216	0.36395	3.94636	86.6306
B0366198	1500150	1500	150	1	0	4.69	3.97	19.987	1.80701	11.0608	1.25626	4.72	4.44	1.00E-20	-999	1.64713	7.98404	6.08928	0.128924	2.2134	23.5717	41.6345	1.00E-20	-999	3.95617	19.1765	14.6256	0.309657	5.31626	56.6158
B0366298	1500200	1500	200	1	0	5.32	4.52	114.901	8.47202	13.5624	1.48402	4.72	5.15	1.00E-20	-999	6.70106	164.671	78.996	0.773541	3.58222	1.33425	256.058	1.00E-20	-999	2.61701	64.31	30.8508	0.302096	1.39899	0.521073
B0366598	1500250	1500	250	1	0	4.08	3.79	53.568	4.69301	11.4144	0.733425	4.72	4.52	1.00E-20	-999	3.37611	13.7725	7.04382	0.193385	5.31508	48.4776	78.1785	1.00E-20	-999	4.31846	17.6167	9.00992	0.247363	6.79865	62.0089
B0366698	1500300	1500	300	1	0	3.85	3.77	39.04	3.28001	11.9024	0.824924	4.72	4.42	1.00E-20	-999	1.2686	1.59681	2.10656	0.838005	0.917398	51.1461	57.8735	1.00E-20	-999	2.19202	2.75914	3.63994	1.44799	1.58518	88.3757
B0366798	1500350	1500	350	1	0	3.75	3.56	56.629	4.41501	12.8265	0.875436	4.72	4.27	1.00E-20	-999	1.96428	1.99601	2.89652	3.39498	0.349484	76.4967	87.098	1.00E-20	-999	2.25525	2.29168	3.32559	3.89789	0.401254	87.8283
B0367098	1500400	1500	400	1	0	3.9	3.81	40.714	3.45001	11.8011	1.20546	4.72	4.43	1.00E-20	-999	1.29929	4.19162	2.4028	0.150411	3.40748	49.3671	60.8187	1.00E-20	-999	2.13633	6.89199	3.95076	0.24731	5.60268	81.1709
B0367198	1500450	1500	450	1	0	4.27	4.08	18.481	1.499	12.3289	1.73318	4.72	4.4	1.00E-20	-999	2.2712	2.79442	1.67867	1.00E-20	1.06302	20.9032	28.7105	1.00E-20	-999	7.91069	9.73309	5.84689	1.00E-20	3.70255	72.8068
B0367298	1500500	1500	500	1	0	3.7	3.57	53.534	4.57302	11.7065	1.1053	4.72	4.36	1.00E-20	-999	1.93359	2.59482	4.24604	3.52392	0.611598	79.1652	92.0752	1.00E-20	-999	2.10001	2.81815	4.61149	3.82722	0.664237	85.9788
B0367698	1500550	1500	550	1	0	4.09	3.84	29.695	2.37301	12.5136	1.09281	4.72	4.31	0.141859	-999	1.98474	6.78642	2.96236	1.00E-20	3.29098	32.022	47.1884	0.300623	-999	4.20599	14.3815	6.27773	1.00E-20	6.97413	67.8599
B0367998	1500600	1500	600	1	0	3.7	3.65	38.281	3.48201	10.9939	1.45911	4.72	4.32	1.00E-20	-999	1.64713	4.19162	2.92944	0.816516	1.82023	65.3781	76.783	1.00E-20	-999	2.14518	5.45905	3.81522	1.06341	2.37062	85.1466
B0368098	1500650	1500	650	1	0	3.62	3.4	78.102	5.81902	13.4218	0.926304	4.72	4.14	0.23099	-999	2.56789	7.18562	6.31968	5.41479	0.39317	95.6208	117.733	0.196198	-999	2.18111	6.10332	5.36781	4.59921	0.333951	81.2183
B0368198	1500700	1500	700	1	0	3.83	3.66	43.7751	3.66201	11.9538	1.25828	4.72	4.27	1.00E-20	-999	1.32998	7.18562	6.08928	1.03139	1.73286	46.2537	63.6228	1.00E-20	-999	2.09041	11.2941	9.57091	1.6211	2.72365	72.6999
B0368298	1500750	1500	750	1	0	4.07	3.78	41.016	3.46001	11.8543	1.10766	4.72	4.35	1.00E-20	-999	2.24051	7.58484	4.67394	0.171898	4.49962	75.1626	94.3334	1.00E-20	-999	2.3751	8.04046	4.9547	0.182224	4.76991	79.6776
B0368398	1500800	1500	800	1	0	4.32	3.8	39.225	3.10001	12.6532	0.791909	4.72	4.39	1.00E-20	-999	1.57552	8.58284	4.87142	1.56857	0.728094	58.2621	75.5885	1.00E-20	-999	2.08434	11.3547	6.44466	2.07514	0.963234	77.078
B0368498	1500850	1500	850	1	0	4.52	4.06	92.652	7.60902	12.1766	1.49584	4.72	4.76	1.00E-20	-999	3.06919	9.58084	30.9402	0.193385	5.41702	24.4612	73.6618	1.00E-20	-999	4.1666	13.0065	42.0031	0.262531	7.35391	33.2074
B0368798	1500900	1500	900	1	0	4.17	3.68	84.879	6.97302	12.1725	1.08444	4.72	4.46	1.00E-20	-999	2.72135	8.58284	9.87452	3.50244	0.597036	70.7151	95.9933	1.00E-20	-999	2.83494	8.94108	10.2867	3.64863	0.621956	73.6667
B0368898	1500950	1500	950	1	0	3.83	3.73	65.8959	5.49602	11.9897	0.816611	4.72	4.42	1.00E-20	-999	2.32235	4.79042	3.35734	1.26775	1.9076	83.6127	97.2582	1.00E-20	-999	2.38782	4.92547	3.45199	1.30349	1.96138	85.9698
B0368998	15001000	1500	1000	1	0	3.74	3.56	63.643	4.97102	12.8028	0.817258	4.72	4.27	1.00E-20	-999	1.97451	3.79242	3.55482	3.84621	0.291238	81.3891	94.8483	1.00E-20	-999	2.08176	3.99841	3.7479	4.05512	0.307057	85.8098
B0369298	15001050	1500	1050	1	0	3.79	3.62	54.1341	4.51601	11.9872	0.846971	4.72	4.29	1.00E-20	-999	1.64713	3.59282	2.96236	3.09417	0.247552	77.8311	89.3751	1.00E-20	-999	1.84294	4.01993	3.31452	3.462	0.276981	87.0836
B0369598	15001100	1500	1100	1	0	3.85	3.65	68.92	5.43201	12.6878	1.32267	4.72	4.34	1.00E-20	-999	2.67019	7.98404	3.65356	4.36191	0.422294	78.2757	97.3677	1.00E-20	-999	2.74238	8.19989	3.75233	4.47983	0.433711	80.3919
B0369898	15001150	1500	1150	1	0	3.79	3.63	59.503	4.75501	12.5137	1.05754	4.72	4.29	1.00E-20	-999	2.51673	6.58682	3.81814	2.94376	0.364046	74.7177	90.9472	1.00E-20	-999	2.76724	7.24247	4.19819	3.23678	0.400283	82.155
B0370198	15001200	1500	1200	1	0	3.8	3.72	55.001	4.52701	12.1495	1.36719	4.72	4.37	1.00E-20	-999	1.97451	2.99402	2.36988	2.64293	0.46598	75.1626	85.6099	1.00E-20	-999	2.3064	3.49728	2.76823	3.08718	0.544306	87.7966
B0370498	15001250	1500	1250	1	0	3.8	3.59	60.271	4.93302	12.2179	0.90978	4.72	4.27	1.00E-20	-999	2.0052	3.99202	3.19276	3.95367	0.189304	89.8392	103.172	1.00E-20	-999	1.94355	3.86929	3.0946	3.83212	0.183484	87.0771
B0370598	15001300	1500	1300	1	0	3.72	3.5	63.936	4.89401	13.0641	0.79995	4.72	4.15	1.00E-20	-999	2.09728	5.18962	3.9498	4.87761	0.247552	103.182	119.544	1.00E-20	-999	1.7544	4.34118	3.30406	4.08018	0.20708	86.313
B0370698	15001350	1500	1350	1	0	3.72	3.52	60.327	5.09901	11.8311	0.689104	4.72	4.28	1.00E-20	-999	1.86197	3.19362	3.25858	3.8892	0.3058	88.5051	101.014	1.00E-20	-999	1.84328	3.16156	3.22587	3.85016	0.30273	87.6167
B0370798	15001400	1500	1400	1	0	3.86	3.64	51.8161	4.17502	12.411	0.785024	4.72	4.32	1.00E-20	-999	2.23028	8.18364	4.11438	2.38509	0.597036	58.2621	75.7725	1.00E-20	-999	2.94339	10.8003	5.42991	3.1477	0.787932	76.8908
B0371098	15001450	1500	1450	1	0	4.75	4.28	53.075	5.36801	9.88728	1.71876	4.72	4.93	1.00E-20	-999	2.26097	59.8802	25.8384	1.00E-20	2.92694	7.11597	98.0225	1.00E-20	-999	2.30658	61.0882	26.3597	1.00E-20	2.98599	7.25953
B0371398	15001500	1500	1500	1	0	4.3	3.92	46.0101	4.50901	10.204	1.67015	4.72	4.51	1.00E-20	-999	1.73921	20.5588	11.5203	1.00E-20	3.87346	36.9141	74.6059	1.00E-20	-999	2.3312	27.5565	15.4415	1.00E-20	5.19189	49.4788
B0371798	15001550	1500	1550	1	0	5.48	4.91	70.977	6.17802	11.4886	1.69193	4.72	5.37	1.00E-20	-999	3.24311	137.725	102.037	1.00E-20	2.69394	1.00E-20	245.699	1.00E-20	-999	1.31995	56.0544	41.5293	1.00E-20	1.09644	1.00E-20
B0372098	15001600	1500	1600	1	0	4.65	4.19	94.153	7.71802	12.1991	1.95002	4.72	4.72	1.00E-20	-999	3.78533	80.8384	46.7394	0.386772	7.51392	17.7899	157.054	1.00E-20	-999	2.41021	51.4717	29.7601	0.246267	4.78429	11.3273
B0372198	15001650	1500	1650	1	0	4.79	4.09	159.173	11.782	13.5098	1.78269	4.72	4.55	1.00E-20	-999	5.44269	91.8164	36.2066	4.01811	6.27616	37.8036	181.564	1.00E-20	-999	2.99767	50.5697	19.9415	2.21305	3.45672	20.8211
B0372298	15001700	1500	1700	1	0	4.42	3.89	34.436	2.87401	11.9819	0.929107	4.72	4.72	1.00E-20	-999	5.43246	22.954	11.6848	0.150411	3.5531	64.9332	108.708	1.00E-20	-999	4.9973	21.1153	10.7488	0.138362	3.26848	59.7318
B0372598	15001750	1500	1750	1	0	4.16	3.83	44.394	4.15101	10.6947	1.0232	4.72	4.42	1.00E-20	-999	2.79296	5.18962	6.48426	0.365283	4.0482	66.2676	85.1479	1.00E-20	-999	3.28013	6.09483	7.61529	0.428998	4.75432	77.8265
B0372998	15001800	1500	1800	1	0	4.1	3.78	55.266	4.54802	12.1517	1.11737	4.72	4.33	1.00E-20	-999	6.11791	8.98204	5.85888	0.429747	4.354	63.5991	89.3417	1.00E-20	-999	6.84777	10.0536	6.55783	0.481015	4.87342	71.1864
B0373398	15001850	1500	1850	1	0	3.97	3.65	40.094	3.75701	10.6718	1.37572	4.72	4.18	0.373663	-999	2.65996	2.3952	2.66612	0.494208	2.41728	69.3807	80.3871	0.46483	-999	3.30894	2.97958	3.3166	0.614785	3.00705	86.3082
B0373698	16000	1600	0	1	0	3.94	3.72	44.076	3.48002	12.6654	0.822019	4.71	4.24	1.00E-20	-999	1.91313	4.19162	4.41062	0.945441	2.34446	59.1516	72.9569	1.00E-20	-999	2.62227	5.74534	6.04551	1.29589	3.21349	81.0775
B0373798	160050	1600	50	1	0	3.76	3.64	61.419	4.92302	12.4759	0.91087	4.71	4.32	1.00E-20	-999	1.97451	1.99601	3.25858	3.56688	0.46598	77.3862	88.6482	1.00E-20	-999	2.22735	2.25161	3.67586	4.02364	0.525651	87.2958
B0373898	1600100	1600	100	1	0	3.83	3.65	57.426	4.76802	12.044	0.778138	4.71	4.3	1.00E-20	-999	1.78013	2.1956	3.19276	2.98673	0.582474	74.7177	85.4554	1.00E-20	-999	2.08311	2.56929	3.73617	3.49507	0.681612	87.4347
B0374198	1600150	1600	150	1	0	4.45	3.94	25.236	2.30501	10.9483	1.23478	4.71	4.37	1.00E-20	-999	4.72655	7.18562	5.66138	1.00E-20	3.37836	40.4721	61.424	1.00E-20	-999	7.69496	11.6984	9.21689	1.00E-20	5.50007	65.8897
B0374298	1600200	1600	200	1	0	3.94	3.69	47.887	3.95301	12.1141	0.988884	4.71	4.33	1.00E-20	-999	1.5039	2.3952	4.6081	1.43965	1.03389	59.5962	70.5769	1.00E-20	-999	2.13087	3.39375	6.52919	2.03983	1.46491	84.4415
B0374398	1600250	1600	250	1	0	3.83	3.59	57.636	4.47501	12.8795	0.666286	4.71	4.22	1.00E-20	-999	1.58575	1.79641	2.96236	2.96525	0.247552	79.1652	88.7225	1.00E-20	-999	1.78731	2.02475	3.3389	3.34216	0.279018	89.2279
B0374498	1600300	1600	300	1	0	3.8	3.46	67.0259	5.04502	13.2856	0.908086	4.71	4.2	1.00E-20	-999	1.6369	4.59082	4.04854	5.43627	1.16495	73.8282	90.7057	1.00E-20	-999	1.80463	5.06123	4.46338	5.99331	1.28432	81.3931
B0374598	1600350	1600	350	1	0	4.39	3.89	40.05	3.64801	10.9786	1.18332	4.71	4.56	1.00E-20	-999	3.49887	9.18164	7.57046	0.107436	4.48506	42.696	67.5395	1.00E-20	-999	5.18048	13.5945	11.2089	0.159071	6.64065	63.2163
B0374698	1600400	1600	400	1	0	4.9	4.15	93.376	6.45802	14.4589	1.48084	4.71	4.68	1.00E-20	-999	4.39917	63.8722	21.3948	0.193385	8.7808	21.3479	119.988	1.00E-20	-999	3.66634	53.2322	17.8308	0.16117	7.31807	17.7917
B0375098	1600450	1600	450	1	0	4.27	3.85	35.272	3.05301	11.5532	1.17931	4.71	4.48	1.00E-20	-999	2.03589	5.18962	4.3777	1.00E-20	4.79086	43.5855	59.9796	1.00E-20	-999	3.3943	8.65231	7.29865	1.00E-20	7.98748	72.6672
B0375198	1600500	1600	500	1	0	4.02	3.72	45.493	3.86101	11.7827	1.20905	4.71	4.49	1.00E-20	-999	1.56529	4.59082	3.88398	2.5355	0.611598	53.3697	66.5569	1.00E-20	-999	2.35181	6.89759	5.83558	3.80952	0.91891	80.1866
B0375298	1600550	1600	550	1	0	3.85	3.6	59.413	4.91102	12.0979	0.776841	4.71	4.33	1.00E-20	-999	1.91313	2.3952	4.1802	4.03962	0.39317	81.8337	94.755	1.00E-20	-999	2.01903	2.52778	4.41159	4.26323	0.414933	86.3635
B0375398	1600600	1600	600	1	0	3.85	3.71	49.554	3.87001	12.8046	0.808143	4.71	4.22	1.00E-20	-999	1.72898	2.3952	3.25858	2.85781	0.46598	68.9361	79.6426	1.00E-20	-999	2.17092	3.00744	4.0915	3.58829	0.585089	86.5568
B0375498	1600650	1600	650	1	0	3.9	3.6	58.566	4.61201	12.6986	1.03296	4.71	4.31	1.00E-20	-999	2.02566	5.98802	5.2335	3.35202	1.26688	72.0492	89.9153	1.00E-20	-999	2.25285	6.65962	5.82048	3.72798	1.40897	80.1301
B0375598	1600700	1600	700	1	0	3.73	3.48	66.72	5.23901	12.7352	0.832259	4.71	4.11	0.853995	-999	1.95405	2.59482	3.58774	5.62968	0.422294	88.9497	103.992	0.821212	-999	1.87904	2.49521	3.45002	5.41357	0.406083	85.5351
B0375698	1600750	1600	750	1	0	3.86	3.57	47.856	3.93201	12.1709	0.839974	4.71	4.26	1.00E-20	-999	1.54482	2.3952	3.81814	3.7173	0.451418	76.9416	88.8685	1.00E-20	-999	1.73832	2.69522	4.29639	4.18292	0.507962	86.5792
B0376098	1600800	1600	800	1	0	3.9	3.63	49.5159	4.41102	11.2255	1.47478	4.71	4.38	1.00E-20	-999	2.1382	5.78842	4.04854	0.558669	3.82978	64.9332	81.2968	1.00E-20	-999	2.63012	7.12011	4.97995	0.687197	4.71086	79.8718
B0376198	1600850	1600	850	1	0	3.95	3.77	53.772	4.62301	11.6314	1.10736	4.71	4.32	1.00E-20	-999	1.59598	4.79042	2.60028	3.11565	0.524228	73.3836	86.0102	1.00E-20	-999	1.85557	5.5696	3.02322	3.62242	0.609495	85.3196
B0376498	1600900	1600	900	1	0	3.91	3.69	64.669	5.52202	11.7111	0.019785	4.71	4.32	1.00E-20	-999	2.65996	8.58284	5.82596	3.5454	0.582474	81.3891	102.586	1.00E-20	-999	2.59291	8.36648	5.6791	3.45603	0.567791	79.3374
B0376598	1600950	1600	950	1	0	4.31	3.87	30.359	2.55801	11.8682	0.0120495	4.71	4.33	1.00E-20	-999	1.32998	8.38324	3.55482	1.26775	0.53879	57.3726	72.4472	1.00E-20	-999	1.83579	11.5715	4.90677	1.7499	0.7437	79.1923
B0376698	16001000	1600	1000	1	0	3.92	3.6	58.191	4.79701	12.1307	0.781226	4.71	4.22	1.00E-20	-999	1.73921	3.79242	3.489	4.44786	0.23299	71.6046	85.3061	1.00E-20	-999	2.03879	4.44566	4.08998	5.214	0.273122	83.9384
B0376998	16001050	1600	1050	1	0	3.98	3.71	55.7179	4.56802	12.1974	0.760892	4.71	4.29	1.00E-20	-999	1.75967	2.99402	3.39024	2.90078	0.218428	69.3807	80.6438	1.00E-20	-999	2.18203	3.71265	4.20397	3.59703	0.270855	86.0335
B0377298	16001100	1600	1100	1	0	4	3.73	51.0479	4.20901	12.1282	0.975977	4.71	4.3	1.00E-20	-999	1.51413	5.78842	3.39024	2.66442	0.334924	64.9332	78.6253	1.00E-20	-999	1.92575	7.36203	4.31189	3.38876	0.425975	82.5856
B0377598	16001150	1600	1150	1	0	3.91	3.66	51.172	4.22901	12.1002	0.789555	4.71	4.2	1.00E-20	-999	1.42206	3.79242	3.2915	3.28755	0.189304	75.1626	87.1454	1.00E-20	-999	1.63182	4.35183	3.77702	3.77249	0.217228	86.2496
B0377698	16001200	1600	1200	1	0	4.07	3.79	53.5719	4.36201	12.2815	0.755747	4.71	4.33	1.00E-20	-999	1.36067	3.19362	3.58774	2.62145	0.349484	70.7151	81.8281	1.00E-20	-999	1.66284	3.90284	4.38448	3.20361	0.427095	86.4191
B0377998	16001250	1600	1250	1	0	4.12	3.83	32.386	2.65201	12.2119	0.710396	4.71	4.24	0.296921	-999	1.36067	4.39122	2.60028	0.966927	0.524228	47.1432	57.2834	0.518337	-999	2.37533	7.66578	4.53933	1.68797	0.915148	82.2982
B0378098	16001300	1600	1300	1	0	4.39	3.94	78.0701	5.84902	13.3476	0.940193	4.71	4.43	1.00E-20	-999	1.80059	13.7725	6.68176	4.55529	0.553352	65.3781	92.7416	1.00E-20	-999	1.94151	14.8504	7.20471	4.91181	0.59666	70.4949
B0378398	16001350	1600	1350	1	0	4.72	4.1	47.119	4.23401	11.1287	1.44885	4.71	4.57	1.00E-20	-999	1.39136	34.1318	19.5844	0.128924	4.03364	24.4612	83.7313	1.00E-20	-999	1.6617	40.7635	23.3896	0.153973	4.81736	29.2139
B0378498	16001400	1600	1400	1	0	5.7	5.23	148.655	11.355	13.0916	1.77364	4.71	5.5	1.00E-20	-999	7.87758	287.426	173.627	1.00E-20	2.78132	1.00E-20	471.712	1.00E-20	-999	1.67	60.9325	36.8078	1.00E-20	0.589623	1.00E-20
B0378598	16001450	1600	1450	1	0	5.5	4.88	178.88	9.74403	18.3579	2.06965	4.71	5.55	1.00E-20	-999	6.59875	309.382	168.69	0.214873	3.17448	0.889497	488.95	1.00E-20	-999	1.34958	63.2748	34.5005	0.0439458	0.649244	0.18192
B0378698	16001500	1600	1500	1	0	4.98	4.3	59.978	5.01502	11.9597	1.19517	4.71	4.92	1.00E-20	-999	2.24051	50.8982	27.3194	1.00E-20	8.73712	9.33972	98.535	1.00E-20	-999	2.27382	51.6549	27.7256	1.00E-20	8.86702	9.47858
B0378798	16001550	1600	1550	1	0	4.96	4.3	39.8599	3.45801	11.5268	1.55701	4.71	4.76	1.00E-20	-999	2.35304	42.9142	20.901	1.00E-20	2.76676	10.674	79.609	1.00E-20	-999	2.95575	53.9062	26.2546	1.00E-20	3.47544	13.408
B0378898	16001600	1600	1600	1	0	4.88	4.33	36.853	3.80501	9.68539	1.96088	4.71	4.83	1.00E-20	-999	2.7725	31.1378	18.2678	1.00E-20	2.66482	10.674	65.5169	1.00E-20	-999	4.23173	47.5264	27.8826	1.00E-20	4.06738	16.292
B0379198	16001650	1600	1650	1	0	4.3	3.8	36.763	3.50302	10.4947	1.29304	4.71	4.37	1.00E-20	-999	4.55263	14.5709	4.6081	0.107436	3.64046	49.3671	76.8466	1.00E-20	-999	5.92431	18.961	5.99649	0.139806	4.73731	64.2411
B0379598	16001700	1600	1700	1	0	4.12	3.87	40.943	3.812	10.7406	1.24877	4.71	4.26	1.00E-20	-999	2.2712	14.1717	4.47644	0.107436	4.39768	48.9222	74.3467	1.00E-20	-999	3.05488	19.0616	6.02103	0.144507	5.9151	65.8028
B0379898	16001750	1600	1750	1	0	4	3.81	39.743	3.96001	10.0361	1.24292	4.71	4.28	1.00E-20	-999	3.78533	5.78842	3.85106	0.128924	3.8152	64.0437	81.4126	1.00E-20	-999	4.64956	7.10998	4.7303	0.158359	4.68625	78.6656
B0380298	16001800	1600	1800	1	0	4.06	3.81	37.541	3.58001	10.4863	1.23271	4.71	4.18	0.536616	-999	4.63447	5.98802	3.12692	0.128924	4.03364	63.1542	81.6028	0.657595	-999	5.6793	7.33801	3.83188	0.15799	4.94302	77.3922
B0380598	16001850	1600	1850	1	0	4.03	3.77	41.271	3.98001	10.3696	1.38	4.71	4.27	1.00E-20	-999	2.75204	6.58682	3.489	0.429747	2.62114	74.7177	90.5964	1.00E-20	-999	3.03769	7.27051	3.85115	0.474353	2.89321	82.4731
B0380898	17000	1700	0	1	0	3.91	3.67	48.876	4.28301	11.4116	0.846185	4.71	4.12	0.977465	-999	1.55505	1.79641	2.66612	3.63135	0.291238	77.8311	88.7487	1.10139	-999	1.75219	2.02415	3.00412	4.09172	0.32816	87.6983
B0380998	170050	1700	50	1	0	4.02	3.84	45.954	3.96301	11.5957	1.12436	4.71	4.15	1.16411	-999	1.53459	3.59282	2.6332	0.429747	2.69394	54.7041	66.7525	1.74392	-999	2.29893	5.3823	3.94472	0.643792	4.03571	81.9506
B0381098	1700100	1700	100	1	0	4.04	3.83	59.667	4.65601	12.8151	1.06457	4.71	4.35	1.00E-20	-999	2.30189	2.1956	4.47644	1.37519	2.56288	63.1542	76.0662	1.00E-20	-999	3.02617	2.88643	5.88493	1.80789	3.36928	83.0253
B0381198	1700150	1700	150	1	0	3.81	3.62	49.353	4.21302	11.7144	1.1017	4.71	4.12	1.32878	-999	1.51413	3.79242	3.58774	1.39667	2.72306	63.5991	77.9419	1.70483	-999	1.94264	4.8657	4.6031	1.79194	3.4937	81.5981
B0381298	1700200	1700	200	1	0	3.98	3.7	57.6369	4.96001	11.6203	1.2517	4.71	4.4	1.00E-20	-999	2.09728	3.39322	3.58774	2.3636	2.05322	64.0437	77.5388	1.00E-20	-999	2.70481	4.37616	4.62703	3.04828	2.64799	82.5957
B0381398	1700250	1700	250	1	0	3.85	3.55	59.319	4.72901	12.5436	0.898986	4.71	4.12	1.09884	-999	1.79036	3.19362	3.42316	4.38339	0.509666	72.9387	87.3377	1.25815	-999	2.04993	3.65663	3.91945	5.0189	0.583558	83.5134
B0381698	1700300	1700	300	1	0	4.09	3.68	64.5641	5.33702	12.0974	0.789444	4.71	4.29	1.00E-20	-999	2.12797	4.39122	4.5752	3.52392	0.23299	79.6101	94.4614	1.00E-20	-999	2.25274	4.64869	4.84346	3.73054	0.246651	84.2779
B0381798	1700350	1700	350	1	0	4.2	3.79	38.191	3.34601	11.4139	1.30861	4.71	4.32	1.00E-20	-999	1.53459	1.79641	4.97018	0.214873	2.97062	58.7067	70.1934	1.00E-20	-999	2.18623	2.55923	7.08069	0.306116	4.23205	83.6356
B0381898	1700400	1700	400	1	0	4.26	3.86	46.773	4.14401	11.2869	1.30401	4.71	4.46	1.00E-20	-999	1.70851	4.59082	3.19276	0.70908	2.65026	52.9251	65.7765	1.00E-20	-999	2.59745	6.97942	4.85395	1.07801	4.02919	80.462
B0382198	1700450	1700	450	1	0	4.13	3.81	40.236	3.66601	10.9754	1.31615	4.71	4.32	1.00E-20	-999	1.38113	3.19362	3.19276	0.537183	1.92217	50.2566	60.4835	1.00E-20	-999	2.28348	5.28015	5.27873	0.888148	3.17801	83.0914
B0382298	1700500	1700	500	1	0	3.94	3.69	47.0111	3.93501	11.9469	1.0466	4.71	4.26	1.00E-20	-999	1.5039	2.99402	2.8307	2.92227	0.757218	71.6046	82.6127	1.00E-20	-999	1.82042	3.62416	3.42647	3.53731	0.916588	86.675
B0382398	1700550	1700	550	1	0	3.88	3.58	53.058	4.40001	12.0586	0.968463	4.71	4.12	0.955327	-999	1.59598	1.99601	3.62066	5.04951	0.53879	78.7206	92.4769	1.03304	-999	1.72581	2.15839	3.9152	5.46029	0.582621	85.1246
B0382498	1700600	1700	600	1	0	4.02	3.87	34.924	2.96401	11.7827	1.33733	4.71	4.26	1.00E-20	-999	1.84151	2.1956	2.10656	0.923952	1.49987	51.5907	60.1582	1.00E-20	-999	3.06111	3.64971	3.5017	1.53587	2.49321	85.7584
B0382598	1700650	1700	650	1	0	4.7	4.09	67.341	5.55801	12.116	1.57464	4.71	4.41	1.00E-20	-999	3.23288	15.3693	9.87452	2.17022	1.74742	42.2511	74.6454	1.00E-20	-999	4.33098	20.5897	13.2286	2.90737	2.34096	56.6024
B0382998	1700700	1700	700	1	0	4.25	3.88	47.527	3.68601	12.8939	1.34412	4.71	4.32	1.00E-20	-999	2.69065	10.7784	7.57046	0.322308	6.40722	51.5907	79.3597	1.00E-20	-999	3.39045	13.5817	9.53943	0.406136	8.07364	65.0087
B0383398	1700750	1700	750	1	0	4.16	3.81	32.978	3.22801	10.2162	1.10022	4.71	4.21	0.494538	-999	2.54743	6.78642	5.99054	1.00E-20	5.97036	52.0356	73.8249	0.66988	-999	3.45064	9.19259	8.11453	1.00E-20	8.08719	70.4852
B0383498	1700800	1700	800	1	0	4.14	3.92	89.673	7.85403	11.4175	1.55586	4.71	4.42	1.00E-20	-999	2.64973	29.7406	11.1911	0.300822	9.15942	64.4886	117.53	1.00E-20	-999	2.25451	25.3047	9.52191	0.255953	7.79326	54.8699
B0383898	1700850	1700	850	1	0	4.06	3.79	62.104	5.56502	11.1597	1.08724	4.71	4.28	1.00E-20	-999	2.78273	12.7745	6.81342	3.26607	0.509666	86.7261	112.872	1.00E-20	-999	2.46539	11.3177	6.03641	2.89361	0.451543	76.8358
B0383998	1700900	1700	900	1	0	3.86	3.64	69.531	5.62401	12.3632	0.750572	4.71	4.1	0.892802	-999	2.12797	4.99002	4.34478	4.59828	0.276676	93.8418	111.072	0.803805	-999	1.91585	4.4926	3.91168	4.13991	0.249096	84.4874
B0384098	1700950	1700	950	1	0	3.78	3.63	64.356	5.30102	12.1403	0.72394	4.71	4.01	2.40657	-999	2.12797	3.99202	3.35734	5.78007	0.262114	89.3946	107.321	2.2424	-999	1.98281	3.7197	3.12832	5.38578	0.244234	83.2965
B0384198	17001000	1700	1000	1	0	3.96	3.76	51.9911	4.25801	12.2102	0.757535	4.71	4.15	0.805473	-999	1.82105	4.39122	3.35734	3.05118	0.218428	68.0466	81.6913	0.985996	-999	2.22918	5.37538	4.10979	3.73501	0.267382	83.2972
B0384298	17001050	1700	1050	1	0	4.08	3.81	55.3189	4.60501	12.0128	1.13735	4.71	4.42	1.00E-20	-999	2.14843	14.5709	6.18802	2.12724	1.25232	56.9277	83.2146	1.00E-20	-999	2.58179	17.51	7.43622	2.55633	1.50493	68.4107
B0384598	17001100	1700	1100	1	0	4	3.73	56.9221	4.85301	11.7292	0.763934	4.71	4.22	1.00E-20	-999	2.1382	6.98602	5.036	2.68591	0.69897	72.0492	89.5943	1.00E-20	-999	2.38654	7.79739	5.62089	2.99786	0.78015	80.4172
B0384698	17001150	1700	1150	1	0	4.04	3.71	50.048	4.22302	11.8512	0.739917	4.71	4.1	1.47642	-999	1.71874	7.98404	3.489	3.41649	0.524228	68.9361	87.545	1.68647	-999	1.96326	9.11993	3.98538	3.90255	0.59881	78.7436
B0384798	17001200	1700	1200	1	0	3.94	3.67	60.779	5.08102	11.962	0.939818	4.71	4.2	1.00E-20	-999	2.22005	7.58484	4.11438	3.82473	0.728094	81.3891	99.8612	1.00E-20	-999	2.22314	7.59538	4.1201	3.83005	0.729106	81.5022
B0385198	17001250	1700	1250	1	0	3.95	3.64	59.69	4.80402	12.425	0.68759	4.71	4.1	1.11347	-999	1.73921	4.79042	3.45608	3.99663	0.189304	84.5022	99.7873	1.11584	-999	1.74292	4.80063	3.46345	4.00515	0.189707	84.6823
B0385298	17001300	1700	1300	1	0	4.28	3.84	62.079	5.30902	11.6931	0.697263	4.71	4.25	1.00E-20	-999	2.02566	14.1717	6.28678	3.26607	0.524228	80.0547	106.329	1.00E-20	-999	1.90509	13.3282	5.91257	3.07166	0.493024	75.2896
B0385398	17001350	1700	1350	1	0	4.86	4.17	62.248	5.26302	11.8274	1.5962	4.71	4.7	1.00E-20	-999	1.8722	49.9002	23.5342	0.193385	6.58196	21.7927	103.875	1.00E-20	-999	1.80236	48.0387	22.6563	0.186171	6.33642	20.9797
B0385698	17001400	1700	1400	1	0	4.62	4	50.449	4.97501	10.1405	1.48608	4.71	4.6	1.00E-20	-999	1.85174	17.5649	12.3431	0.128924	5.85388	44.0301	81.7726	1.00E-20	-999	2.2645	21.4802	15.0944	0.157662	7.15873	53.8446
B0385798	17001450	1700	1450	1	0	4.32	3.82	50.399	4.63402	10.8759	1.21735	4.71	4.37	1.00E-20	-999	2.2712	10.3792	4.64102	2.10575	0.873712	63.5991	83.87	1.00E-20	-999	2.708	12.3753	5.53359	2.51073	1.04175	75.8306
B0385898	17001500	1700	1500	1	0	5.52	4.91	149.969	10.33	14.5178	2.33594	4.71	5.36	1.00E-20	-999	5.63707	274.452	152.232	0.128924	2.6357	0.889497	435.975	1.00E-20	-999	1.29298	62.9513	34.9176	0.0295714	0.604553	0.204025
B0385998	17001550	1700	1550	1	0	5.55	4.92	88.987	7.36602	12.0807	1.88506	4.71	5.43	1.00E-20	-999	6.59875	189.621	153.878	1.00E-20	2.47552	1.00E-20	352.573	1.00E-20	-999	1.8716	53.7821	43.6443	1.00E-20	0.70213	1.00E-20
B0386098	17001600	1700	1600	1	0	5.13	4.45	60.805	5.40101	11.2581	2.01178	4.71	4.87	1.00E-20	-999	2.15866	61.8762	32.7504	1.00E-20	4.13558	9.33972	110.261	1.00E-20	-999	1.95777	56.1179	29.7026	1.00E-20	3.75072	8.47056
B0386198	17001650	1700	1650	1	0	4.42	3.85	54.185	4.94302	10.9619	1.36521	4.71	4.21	1.00E-20	-999	3.15103	12.7745	4.97018	0.537183	4.00452	76.9416	102.379	1.00E-20	-999	3.07781	12.4777	4.85469	0.5247	3.91147	75.1537
B0386498	17001700	1700	1700	1	0	4.29	3.84	53.117	4.87702	10.8913	1.22352	4.71	4.33	1.00E-20	-999	2.51673	7.18562	3.88398	1.24626	2.4027	66.2676	83.5029	1.00E-20	-999	3.01394	8.60523	4.65131	1.49248	2.87738	79.3596
B0386798	17001750	1700	1750	1	0	3.98	3.57	66.681	5.66602	11.7686	1.01876	4.71	4.12	0.687965	-999	3.55003	6.98602	4.1473	4.64124	0.961084	89.3946	110.368	0.623337	-999	3.21654	6.32975	3.7577	4.20524	0.8708	80.9968
B0387098	17001800	1700	1800	1	0	4.48	3.79	55.607	4.45701	12.4763	0.883325	4.71	4.26	1.00E-20	-999	6.95682	27.9442	13.166	0.62313	5.09666	55.1487	108.936	1.00E-20	-999	6.38615	25.6519	12.086	0.572015	4.67858	50.6249
B0387398	17001850	1700	1850	1	0	4.75	3.96	81.804	6.62903	12.3403	1.03424	4.71	4.43	1.00E-20	-999	4.75724	33.533	22.7114	2.3636	1.95129	46.2537	111.57	1.00E-20	-999	4.26391	30.0556	20.3562	2.11849	1.74894	41.4571
B0387698	17001850B	1700	1850B	1	0	4.5	3.84	61.425	5.22302	11.7604	0.819631	4.71	4.32	1.00E-20	-999	2.49627	8.78244	6.28678	3.52392	0.422294	66.7122	88.2239	1.00E-20	-999	2.82947	9.95472	7.12594	3.99429	0.478662	75.6169
B0387898	17001900	1700	1900	1	0	4.27	3.8	99.7889	8.10003	12.3196	1.0697	4.71	4.21	1.00E-20	-999	5.06416	24.7504	11.1911	3.91068	0.78634	90.7287	136.431	1.00E-20	-999	3.71188	18.1413	8.20275	2.86642	0.576365	66.5015
B0387998	18000	1800	0	1	0	4.11	3.78	44.485	3.71701	11.968	1.24459	4.71	4.23	0.0789471	-999	1.9029	5.98802	4.83852	0.515694	2.86868	56.9277	73.1205	0.107968	-999	2.60242	8.18925	6.61719	0.705266	3.92322	77.8546
B0388098	180050	1800	50	1	0	4	3.75	52.716	4.23102	12.4594	1.29919	4.71	4.08	1.85356	-999	1.58575	2.3952	2.79778	2.3636	1.20864	64.4886	76.6931	2.41685	-999	2.06766	3.1231	3.64802	3.08189	1.57594	84.0866
B0388198	1800100	1800	100	1	0	3.84	3.65	60.4739	4.96001	12.1923	1.33192	4.71	4.16	0.5928	-999	2.01543	6.38722	3.7194	2.98673	0.946522	70.7151	87.3632	0.678547	-999	2.30696	7.31111	4.2574	3.41875	1.08343	80.9438
B0388298	1800150	1800	150	1	0	4.7	4	70.344	4.39701	15.9981	1.54242	4.71	4.32	1.00E-20	-999	1.99497	11.5768	5.06892	2.85781	2.27166	56.0382	79.8084	1.00E-20	-999	2.4997	14.5057	6.35136	3.58084	2.84639	70.2159
B0388398	1800200	1800	200	1	0	4.05	3.71	54.796	4.63402	11.8247	1.68507	4.71	4.24	1.00E-20	-999	2.79296	9.18164	5.29932	0.300822	5.89756	69.8256	93.2979	1.00E-20	-999	2.99359	9.84121	5.68	0.322432	6.32121	74.8416
B0388498	1800250	1800	250	1	0	3.87	3.65	60.395	5.03502	11.995	1.07297	4.71	3.94	3.72848	-999	1.86197	3.19362	3.42316	3.39498	0.69897	77.3862	93.6874	3.9797	-999	1.98743	3.4088	3.65381	3.62373	0.746066	82.6004
B0388598	1800300	1800	300	1	0	4.14	3.83	37.532	3.353	11.1936	1.09659	4.71	4.17	1.07564	-999	1.24814	3.19362	3.85106	0.128924	3.11624	48.9222	61.5358	1.74799	-999	2.02832	5.18986	6.25824	0.209511	5.06411	79.502
B0388698	1800350	1800	350	1	0	3.97	3.73	42.818	3.75201	11.412	1.12175	4.71	4.19	0.211304	-999	2.28143	5.38922	5.10184	0.988416	2.22796	69.3807	85.5809	0.246906	-999	2.66582	6.29722	5.96142	1.15495	2.60334	81.0703
B0388798	1800400	1800	400	1	0	4.09	3.83	44.325	3.73301	11.8738	1.46745	4.71	4.16	1.05006	-999	2.59858	3.19362	2.89652	0.214873	2.99974	54.2592	67.2126	1.5623	-999	3.86621	4.75152	4.30949	0.319692	4.46306	80.7277
B0389098	1800450	1800	450	1	0	4.08	3.76	41.79	3.70602	11.2762	1.55429	4.71	4.2	0.352715	-999	1.5039	3.59282	4.08146	0.279334	2.53376	60.4857	72.8297	0.484301	-999	2.06495	4.93318	5.60412	0.383544	3.47902	83.0509
B0389198	1800500	1800	500	1	0	3.99	3.71	55.834	4.73201	11.7992	0.997008	4.71	4.22	1.00E-20	-999	1.91313	4.79042	4.64102	1.86939	1.79111	69.3807	84.3858	1.00E-20	-999	2.26712	5.67681	5.49976	2.21529	2.12253	82.2185
B0389298	1800550	1800	550	1	0	4.15	3.82	37.903	3.18601	11.8967	1.43707	4.71	4.22	0.592337	-999	1.49367	3.99202	2.76486	0.945441	0.742656	45.3642	55.8952	1.05973	-999	2.67227	7.14197	4.94651	1.69145	1.32866	81.1594
B0389398	1800600	1800	600	1	0	4.06	3.78	48.003	4.08501	11.751	1.35191	4.71	4.25	1.00E-20	-999	2.28143	2.99402	3.85106	1.16031	1.99498	64.9332	77.215	1.00E-20	-999	2.95465	3.87751	4.98745	1.5027	2.58367	84.094
B0389498	1800650	1800	650	1	0	4.02	3.75	43.936	3.47401	12.6471	1.20678	4.71	4.15	0.865624	-999	1.47321	1.99601	2.8636	1.89088	0.582474	65.8227	75.4945	1.14661	-999	1.95141	2.64391	3.79312	2.50466	0.771545	87.1887
B0389598	1800700	1800	700	1	0	4.03	3.79	39.096	3.29401	11.8688	1.7852	4.71	4.23	0.217043	-999	1.16629	1.99601	2.1724	1.11734	1.01933	52.9251	60.6135	0.358077	-999	1.92414	3.29301	3.58402	1.84338	1.68169	87.3157
B0389898	1800750	1800	750	1	0	3.84	3.68	52.925	4.35801	12.1443	0.798671	4.71	4.15	0.63625	-999	1.51413	1.39721	3.25858	3.73878	0.436856	74.2731	85.2549	0.746291	-999	1.776	1.63886	3.82216	4.38541	0.512412	87.1189
B0390198	1800800	1800	800	1	0	3.82	3.73	51.769	4.43301	11.6781	0.879014	4.71	4.03	2.4402	-999	1.92336	3.79242	4.1473	3.80325	0.495104	70.7151	87.3167	2.79465	-999	2.20274	4.34329	4.74972	4.3557	0.567021	80.9869
B0390498	1800850	1800	850	1	0	4.08	3.95	56.54	4.54502	12.44	1.034	4.71	4.24	1.00E-20	-999	1.64713	4.19162	3.91688	3.07269	0.597036	72.9387	86.3641	1.00E-20	-999	1.90719	4.85343	4.53531	3.55783	0.691301	84.4549
B0390598	1800900	1800	900	1	0	4.2	3.62	272.54	17.0881	15.9491	1.2621	4.71	3.8	6.11421	-999	6.90567	77.8444	23.2052	24.3881	3.75696	95.1762	237.391	2.57559	-999	2.90899	32.7916	9.7751	10.2734	1.5826	40.0926
B0390698	1800950	1800	950	1	0	3.86	3.68	62.879	4.95801	12.6823	0.876895	4.71	3.96	3.32883	-999	2.83388	6.78642	3.35734	4.49085	0.567912	82.2786	103.644	3.21179	-999	2.73424	6.54782	3.2393	4.33296	0.547945	79.3858
B0390798	18001000	1800	1000	1	0	3.74	3.52	68.971	5.35101	12.8893	1.12011	4.71	3.8	6.2876	-999	1.94382	7.38522	3.91688	5.78007	0.53879	76.9416	102.794	6.1167	-999	1.89099	7.18449	3.81042	5.62296	0.524145	74.8503
B0390898	18001050	1800	1050	1	0	3.8	3.6	67.933	5.36101	12.6717	0.793823	4.71	3.92	3.95429	-999	1.97451	3.99202	3.88398	4.27596	0.349484	85.3917	103.822	3.80872	-999	1.90182	3.84506	3.741	4.11855	0.336618	82.2482
B0390998	18001100	1800	1100	1	0	3.86	3.65	59.047	4.88302	12.0923	0.761951	4.71	3.97	3.28464	-999	1.72898	5.18962	3.7194	4.08258	0.407732	74.7177	93.1306	3.52692	-999	1.85651	5.57241	3.99375	4.38371	0.437807	80.2289
B0391098	18001150	1800	1150	1	0	3.75	3.6	62.297	5.20901	11.9595	0.716659	4.71	3.9	4.26911	-999	2.31212	6.38722	4.44354	5.26437	0.684408	88.0602	111.421	3.83151	-999	2.07512	5.73251	3.98806	4.72476	0.614254	79.0338
B0391498	18001200	1800	1200	1	0	3.78	3.57	67.8979	5.63501	12.0493	0.604419	4.71	3.89	4.4425	-999	1.85174	5.38922	4.83852	5.35032	0.364046	88.5051	110.741	4.01161	-999	1.67214	4.86651	4.36922	4.83138	0.328736	79.9208
B0391598	18001250	1800	1250	1	0	4.08	3.79	56.31	4.15801	13.5425	0.659469	4.71	4.08	1.68945	-999	3.61141	5.38922	3.45608	3.0297	0.247552	72.0492	89.4726	1.88823	-999	4.03633	6.02332	3.86272	3.38618	0.276679	80.5266
B0391898	18001300	1800	1300	1	0	4.7	4.15	66.011	5.76702	11.4463	0.972245	4.71	4.32	0.217531	-999	6.53737	56.8862	24.1926	0.558669	2.30078	27.5744	118.268	0.183931	-999	5.52759	48.0994	20.4557	0.472375	1.9454	23.3152
B0391998	18001350	1800	1350	1	0	4.78	4.25	45.969	4.64501	9.89643	1.90012	4.76	4.77	1.00E-20	-999	2.1382	40.1198	23.0406	1.00E-20	3.3201	15.5662	84.1849	1.00E-20	-999	2.53989	47.6568	27.369	1.00E-20	3.94382	18.4905
B0392098	18001400	1800	1400	1	0	3.86	3.68	56.947	5.01801	11.3485	1.06974	4.76	4.38	1.00E-20	-999	2.76227	8.18364	5.49682	3.69582	0.364046	83.6127	104.115	1.00E-20	-999	2.6531	7.86019	5.27957	3.54975	0.349658	80.308
B0392198	18001450	1800	1450	1	0	5.35	4.71	294.97	19.3671	15.2305	1.28032	4.76	5.72	1.00E-20	-999	9.51448	427.146	233.696	0.816516	2.38814	1.33425	674.895	1.00E-20	-999	1.40977	63.2907	34.627	0.120984	0.353854	0.197697
B0392498	18001500	1800	1500	1	0	5.17	4.58	170.79	10.165	16.8018	3.43047	4.76	5.34	1.00E-20	-999	7.67297	283.434	179.387	0.752055	2.19884	0.889497	474.334	1.00E-20	-999	1.61763	59.7541	37.8187	0.15855	0.463564	0.187525
B0392598	18001550	1800	1550	1	0	4.62	4.08	58.246	5.40702	10.7723	1.84601	4.76	4.69	1.00E-20	-999	2.85434	43.513	30.7756	0.558669	3.59678	28.4639	109.762	1.00E-20	-999	2.60048	39.643	28.0385	0.508982	3.27689	25.9324
B0392698	18001600	1800	1600	1	0	4.77	4.27	57.617	5.39601	10.6777	1.93702	4.76	4.75	1.00E-20	-999	1.97451	51.8962	40.8146	0.23636	3.1308	12.453	110.505	1.00E-20	-999	1.78681	46.9628	36.9346	0.213891	2.83318	11.2692
B0392798	18001650	1800	1650	1	0	4.47	4.05	45.868	4.38001	10.4721	1.35012	4.76	4.52	1.00E-20	-999	1.86197	21.5568	12.3431	0.107436	2.81044	34.6905	73.3702	1.00E-20	-999	2.53777	29.3809	16.823	0.14643	3.83049	47.2815
B0392898	18001700	1800	1700	1	0	4.88	4.16	148.66	11.736	12.667	1.85855	4.76	4.52	1.00E-20	-999	3.36588	73.8522	33.738	5.11398	4.03364	38.2485	158.352	1.00E-20	-999	2.12557	46.638	21.3057	3.2295	2.54726	24.1541
B0392998	18001750	1800	1750	1	0	4.78	4.18	107.471	9.43103	11.3955	2.3846	4.76	4.69	1.00E-20	-999	5.34039	36.7266	20.901	2.77186	2.95606	39.5826	108.279	1.00E-20	-999	4.93206	33.9185	19.3029	2.55992	2.73004	36.5561
B0393098	18001800	1800	1800	1	0	4.67	4.28	95.597	8.80902	10.8522	1.89023	4.76	4.88	1.00E-20	-999	3.41703	63.8722	26.332	0.107436	10.0331	19.5689	123.331	1.00E-20	-999	2.77062	51.7892	21.3507	0.0871119	8.1351	15.867
B0393198	18001850	1800	1850	1	0	4.8	4.1	276.61	19.7281	14.0211	1.63085	4.76	4.51	1.00E-20	-999	6.36345	149.701	69.1216	10.5932	4.1647	40.917	280.861	1.00E-20	-999	2.26569	53.3007	24.6106	3.77169	1.48283	14.5684
B0393498	18001900	1800	1900	1	0	4.97	4.1	163.09	12.53	13.016	1.67812	4.76	4.51	1.00E-20	-999	4.72655	76.8464	44.7644	8.76681	1.23776	44.475	180.817	1.00E-20	-999	2.614	42.4995	24.7567	4.84844	0.684537	24.5967
B0393598	19000	1900	0	1	0	3.83	3.7	44.253	3.76301	11.76	1.32266	4.76	4.22	0.329555	-999	1.44252	3.39322	2.8636	2.5355	0.495104	56.4831	67.5426	0.487922	-999	2.13572	5.02382	4.23969	3.75393	0.733025	83.6259
B0393698	190050	1900	50	1	0	3.83	3.65	48.668	4.10501	11.8558	1.28212	4.76	4.17	0.725982	-999	1.62667	2.99402	2.89652	2.96525	0.62616	64.9332	76.7678	0.945686	-999	2.11895	3.9001	3.77309	3.86262	0.815655	84.5839
B0394098	1900100	1900	100	1	0	3.8	3.69	50.516	4.36002	11.5862	1.06326	4.76	4.23	1.00E-20	-999	1.94382	6.18762	3.5219	1.20329	1.76199	64.9332	79.5518	1.00E-20	-999	2.44346	7.7781	4.42718	1.51259	2.2149	81.6238
B0394198	1900150	1900	150	1	0	3.8	3.69	57.967	5.02601	11.5334	0.956572	4.76	4.27	1.00E-20	-999	1.9029	4.79042	3.55482	2.8793	0.46598	79.6101	93.2035	1.00E-20	-999	2.04166	5.13974	3.81404	3.08926	0.49996	85.4154
B0394298	1900200	1900	200	1	0	3.83	3.73	52.95	4.34901	12.1752	1.10046	4.76	4.27	1.00E-20	-999	1.73921	3.39322	3.12692	3.00822	0.53879	72.4941	84.3005	1.00E-20	-999	2.06311	4.02515	3.70925	3.56845	0.63913	85.9949
B0394698	1900250	1900	250	1	0	3.7	3.54	55.728	4.71002	11.8318	0.930114	4.76	4.11	1.01494	-999	2.01543	3.39322	4.54228	4.19001	0.364046	86.7261	102.246	0.992645	-999	1.97116	3.31868	4.4425	4.09797	0.356049	84.821
B0394798	1900300	1900	300	1	0	3.92	3.8	44.661	3.72201	11.9992	1.07876	4.76	4.19	0.563889	-999	2.14843	2.79442	3.2915	1.99832	0.69897	61.3752	72.8707	0.773821	-999	2.94828	3.83477	4.5169	2.74228	0.959192	84.2248
B0395098	1900350	1900	350	1	0	3.89	3.8	46.333	4.00401	11.5716	1.28265	4.76	4.31	1.00E-20	-999	1.92336	2.79442	2.8636	0.62313	2.19884	64.0437	74.4471	1.00E-20	-999	2.58353	3.75356	3.84649	0.837011	2.95356	86.0258
B0395198	1900350-II	1900	350-II	1	0	4.15	3.88	27.675	2.60901	10.6075	1.48347	4.76	4.27	0.0639798	-999	1.34021	4.39122	3.42316	1.00E-20	2.825	46.6986	58.7422	0.108916	-999	2.28151	7.47541	5.82743	1.00E-20	4.80915	79.4975
B0395298	1900400	1900	400	1	0	3.91	3.75	48.962	4.35401	11.2453	1.49838	4.76	4.13	1.3346	-999	2.46558	6.18762	4.01564	0.279334	4.87822	62.2647	81.4257	1.63904	-999	3.02801	7.5991	4.93166	0.343054	5.99101	76.4681
B0395398	1900450	1900	450	1	0	3.8	3.7	57.4679	4.86702	11.8076	1.40105	4.76	4.34	1.00E-20	-999	2.68042	8.58284	5.36516	0.752055	4.17926	77.8311	99.3908	1.00E-20	-999	2.69685	8.63545	5.39804	0.756665	4.20488	78.3082
B0395498	1900500	1900	500	1	0	3.99	3.86	50.224	4.12402	12.1784	0.864729	4.76	4.35	1.00E-20	-999	1.69828	2.1956	3.55482	1.89088	0.655284	64.4886	74.4835	1.00E-20	-999	2.28008	2.94777	4.77263	2.53866	0.879771	86.5811
B0395598	1900550	1900	550	1	0	3.9	3.63	60.8981	4.85801	12.5356	0.730906	4.76	4.22	1.00E-20	-999	2.26097	3.39322	5.036	3.22308	0.378608	82.7232	97.0151	1.00E-20	-999	2.33053	3.49762	5.19094	3.32225	0.390257	85.2684
B0395698	1900600	1900	600	1	0	3.85	3.68	63.002	4.99801	12.6054	0.681392	4.76	4.26	1.00E-20	-999	2.14843	3.39322	3.35734	3.35202	0.262114	91.6182	104.131	1.00E-20	-999	2.0632	3.25861	3.22415	3.21904	0.251716	87.9836
B0395798	1900650	1900	650	1	0	3.95	3.72	49.914	3.883	12.8545	1.04721	4.76	4.18	0.761791	-999	2.78273	4.59082	4.24604	2.77186	0.597036	59.1516	74.9019	1.01705	-999	3.71517	6.12911	5.6688	3.70065	0.797091	78.9721
B0395898	1900700	1900	700	1	0	3.85	3.76	55.24	4.53802	12.1727	1.02149	4.76	4.2	0.0211174	-999	1.88243	5.18962	3.45608	2.32063	0.975646	74.2731	88.1186	0.0239647	-999	2.13625	5.88936	3.92208	2.63353	1.1072	84.2877
B0396298	1900750	1900	750	1	0	3.8	3.71	62.1379	5.11001	12.16	0.997748	4.76	4.29	1.00E-20	-999	2.56789	7.78444	4.8056	2.0198	1.64549	76.0521	94.8753	1.00E-20	-999	2.70659	8.20492	5.06518	2.1289	1.73437	80.1601
B0396598	1900800	1900	800	1	0	3.88	3.7	61.723	4.87202	12.6689	0.900395	4.76	4.29	1.00E-20	-999	1.92336	4.79042	3.68648	4.51233	0.597036	73.8282	89.3378	1.00E-20	-999	2.15291	5.36214	4.12645	5.05086	0.66829	82.6394
B0396698	1900850	1900	850	1	0	3.72	3.6	64.952	5.12001	12.6859	0.694503	4.76	4.27	1.00E-20	-999	2.08705	3.59282	3.19276	3.99663	0.349484	84.9471	98.1658	1.00E-20	-999	2.12605	3.65995	3.25242	4.07131	0.356014	86.5343
B0396798	1900900	1900	900	1	0	3.82	3.78	50.629	4.04802	12.5071	0.826284	4.76	4.35	1.00E-20	-999	2.0052	3.19362	2.50154	2.57847	0.640722	94.2867	105.206	1.00E-20	-999	1.90597	3.03559	2.37775	2.45088	0.609017	89.621
B0396898	1900950	1900	950	1	0	3.72	3.58	79.61	5.74601	13.8548	0.7099	4.76	4.22	1.00E-20	-999	2.03589	3.59282	3.58774	5.58669	0.23299	97.8447	112.881	1.00E-20	-999	1.80357	3.18284	3.17834	4.94919	0.206403	86.6795
B0396998	19001000	1900	1000	1	0	4.02	3.72	56.164	4.57102	12.287	0.904084	4.76	4.32	1.00E-20	-999	1.96428	10.978	5.43098	3.3735	0.451418	64.4886	86.6868	1.00E-20	-999	2.26595	12.664	6.26506	3.8916	0.520746	74.3926
B0397098	19001050	1900	1050	1	0	3.78	3.59	55.0951	4.60501	11.9642	0.776429	4.76	4.2	1.00E-20	-999	1.66759	2.59482	2.8307	3.41649	0.203866	86.2812	96.9947	1.00E-20	-999	1.71926	2.67522	2.91841	3.52235	0.210183	88.9546
B0397198	19001100	1900	1100	1	0	3.7	3.5	63.101	4.86601	12.9677	0.7733	4.76	4.13	0.627702	-999	2.22005	4.99002	4.01564	5.37183	0.436856	89.8392	107.501	0.583903	-999	2.06514	4.64184	3.73544	4.997	0.406374	83.5706
B0397298	19001150	1900	1150	1	0	3.86	3.61	50.381	4.08801	12.3241	0.906617	4.76	4.21	0.0656171	-999	1.65736	12.7745	4.11438	3.82473	0.567912	68.4912	91.4957	0.071716	-999	1.81141	13.9619	4.4968	4.18023	0.620698	74.8573
B0397398	19001200	1900	1200	1	0	3.92	3.64	52.862	4.29301	12.3135	0.872023	4.76	4.26	1.00E-20	-999	2.45535	11.5768	5.49682	3.00822	0.93196	59.5962	83.0654	1.00E-20	-999	2.95592	13.937	6.61746	3.62151	1.12196	71.7461
B0397498	19001250	1900	1250	1	0	3.92	3.7	52.014	4.26001	12.2098	0.729853	4.76	4.27	1.00E-20	-999	1.78013	5.18962	4.31186	3.13713	0.62616	64.4886	79.5335	1.00E-20	-999	2.23821	6.52507	5.42144	3.94441	0.787291	81.0836
B0397598	19001300	1900	1300	1	0	5.07	4.17	49.803	3.91501	12.721	0.816602	4.76	4.39	0.446848	-999	2.88504	46.9062	38.1814	1.97683	0.728094	13.3425	104.467	0.427741	-999	2.76168	44.9005	36.5488	1.8923	0.696961	12.772
B0397698	19001350	1900	1350	1	0	4.62	4.1	47.108	4.47501	10.5269	1.80019	4.76	4.74	1.00E-20	-999	2.7725	41.1178	18.2678	1.00E-20	4.55786	16.4557	83.1717	1.00E-20	-999	3.33347	49.4373	21.964	1.00E-20	5.48006	19.7852
B0397798	19001400	1900	1400	1	0	4.62	4.13	49.801	4.87101	10.224	1.49159	4.76	4.83	1.00E-20	-999	2.10751	46.9062	19.0907	1.00E-20	5.85388	18.2347	92.193	1.00E-20	-999	2.28598	50.8783	20.7073	1.00E-20	6.34959	19.7788
B0397898	19001450	1900	1450	1	0	4.92	4.31	58.858	4.81001	12.2366	1.54361	4.76	4.87	1.00E-20	-999	2.06659	62.8742	36.2066	0.150411	4.92192	8.45022	114.67	1.00E-20	-999	1.80221	54.8306	31.5746	0.131169	4.29225	7.36916
B0397998	19001500	1900	1500	1	0	4.81	4.06	101.34	6.62903	15.2873	1.18316	4.76	4.52	1.00E-20	-999	3.84671	66.8662	32.2568	3.65283	4.64524	32.4666	143.734	1.00E-20	-999	2.67627	46.5208	22.442	2.54138	3.23183	22.588
B0398098	19001550	1900	1550	1	0	3.93	3.7	67.629	4.72701	14.3069	0.815248	4.76	4.25	1.00E-20	-999	2.05636	6.18762	4.01564	5.17842	0.509666	72.0492	89.9969	1.00E-20	-999	2.28492	6.87537	4.46198	5.754	0.566315	80.0574
B0398498	19001600	1900	1600	1	0	4.54	3.9	62.022	4.18201	14.8307	0.596914	4.76	4.35	1.00E-20	-999	2.14843	10.1796	6.22094	4.38339	0.495104	61.3752	84.8027	1.00E-20	-999	2.53345	12.0039	7.33578	5.16893	0.583831	72.3741
B0398798	19001650	1900	1650	1	0	4.63	3.94	285.85	18.863	15.154	1.32187	4.76	4.59	1.00E-20	-999	6.67037	136.727	62.5386	9.58332	3.27642	50.2566	269.052	1.00E-20	-999	2.47921	50.8181	23.2441	3.56188	1.21776	18.6791
B0398898	19001700	1900	1700	1	0	4.39	3.75	271.31	19.4821	13.9261	1.36585	4.66	4.35	1.00E-20	-999	6.95682	71.8562	36.2066	18.0493	2.24252	66.7122	202.024	1.00E-20	-999	3.44356	35.5682	17.9219	8.93423	1.11003	33.0219
B0398998	19001750	1900	1750	1	0	4.26	3.91	83.061	4.07401	20.388	0.652818	4.76	4.27	1.00E-20	-999	1.43229	4.59082	2.99526	1.89088	0.509666	63.5991	75.018	1.00E-20	-999	1.90926	6.11962	3.99272	2.52057	0.679392	84.7785
B0399298	19001800	1900	1800	1	0	4.06	3.74	53.831	4.35701	12.355	0.751021	4.76	4.27	1.00E-20	-999	1.79036	4.99002	4.97018	4.53381	0.334924	90.7287	107.348	1.00E-20	-999	1.66781	4.64845	4.62997	4.22347	0.311998	84.5183
B0399598	19001850	1900	1850	1	0	3.99	3.72	64.2779	5.06901	12.6806	0.666741	4.76	4.29	1.00E-20	-999	1.83128	8.78244	6.97798	3.24459	1.57268	89.3946	111.804	1.00E-20	-999	1.63794	7.85521	6.24126	2.90203	1.40664	79.9565
B0399898	19001900	1900	1900	1	0	4.12	3.82	8.13303	12.7936	1.27595	1.27595	4.76	4.38	1.00E-20	-999	3.7751	10.978	9.70994	7.30566	0.946522	92.9523	125.668	1.00E-20	-999	3.00403	8.73572	7.72666	5.81346	0.753193	73.9666
B0400198	20000	2000	0	1	0	3.93	3.74	49.4299	4.21302	11.7327	1.74418	4.76	4.39	1.00E-20	-999	1.93359	6.18762	4.11438	3.73878	1.28144	59.5962	76.852	1.00E-20	-999	2.51599	8.05135	5.35364	4.86491	1.66741	77.5467
B0400298	200050	2000	50	1	0	3.99	3.74	59.3721	4.67801	12.6917	1.30121	4.76	4.38	1.00E-20	-999	2.03589	11.7764	6.05636	2.40658	1.45619	65.8227	89.5541	1.00E-20	-999	2.27336	13.15	6.76279	2.68729	1.62605	73.5005
B0400698	2000100	2000	100	1	0	4	3.84	65.829	4.86601	13.5283	0.977609	4.76	4.48	1.00E-20	-999	2.14843	4.79042	4.41062	1.50411	2.49008	82.2786	97.6223	1.00E-20	-999	2.20076	4.9071	4.51805	1.54074	2.55073	84.2826
B0400798	2000150	2000	150	1	0	4.24	3.9	42.966	3.741	11.4852	1.69007	4.76	4.5	1.00E-20	-999	3.4068	10.3792	6.7805	0.0859491	6.53828	48.4776	75.6683	1.00E-20	-999	4.50228	13.7167	8.96082	0.113587	8.64071	64.0659
B0400898	2000200	2000	200	1	0	3.97	3.79	45.834	3.845	11.9204	1.19426	4.76	4.36	1.00E-20	-999	1.60621	2.59482	2.92944	1.63303	1.28144	58.7067	68.7516	1.00E-20	-999	2.33625	3.7742	4.2609	2.37526	1.86387	85.3896
B0401298	2000250	2000	250	1	0	3.75	3.57	68.096	5.25401	12.9608	0.982246	4.76	4.11	1.13365	-999	1.86197	2.99402	4.21312	4.14705	0.582474	81.8337	96.766	1.17154	-999	1.9242	3.09408	4.35393	4.28565	0.601941	84.5687
B0401398	2000300	2000	300	1	0	3.92	3.74	42.265	3.528	11.9799	1.18212	4.76	4.28	1.00E-20	-999	1.69828	2.99402	3.39024	2.12724	1.16495	62.7096	74.0843	1.00E-20	-999	2.29236	4.04137	4.57619	2.87138	1.57247	84.6463
B0401498	2000350	2000	350	1	0	3.88	3.71	49.3321	4.05302	12.1717	1.15539	4.76	4.35	1.00E-20	-999	1.69828	5.58882	4.11438	1.80493	1.95129	64.9332	80.0909	1.00E-20	-999	2.12044	6.9781	5.13714	2.2536	2.43634	81.0744
B0401798	2000400	2000	400	1	0	4.04	3.85	73.1879	5.39702	13.5608	0.786151	4.76	4.26	1.00E-20	-999	2.34281	3.79242	3.91688	2.44955	0.640722	89.8392	102.982	1.00E-20	-999	2.27497	3.6826	3.80346	2.37862	0.622169	87.2378
B0402098	2000450	2000	450	1	0	4.12	3.89	36.827	3.22402	11.4227	0.811618	4.76	4.34	1.00E-20	-999	1.78013	3.39322	3.12692	0.966927	1.2232	50.7012	61.1916	1.00E-20	-999	2.90911	5.54524	5.11005	1.58016	1.99897	82.8565
B0402198	2000500	2000	500	1	0	4.39	4.16	29.284	2.531	11.5701	0.994639	4.76	4.42	1.00E-20	-999	1.27883	4.19162	2.96236	1.00E-20	1.54356	34.6905	44.6669	1.00E-20	-999	2.86304	9.38417	6.63211	1.00E-20	3.45571	77.6649
B0402298	2000550	2000	550	1	0	4.73	4.08	39.531	3.05501	12.9397	0.820241	4.76	4.45	1.00E-20	-999	2.48604	6.58682	3.75232	0.150411	3.80064	50.7012	67.4774	1.00E-20	-999	3.68426	9.76152	5.56085	0.222906	5.63246	75.138
B0402398	2000600	2000	600	1	0	3.82	3.68	56.325	4.65101	12.1103	1.06324	4.76	4.24	1.00E-20	-999	2.23028	5.58882	3.39024	2.62145	1.63093	81.8337	97.2954	1.00E-20	-999	2.29228	5.74418	3.48448	2.69432	1.67627	84.1085
B0402498	2000650	2000	650	1	0	4.27	3.9	60.869	4.57102	13.3163	0.932072	4.76	4.34	1.00E-20	-999	2.43489	13.9721	7.57046	2.17022	2.05322	66.2676	94.4685	1.00E-20	-999	2.57746	14.7902	8.01374	2.29729	2.17344	70.1478
B0402598	2000700	2000	700	1	0	4.23	3.93	40.2069	3.10501	12.949	1.07847	4.76	4.31	1.00E-20	-999	1.06398	9.38124	3.91688	1.28924	0.78634	52.4802	68.9179	1.00E-20	-999	1.54384	13.6122	5.6834	1.87069	1.14098	76.1489
B0402698	2000750	2000	750	1	0	3.96	3.75	57.925	4.55701	12.7112	0.986319	4.76	4.25	1.00E-20	-999	1.8722	6.58682	3.81814	3.11565	1.06302	72.9387	89.3945	1.00E-20	-999	2.09431	7.36826	4.27111	3.48528	1.18913	81.5919
B0402998	2000800	2000	800	1	0	3.94	3.75	50.58	3.83502	13.189	0.677938	4.76	4.25	1.00E-20	-999	1.65736	5.38922	3.7194	3.05118	0.262114	69.8256	83.9049	1.00E-20	-999	1.97528	6.42301	4.43288	3.63647	0.312394	83.2199
B0403298	2000850	2000	850	1	0	3.82	3.77	56.741	4.58501	12.3753	1.08305	4.76	4.29	1.00E-20	-999	1.79036	2.99402	2.33696	3.78177	0.334924	77.8311	89.0691	1.00E-20	-999	2.01008	3.36146	2.62376	4.24588	0.376027	87.3828
B0403398	2000900	2000	900	1	0	3.85	3.67	73.178	5.39101	13.5741	0.845274	4.76	4.25	1.00E-20	-999	2.28143	7.38522	5.13474	6.0594	0.39317	83.6127	104.867	1.00E-20	-999	2.17555	7.04246	4.89643	5.77818	0.374923	79.7321
B0403498	2000950	2000	950	1	0	3.93	3.75	54.099	4.55601	11.8742	0.784652	4.76	4.2	0.120773	-999	1.56529	6.78642	3.88398	3.43797	0.684408	71.1597	87.6385	0.137808	-999	1.78608	7.74365	4.43182	3.9229	0.780944	81.1969
B0403598	20001000	2000	1000	1	0	3.86	3.66	50.63	4.24001	11.941	0.709318	4.76	4.24	1.00E-20	-999	1.75967	8.98204	4.83852	3.26607	0.640722	76.0521	95.5391	1.00E-20	-999	1.84183	9.40143	5.06444	3.41857	0.670638	79.6031
B0403698	20001050	2000	1050	1	0	3.75	3.53	72.093	5.52301	13.0532	0.734112	4.76	4.14	0.363535	-999	2.30189	5.78842	4.77268	5.35032	0.3058	93.8418	112.724	0.3225	-999	2.04206	5.13504	4.23395	4.74639	0.271282	83.2492
B0404098	20001100	2000	1100	1	0	3.93	3.75	40.599	3.51601	11.5469	0.853126	4.76	4.27	1.00E-20	-999	1.92336	8.98204	3.58774	1.97683	1.16495	60.4857	78.1206	1.00E-20	-999	2.46204	11.4977	4.59257	2.53049	1.49122	77.4261
B0404198	20001150	2000	1150	1	0	4.63	4.14	46.755	4.44001	10.5304	1.17252	4.76	4.58	1.00E-20	-999	2.41443	28.9422	16.1284	0.193385	1.98041	33.801	83.4598	1.00E-20	-999	2.89293	34.678	19.3248	0.23171	2.37289	40.4997
B0404298	20001200	2000	1200	1	0	4	3.77	43.776	3.85201	11.3645	1.48464	4.76	4.36	1.00E-20	-999	1.93359	9.58084	4.5752	1.26775	1.79111	54.7041	73.8526	1.00E-20	-999	2.61817	12.9729	6.19504	1.71659	2.42525	74.072
B0404398	20001250	2000	1250	1	0	3.91	3.76	53.982	4.70401	11.4757	1.17373	4.76	4.41	1.00E-20	-999	2.35304	8.98204	4.5752	3.97515	0.77178	64.4886	85.1458	1.00E-20	-999	2.76354	10.549	5.37337	4.66864	0.906422	75.739
B0404498	20001300	2000	1300	1	0	5.55	4.97	69.129	5.82102	11.8758	1.56776	4.76	5.4	1.00E-20	-999	5.08462	99.8004	96.7702	1.00E-20	3.15992	0.889497	205.705	1.00E-20	-999	2.4718	48.5163	47.0432	1.00E-20	1.53614	0.432414
B0404598	20001350	2000	1350	1	0	4.5	4.02	47.93	4.43402	10.8096	1.37456	4.76	4.72	1.00E-20	-999	1.55505	28.3434	17.2804	0.322308	5.70826	30.6876	83.897	1.00E-20	-999	1.85352	33.7836	20.5972	0.384171	6.80389	36.5777
B0404698	20001400	2000	1400	1	0	3.95	3.75	45.449	3.59001	12.6599	0.888343	4.76	4.28	1.00E-20	-999	1.60621	5.58882	3.02818	2.12724	0.815464	56.4831	69.649	1.00E-20	-999	2.30615	8.02426	4.34777	3.05423	1.17082	81.0968
B0404798	20001450	2000	1450	1	0	3.7	3.52	73.264	5.39702	13.5749	0.678459	4.76	4.2	1.00E-20	-999	1.01283	1.79641	1.87616	3.63135	0.189304	78.2757	86.7818	1.00E-20	-999	1.1671	2.07003	2.16193	4.18446	0.218138	90.1983
B0405198	20001500	2000	1500	1	0	3.67	3.45	82.208	6.34302	12.9604	0.703485	4.76	3.95	3.202	-999	2.38374	2.79442	3.81814	7.24122	0.262114	108.963	128.665	2.48863	-999	1.85267	2.17186	2.9675	5.62796	0.203718	84.6874
B0405298	20001550	2000	1550	1	0	3.95	3.71	47.983	3.81301	12.584	0.712254	4.76	4.07	2.1174	-999	1.44252	3.99202	4.41062	2.94376	0.334924	63.5991	78.8403	2.68568	-999	1.82967	5.06343	5.59437	3.73383	0.424813	80.6683
B0405398	20001600	2000	1600	1	0	3.76	3.56	51.5	4.13801	12.4456	0.741069	4.76	4	2.89503	-999	2.30189	2.99402	3.25858	4.4049	0.23299	76.4967	92.5841	3.12692	-999	2.48627	3.23384	3.51959	4.75773	0.251652	82.624
B0405498	20001650	2000	1650	1	0	5.45	4.77	221.03	14.752	14.9831	1.29448	4.76	5.17	1.00E-20	-999	6.85452	287.426	162.929	0.494208	5.82474	1.77899	465.307	1.00E-20	-999	1.47312	61.7713	35.0154	0.106211	1.25181	0.382326
B0405598	20001700	2000	1700	1	0	5.08	4.34	152.84	11.635	13.1362	1.0206	4.76	4.54	1.00E-20	-999	5.31992	126.747	46.081	2.66442	4.95104	13.7872	199.551	1.00E-20	-999	2.66595	63.5161	23.0923	1.33521	2.48109	6.90911
B0405998	20001750	2000	1750	1	0	4.76	4.08	233.16	15.4751	15.0668	1.05096	4.76	4.31	1.00E-20	-999	6.85452	114.77	48.056	7.86435	2.99974	46.2537	226.798	1.00E-20	-999	3.0223	50.6045	21.1889	3.46756	1.32265	20.3942
B0406398	20001800	2000	1800	1	0	4.01	3.86	54.766	4.42001	12.3905	0.845221	4.76	4.2	0.332995	-999	1.5039	6.78642	3.7194	2.06278	0.917398	64.4886	79.8115	0.417227	-999	1.88431	8.50306	4.66023	2.58456	1.14946	80.8011
B0406498	20001850	2000	1850	1	0	3.9	3.66	57.789	4.65202	12.4223	0.710358	4.76	4.1	1.11544	-999	1.79036	4.19162	4.27896	4.5768	0.291238	88.9497	105.194	1.06036	-999	1.70196	3.98466	4.06768	4.35082	0.276858	84.5578
B0406898	20001900	2000	1900	1	0	4.22	3.91	66.1911	5.01001	13.2118	0.744733	4.76	4.24	1.00E-20	-999	2.15866	11.1776	7.8996	1.82642	0.873712	80.4996	104.436	1.00E-20	-999	2.06697	10.7028	7.56406	1.74884	0.8366	77.0803
B0406998	20001950	2000	1950	1	0	4.22	3.93	93.918	7.88502	11.9109	1.67903	4.76	4.17	1.06909	-999	3.56026	28.543	10.0391	0.214873	6.1451	52.9251	102.497	1.04305	-999	3.47353	27.8476	9.79453	0.209638	5.9954	51.6358
B0407098	20002000	2000	2000	1	0	4.09	3.86	44.517	3.77001	11.8082	0.811643	4.76	4.25	1.00E-20	-999	2.18935	6.78642	4.50936	2.1917	0.436856	80.0547	96.1684	1.00E-20	-999	2.27658	7.05681	4.68902	2.27902	0.454261	83.2443
B0407198	20002050	2000	2050	1	0	3.94	3.72	56.812	4.61902	12.2996	0.913237	4.76	4.13	0.289387	-999	1.99497	5.38922	4.34478	3.5454	0.495104	102.737	118.796	0.2436	-999	1.67932	4.53653	3.65735	2.98444	0.416768	86.4819
B0407298	20002100	2000	2100	1	0	3.82	3.65	70.242	5.88902	11.9276	0.987289	4.76	4.17	1.00E-20	-999	2.91573	5.38922	4.64102	4.98504	0.349484	106.295	124.575	1.00E-20	-999	2.34054	4.32609	3.72548	4.00164	0.280541	85.3261
B0407398	20002150	2000	2150	1	0	3.79	3.65	52.468	4.31001	12.1735	1.45567	4.76	4.09	1.61336	-999	1.91313	3.79242	2.6332	2.83632	1.12126	73.8282	87.7379	1.83884	-999	2.18051	4.32244	3.00121	3.23272	1.27797	84.1463
B0407498	20002200	2000	2200	1	0	3.75	3.64	52.179	4.18502	12.468	1.35187	4.76	4.04	2.24629	-999	1.95405	3.59282	2.53446	4.9206	0.174742	78.7206	94.1436	2.38603	-999	2.07561	3.81632	2.69212	5.2267	0.185612	83.6176
B0407798	21000	2100	0	1	0	4.03	3.76	42.572	3.59001	11.8585	0.950098	4.76	4.2	0.220028	-999	1.65736	4.39122	4.44354	1.74047	2.0969	68.0466	82.5961	0.26639	-999	2.00658	5.3165	5.37984	2.10721	2.53874	82.3848
B0408198	210050	2100	50	1	0	4.22	3.89	39.262	3.64901	10.7596	1.08979	4.76	4.24	0.513349	-999	3.0078	11.5768	5.36516	0.107436	4.80542	44.0301	69.4061	0.739631	-999	4.33362	16.6798	7.7301	0.154793	6.92363	63.4384
B0408298	2100100	2100	100	1	0	3.98	3.75	47.3211	4.24201	11.1553	1.1552	4.76	4.13	1.35705	-999	1.61644	2.99402	3.65356	2.49252	0.85915	61.3752	74.3479	1.82527	-999	2.17416	4.02704	4.91414	3.35251	1.15558	82.5514
B0408698	2100150	2100	150	1	0	3.95	3.78	43.6239	3.73001	11.6954	1.20923	4.76	4.13	1.46897	-999	1.49367	5.38922	3.0611	2.5355	0.800902	56.9277	71.6771	2.04943	-999	2.08389	7.51875	4.27068	3.53739	1.11738	79.4224
B0408798	2100200	2100	200	1	0	4.03	3.83	39.311	3.68802	10.6591	1.59276	4.76	4.22	0.551897	-999	1.75967	5.38922	4.08146	0.150411	6.27616	49.8117	68.0205	0.811369	-999	2.58697	7.92294	6.00034	0.221126	9.22687	73.2304
B0408898	2100250	2100	250	1	0	3.92	3.7	63.065	4.77701	13.2018	0.910192	4.76	4.05	2.31704	-999	1.95405	4.39122	3.489	4.08258	1.33969	67.6017	85.1753	2.72032	-999	2.29415	5.15551	4.09626	4.79315	1.57286	79.3677
B0408998	2100300	2100	300	1	0	3.91	3.65	61.365	4.97102	12.3445	0.815604	4.76	4.05	2.13169	-999	2.03589	6.58682	5.52972	4.4049	0.364046	76.9416	97.9947	2.17531	-999	2.07755	6.72161	5.64288	4.49504	0.371496	78.5161
B0409098	2100350	2100	350	1	0	4.02	3.79	46.226	3.79202	12.1903	1.17912	4.76	4.14	1.43204	-999	1.96428	3.99202	3.81814	1.33221	2.50464	53.3697	68.413	2.09323	-999	2.87121	5.83518	5.58102	1.94731	3.66106	78.011
B0409198	2100400	2100	400	1	0	3.92	3.73	34.9259	3.03401	11.5115	1.02519	4.76	4.1	1.96061	-999	1.43229	1.79641	2.76486	1.05288	1.38338	52.4802	62.8706	3.11848	-999	2.27816	2.85731	4.3977	1.67468	2.20036	83.4734
B0409498	2100450	2100	450	1	0	3.83	3.62	53.1731	4.33601	12.2631	0.803497	4.76	4.01	2.8433	-999	1.85174	2.1956	3.75232	3.97515	0.509666	70.7151	85.8429	3.31221	-999	2.15713	2.5577	4.37115	4.63073	0.593719	82.3773
B0409598	2100500	2100	500	1	0	3.92	3.59	49.136	3.91701	12.5443	0.73432	4.76	3.96	3.62387	-999	1.79036	2.99402	4.8056	3.63135	0.364046	69.8256	87.0348	4.1637	-999	2.05706	3.44003	5.52147	4.1723	0.418276	80.2272
B0409898	2100550	2100	550	1	0	4.25	3.85	63.4801	4.85301	13.0806	0.939406	4.76	4.19	1.08849	-999	3.06919	23.952	10.2037	0.730566	4.7326	44.0301	87.8067	1.23964	-999	3.49539	27.2781	11.6206	0.832016	5.38979	50.1444
B0409998	2100600	2100	600	1	0	3.91	3.7	51.336	4.22201	12.1591	0.808877	4.76	4.09	1.62337	-999	1.84151	5.78842	3.78522	2.90078	0.53879	73.3836	89.8617	1.80652	-999	2.04927	6.44148	4.21227	3.22805	0.599577	81.6628
B0410098	2100650	2100	650	1	0	4.02	3.79	51.274	4.10101	12.5028	0.661367	4.76	4.18	0.537677	-999	1.94382	4.19162	3.32442	2.23468	0.509666	66.7122	79.4541	0.676714	-999	2.44647	5.27552	4.18408	2.81254	0.64146	83.9632
B0410398	2100700	2100	700	1	0	3.99	3.85	70.525	5.62602	12.5355	0.705722	4.76	4.21	1.00E-20	-999	2.14843	3.99202	4.64102	2.51401	0.3058	80.0547	93.656	1.00E-20	-999	2.29396	4.26243	4.95539	2.6843	0.326514	85.4774
B0410798	2100750	2100	750	1	0	3.8	3.63	56.818	4.80501	11.8247	0.781208	4.76	4.03	2.3806	-999	2.05636	8.98204	5.2664	4.0611	0.349484	79.6101	102.706	2.31788	-999	2.00218	8.74539	5.12765	3.9541	0.340276	77.5126
B0410898	2100800	2100	800	1	0	3.81	3.65	57.218	4.59301	12.4576	0.660289	4.76	4.08	1.40512	-999	1.85174	24.95	3.12692	3.91068	0.247552	89.8392	125.331	1.12113	-999	1.47748	19.9073	2.49493	3.12028	0.197519	71.6815
B0410998	2100850	2100	850	1	0	4.64	4.09	116.927	8.96703	13.0397	1.34005	4.76	4.37	1.00E-20	-999	5.45292	9.18164	5.8918	4.29747	1.58724	37.8036	64.2147	1.00E-20	-999	8.4917	14.2983	9.17516	6.69235	2.47177	58.8706
B0411298	2100900	2100	900	1	0	3.71	3.53	59.395	4.83501	12.2844	0.83951	4.76	3.96	3.43561	-999	2.26097	19.7605	3.62066	4.98504	0.291238	82.2786	116.633	2.94566	-999	1.93853	16.9425	3.10432	4.27413	0.249705	70.5449
B0411398	2100950	2100	950	1	0	3.84	3.65	51.272	4.05901	12.6317	0.8354	4.76	4.06	2.25617	-999	1.74944	18.3633	3.78522	4.16853	0.378608	63.5991	94.3004	2.39253	-999	1.85518	19.4732	4.014	4.42048	0.401491	67.4431
B0411498	21001000	2100	1000	1	0	4.15	3.79	41.797	3.21201	13.0127	0.683653	4.76	4.16	1.25459	-999	1.81082	9.98004	5.59556	2.08426	0.46598	50.7012	71.8924	1.74509	-999	2.51879	13.8819	7.78324	2.89914	0.648163	70.5237
B0411598	21001050	2100	1050	1	0	4.25	3.85	78.002	6.05402	12.8843	0.811751	4.76	4.17	0.98059	-999	4.48101	2.59482	3.12692	3.28755	0.800902	56.0382	71.31	1.37511	-999	6.28385	3.63879	4.38497	4.61022	1.12313	78.5839
B0411898	21001100	2100	1100	1	0	4.69	4.15	43.1789	4.37002	9.88071	2.51049	4.76	4.38	1.00E-20	-999	2.94642	0.998004	1.25077	1.00E-20	4.25206	23.5717	33.019	1.00E-20	-999	8.92341	3.02251	3.78803	1.00E-20	12.8776	71.3883
B0411998	21001150	2100	1150	1	0	4.85	4.25	66.497	6.39902	10.3917	1.97531	4.76	4.8	1.00E-20	-999	10.7933	1.1976	1.67867	0.0859491	4.93648	11.1187	29.8107	1.00E-20	-999	36.2061	4.01735	5.6311	0.288316	16.5594	37.2977
B0412098	21001200	2100	1200	1	0	3.64	3.43	62.283	4.97801	12.5116	0.810001	4.76	3.81	6.08812	-999	2.23028	2.59482	3.22568	8.25111	0.218428	87.6156	110.224	5.52341	-999	2.02341	2.35413	2.92648	7.48577	0.198167	79.4887
B0412398	21001250	2100	1250	1	0	3.87	3.63	51.594	4.46402	11.5577	0.617251	4.66	4.3	1.00E-20	-999	1.57552	2.79442	3.62066	3.39498	0.334924	76.0521	87.7726	1.00E-20	-999	1.795	3.1837	4.12505	3.86793	0.381582	86.6467
B0412498	21001300	2100	1300	1	0	4.26	3.91	33.697	2.91001	11.5797	0.695878	4.66	4.4	1.00E-20	-999	1.7699	7.78444	3.98272	1.16031	1.32513	38.2485	54.271	1.00E-20	-999	3.26123	14.3436	7.33858	2.13799	2.44169	70.4769
B0412898	21001350	2100	1350	1	0	3.9	3.7	48.194	4.19201	11.4966	0.866801	4.66	4.24	1.00E-20	-999	2.33258	3.79242	4.1473	2.85781	0.640722	64.0437	77.8145	1.00E-20	-999	2.99762	4.87367	5.32973	3.67259	0.823397	82.303
B0412998	21001400	2100	1400	1	0	3.67	3.48	61.351	5.09102	12.0508	0.693205	4.66	4.16	1.00E-20	-999	1.92336	2.79442	4.6081	5.99496	0.320362	93.3972	109.038	1.00E-20	-999	1.76394	2.56279	4.22614	5.49805	0.293808	85.6556
B0413098	21001450	2100	1450	1	0	3.71	3.53	58.375	4.92501	11.8528	0.875244	4.66	4.22	1.00E-20	-999	2.24051	3.59282	3.35734	5.19993	1.2232	83.1681	98.7819	1.00E-20	-999	2.26814	3.63712	3.39874	5.26405	1.23828	84.1937
B0413198	21001500	2100	1500	1	0	3.9	3.73	38.879	3.33302	11.6648	0.796385	4.66	4.27	1.00E-20	-999	1.20721	2.79442	2.10656	2.85781	0.364046	60.0411	69.3711	1.00E-20	-999	1.74022	4.02822	3.03665	4.1196	0.52478	86.5506
B0413298	21001550	2100	1550	1	0	3.87	3.65	50.117	3.94501	12.7039	0.756497	4.66	4.22	1.00E-20	-999	1.49367	3.59282	2.1724	4.72719	0.218428	71.1597	83.3642	1.00E-20	-999	1.79174	4.30979	2.60591	5.67053	0.262017	85.36
B0413398	21001600	2100	1600	1	0	3.81	3.6	58.263	4.78902	12.166	0.698399	4.66	4.35	1.00E-20	-999	1.9029	5.58882	3.68648	4.87761	0.262114	83.6127	99.9306	1.00E-20	-999	1.90422	5.5927	3.68904	4.881	0.262296	83.6708
B0413498	21001650	2100	1650	1	0	3.71	3.56	66.694	5.47802	12.1748	0.61591	4.66	4.24	1.00E-20	-999	1.88243	4.39122	2.99526	6.4032	0.189304	95.1762	111.038	1.00E-20	-999	1.6953	3.9547	2.69751	5.76667	0.170486	85.715
B0413598	21001700	2100	1700	1	0	3.95	3.72	49.5959	4.00601	12.3804	0.765532	4.66	4.27	1.00E-20	-999	1.57552	7.78444	3.09402	3.52392	0.436856	59.5962	76.011	1.00E-20	-999	2.07275	10.2412	4.07049	4.63607	0.574727	78.4047
B0413698	21001750	2100	1750	1	0	3.83	3.6	62.274	5.12302	12.1557	0.705951	4.66	4.24	1.00E-20	-999	2.14843	6.98602	5.036	4.72719	0.320362	80.4996	99.7176	1.00E-20	-999	2.15451	7.0058	5.05026	4.74058	0.321269	80.7276
B0413798	21001800	2100	1800	1	0	3.72	3.48	70.312	5.55801	12.6506	0.637911	4.66	4.15	1.00E-20	-999	2.55766	4.59082	4.31186	7.49907	0.320362	93.8418	113.122	1.00E-20	-999	2.26097	4.05829	3.81169	6.62919	0.2832	82.9563
B0413898	21001850	2100	1850	1	0	3.82	3.55	62.033	4.80402	12.9127	0.716349	4.66	4.16	0.159059	-999	1.84151	5.98802	3.35734	6.747	0.364046	81.8337	100.291	0.158597	-999	1.83617	5.97065	3.3476	6.72742	0.36299	81.5963
B0413998	21001900	2100	1900	1	0	4.84	4.19	153.507	10.353	14.8273	1.67891	4.66	4.79	1.00E-20	-999	3.16126	108.782	31.9276	2.8793	10.9505	22.6822	180.383	1.00E-20	-999	1.75253	60.3061	17.6999	1.59621	6.07069	12.5745
B0414098	21001950	2100	1950	1	0	4.41	4.06	81.844	7.27202	11.2546	2.02274	4.66	4.67	1.00E-20	-999	2.33258	29.3414	14.8118	0.279334	7.1062	38.6931	92.5644	1.00E-20	-999	2.51995	31.6984	16.0016	0.301773	7.67703	41.8013
B0414198	21002000	2100	2000	1	0	3.79	3.6	67.469	5.43602	12.4115	0.81321	4.66	4.26	1.00E-20	-999	2.49627	5.58882	5.36516	5.43627	0.422294	94.7313	114.04	1.00E-20	-999	2.18894	4.90075	4.70463	4.76699	0.370303	83.0685
B0414298	21002050	2100	2050	1	0	4.05	3.71	50.08	4.25501	11.7697	0.787099	4.66	4.28	1.00E-20	-999	1.7699	4.19162	5.59556	3.41649	0.3058	64.9332	80.2126	1.00E-20	-999	2.20651	5.22564	6.97591	4.25929	0.381237	80.9514
B0414698	21002100	2100	2100	1	0	4.1	3.94	44.393	3.84802	11.5366	1.60832	4.66	4.44	1.00E-20	-999	1.42206	3.39322	2.23822	3.05118	0.247552	49.3671	59.7193	1.00E-20	-999	2.38124	5.68195	3.7479	5.1092	0.414526	82.6652
B0414798	21002150	2100	2150	1	0	3.8	3.66	56.761	4.93501	11.5017	1.94568	4.66	4.3	1.00E-20	-999	2.09728	5.78842	3.12692	5.28588	0.713532	70.7151	87.7271	1.00E-20	-999	2.39069	6.59821	3.56437	6.02537	0.813354	80.6081
B0414898	21002200	2100	2200	1	0	3.8	3.61	49.598	4.34502	11.4149	1.63045	4.66	4.27	1.00E-20	-999	1.94382	6.18762	2.92944	3.84621	0.567912	65.3781	80.8531	1.00E-20	-999	2.40414	7.65292	3.62316	4.75703	0.7024	80.8603
B0415298	21002250	2100	2250	1	0	3.7	3.52	58.851	4.94302	11.9059	0.963408	4.66	4.14	0.34032	-999	1.98474	4.99002	4.54228	5.19993	0.451418	86.2812	103.79	0.327893	-999	1.91227	4.8078	4.37641	5.01005	0.434934	83.1306
B0415398	22000	2200	0	1	0	3.8	3.65	56.4061	4.89101	11.5326	0.953846	4.66	4.34	1.00E-20	-999	1.93359	3.39322	3.9498	2.72888	0.85915	68.0466	80.9112	1.00E-20	-999	2.38977	4.19376	4.88165	3.37268	1.06184	84.1003
B0415498	220050	2200	50	1	0	3.91	3.74	36.152	3.35701	10.7691	1.03206	4.66	4.33	1.00E-20	-999	1.18675	2.3952	2.36988	0.730566	1.84936	48.0327	56.5645	1.00E-20	-999	2.09805	4.23446	4.1897	1.29156	3.26947	84.9167
B0415598	2200100	2200	100	1	0	3.81	3.63	56.804	5.05502	11.2371	1.16124	4.66	4.4	1.00E-20	-999	2.76227	7.78444	4.6081	0.945441	5.2714	61.3752	82.7468	1.00E-20	-999	3.33822	9.40754	5.56892	1.14257	6.37052	74.1723
B0415698	2200150	2200	150	1	0	3.86	3.6	44.1799	3.96601	11.1396	1.24512	4.66	4.3	1.00E-20	-999	2.15866	4.99002	5.36516	1.99832	2.30078	57.8172	74.6301	1.00E-20	-999	2.89248	6.68634	7.189	2.67763	3.08291	77.4717
B0415998	2200200	2200	200	1	0	3.95	3.85	78.459	6.43702	12.1887	1.12359	4.66	4.29	1.00E-20	-999	2.59858	4.39122	3.81814	0.730566	2.86868	81.8337	96.2409	1.00E-20	-999	2.70008	4.56274	3.96727	0.759101	2.98073	85.0301
B0416098	2200250	2200	250	1	0	3.71	3.54	62.6421	4.98402	12.5686	0.975327	4.66	4.13	0.665891	-999	1.8722	4.19162	3.78522	5.26437	0.320362	79.6101	95.7098	0.69574	-999	1.95612	4.37951	3.95489	5.50035	0.334722	83.1786
B0416198	2200300	2200	300	1	0	3.91	3.7	49.19	4.45201	11.0489	1.59129	4.66	4.38	1.00E-20	-999	2.10751	5.58882	3.58774	2.81483	1.529	57.3726	73.0005	1.00E-20	-999	2.88698	7.65586	4.91468	3.8559	2.09451	78.5921
B0416298	2200350	2200	350	1	0	3.86	3.67	48.339	3.87701	12.4681	0.939605	4.66	4.27	1.00E-20	-999	1.53459	2.79442	2.99526	3.15864	0.582474	72.0492	83.1146	1.00E-20	-999	1.84635	3.36213	3.60377	3.80034	0.700808	86.6866
B0416598	2200400	2200	400	1	0	3.88	3.61	47.897	3.99301	11.9952	0.881166	4.66	4.29	1.00E-20	-999	2.02566	4.79042	4.70686	4.0611	0.830026	69.8256	86.2397	1.00E-20	-999	2.34887	5.55477	5.45788	4.70908	0.962464	80.9669
B0416698	2200450	2200	450	1	0	4.72	4.02	71.172	5.45201	13.0543	1.27485	4.66	4.48	1.00E-20	-999	3.33518	16.7665	7.2084	2.06278	5.6937	42.696	77.7626	1.00E-20	-999	4.28893	21.5611	9.26975	2.65266	7.3219	54.9056
B0416998	2200500	2200	500	1	0	4.13	3.85	60.175	5.25602	11.4488	1.00307	4.66	4.46	1.00E-20	-999	2.70088	10.3792	6.87924	2.62145	1.87848	57.3726	81.8318	1.00E-20	-999	3.30053	12.6836	8.40656	3.20346	2.29554	70.1104
B0417298	2200550	2200	550	1	0	3.74	3.58	64.0451	5.30201	12.0794	0.701608	4.66	4.23	1.00E-20	-999	1.71874	3.19362	2.79778	4.59828	0.203866	76.4967	89.009	1.00E-20	-999	1.93097	3.58797	3.14326	5.16608	0.22904	85.9426
B0417698	2200600	2200	600	1	0	4.13	3.89	57.165	5.15102	11.0978	0.850292	4.66	4.41	1.00E-20	-999	2.44512	8.78244	5.49682	1.09585	1.26688	60.9306	80.0177	1.00E-20	-999	3.05572	10.9756	6.86951	1.36951	1.58325	76.1464
B0417798	2200650	2200	650	1	0	3.85	3.57	54.5299	4.48001	12.1718	0.673853	4.66	4.28	1.00E-20	-999	1.96428	6.58682	4.97018	4.81314	0.364046	75.6072	94.3057	1.00E-20	-999	2.08289	6.98454	5.27029	5.10376	0.386028	80.1725
B0417898	2200700	2200	700	1	0	3.75	3.51	60.39	4.94602	12.2098	0.621749	4.66	4.23	1.00E-20	-999	1.74944	3.99202	3.78522	5.78007	0.276676	79.6101	95.1935	1.00E-20	-999	1.83777	4.19358	3.97634	6.07192	0.290646	83.6298
B0418198	2200750	2200	750	1	0	3.75	3.54	54.712	4.72101	11.589	0.663885	4.66	4.25	1.00E-20	-999	1.7699	2.79442	3.39024	5.47926	0.189304	85.3917	99.0148	1.00E-20	-999	1.78751	2.82222	3.42397	5.53378	0.191188	86.2414
B0418298	2200800	2200	800	1	0	4.19	3.89	58.909	4.92602	11.9587	0.934924	4.66	4.47	1.00E-20	-999	2.82365	9.18164	3.98272	1.89088	0.436856	65.3781	83.6938	1.00E-20	-999	3.37379	10.9705	4.75868	2.25928	0.521969	78.1158
B0418398	2200850	2200	850	1	0	3.84	3.58	56.975	4.55802	12.4999	0.780749	4.66	4.27	1.00E-20	-999	1.67782	8.38324	3.9498	5.35032	0.320362	66.2676	85.9491	1.00E-20	-999	1.95211	9.75373	4.59551	6.22499	0.372735	77.101
B0418498	2200900	2200	900	1	0	3.89	3.69	43.628	3.807	11.4599	0.803447	4.66	4.39	1.00E-20	-999	1.67782	4.59082	3.0611	2.17022	1.19407	51.5907	64.2847	1.00E-20	-999	2.60998	7.14139	4.76179	3.37595	1.85747	80.2535
B0418598	2200950	2200	950	1	0	4.03	3.79	46.0619	3.73001	12.349	0.708277	4.66	4.36	1.00E-20	-999	1.27883	2.99402	2.92944	2.40658	0.320362	64.4886	74.4178	1.00E-20	-999	1.71845	4.02326	3.93648	3.23388	0.430491	86.6575
B0418898	22001000	2200	1000	1	0	4.25	3.85	59.579	5.25101	11.3462	0.859702	4.66	4.55	1.00E-20	-999	2.81342	13.7725	11.1911	2.68591	0.800902	52.4802	83.744	1.00E-20	-999	3.35955	16.446	13.3635	3.20729	0.956369	62.6674
B0418998	22001050	2200	1050	1	0	6.26	5.64	60.139	3.95202	15.2173	1.67032	4.66	6.02	1.00E-20	-999	11.356	184.631	109.443	1.00E-20	1.25232	1.00E-20	306.682	1.00E-20	-999	3.70286	60.2027	35.6862	1.00E-20	0.408345	1.00E-20
B0419098	22001100	2200	1100	1	0	4.52	3.99	48.47	4.17201	11.6179	1.26293	4.66	4.62	1.00E-20	-999	2.80319	29.3414	13.8243	0.322308	2.22796	34.6905	83.2097	1.00E-20	-999	3.36883	35.262	16.6138	0.387344	2.67752	41.6904
B0419198	22001150	2200	1150	1	0	4.64	4.09	53.4311	4.91501	10.871	1.14507	4.66	4.61	1.00E-20	-999	1.92336	24.1516	7.57046	0.257847	1.55812	42.2511	77.7125	1.00E-20	-999	2.47497	31.0781	9.74162	0.331796	2.00498	54.3685
B0419298	22001200	2200	1200	1	0	4.18	3.94	49.388	4.33202	11.4007	0.812916	4.66	4.54	1.00E-20	-999	2.52696	14.3713	4.93726	0.988416	1.73286	44.475	69.0318	1.00E-20	-999	3.66057	20.8184	7.15215	1.43183	2.51023	64.4268
B0419398	22001250	2200	1250	1	0	3.85	3.57	49.968	4.02901	12.4021	0.612134	4.66	4.18	0.178305	-999	1.79036	6.18762	5.06892	3.22308	0.218428	71.1597	87.8264	0.20302	-999	2.03852	7.04528	5.77152	3.66983	0.248704	81.0231
B0419798	22001300	2200	1300	1	0	3.73	3.52	65.214	5.15102	12.6604	0.553904	4.66	4.09	0.941504	-999	1.75967	3.39322	2.33696	5.99496	0.189304	93.3972	108.013	0.871658	-999	1.62913	3.14149	2.16359	5.55022	0.17526	86.4685
B0419898	22001350	2200	1350	1	0	4.24	3.97	45.126	3.68501	12.2458	0.658168	4.66	4.44	1.00E-20	-999	1.74944	7.58484	5.95762	1.39667	1.20864	36.4695	54.3667	1.00E-20	-999	3.21785	13.9513	10.9582	2.56898	2.22313	67.0806
B0419998	22001400	2200	1400	1	0	4.07	3.77	50.424	4.14001	12.1797	0.783921	4.66	4.32	1.00E-20	-999	2.0052	12.5749	5.85888	2.75037	0.77178	53.8146	77.7757	1.00E-20	-999	2.57818	16.1682	7.53305	3.53628	0.992315	69.192
B0420098	22001450	2200	1450	1	0	3.9	3.68	52.705	4.31401	12.2172	0.769785	4.66	4.26	1.00E-20	-999	2.22005	6.78642	3.58774	4.27596	0.39317	62.7096	79.9729	1.00E-20	-999	2.776	8.4859	4.48619	5.34676	0.491629	78.4136
B0420198	22001500	2200	1500	1	0	3.93	3.73	54.523	4.73901	11.5051	0.96399	4.66	4.37	1.00E-20	-999	3.13057	10.978	4.1473	3.30903	1.01933	62.7096	85.2938	1.00E-20	-999	3.67034	12.8708	4.86237	3.87957	1.19508	73.5219
B0420298	22001550	2200	1550	1	0	4.05	3.8	48.387	4.27301	11.3239	1.35184	4.66	4.34	1.00E-20	-999	1.15606	4.59082	1.28369	2.62145	0.262114	42.696	52.6101	1.00E-20	-999	2.19741	8.72612	2.44001	4.98279	0.49822	81.1555
B0420398	22001600	2200	1600	1	0	4.03	3.78	41.569	3.69101	11.2622	0.881845	4.66	4.28	1.00E-20	-999	1.4016	3.79242	2.60028	2.27765	0.436856	50.2566	60.7654	1.00E-20	-999	2.30658	6.24108	4.27921	3.74827	0.718922	82.7059
B0420498	22001650	2200	1650	1	0	3.85	3.63	54.123	4.46801	12.1134	0.782053	4.66	4.2	1.00E-20	-999	2.0052	2.59482	2.69904	3.80325	0.160181	68.9361	80.1986	1.00E-20	-999	2.50029	3.23549	3.36545	4.74229	0.19973	85.9567
B0420598	22001700	2200	1700	1	0	4.02	3.79	43.53	3.73301	11.6608	0.770581	4.66	4.31	1.00E-20	-999	1.38113	4.39122	3.0611	2.72888	0.422294	51.5907	63.5753	1.00E-20	-999	2.17243	6.90712	4.81492	4.29236	0.664242	81.149
B0420698	22001750	2200	1750	1	0	4.1	3.8	48.483	4.05701	11.9504	0.661699	4.66	4.34	1.00E-20	-999	1.96428	9.98004	4.31186	2.77186	0.480542	55.1487	74.6573	1.00E-20	-999	2.63106	13.3678	5.77554	3.71278	0.643664	73.8691
B0420998	22001800	2200	1800	1	0	3.81	3.57	69.924	5.82302	12.0082	0.602393	4.66	4.23	1.00E-20	-999	1.57552	2.79442	2.27114	4.61976	0.218428	75.1626	86.6419	1.00E-20	-999	1.81843	3.22525	2.6213	5.33202	0.252104	86.7509
B0421098	22001850	2200	1850	1	0	3.96	3.7	46.988	3.75601	12.5101	0.714729	4.66	4.25	0.00979971	-999	1.31975	5.98802	2.36988	2.57847	0.509666	48.4776	61.2532	0.0159987	-999	2.15458	9.77585	3.86899	4.20953	0.832064	79.143
B0421198	22001900	2200	1900	1	0	4.1	3.85	53.4489	4.46902	11.9599	0.823162	4.66	4.34	1.00E-20	-999	1.9029	13.9721	4.21312	1.50411	2.16972	55.1487	78.9107	1.00E-20	-999	2.41146	17.7062	5.3391	1.90609	2.74959	69.8875
B0421298	22001950	2200	1950	1	0	3.79	3.6	76.143	6.34802	11.9948	0.764686	4.66	4.16	1.00E-20	-999	2.35304	4.99002	4.31186	5.84454	0.174742	91.1733	108.848	1.00E-20	-999	2.16177	4.58439	3.96136	5.36945	0.160538	83.762
B0421398	22002000	2200	2000	1	0	3.9	3.56	68.691	5.65802	12.1405	0.872429	4.66	4.25	1.00E-20	-999	2.33258	5.18962	4.87142	4.59828	0.436856	87.6156	105.044	1.00E-20	-999	2.22057	4.94042	4.6375	4.37748	0.415879	83.4085
B0421498	22002050	2200	2050	1	0	4.05	3.7	53.104	4.42501	12.0009	0.959084	4.66	4.37	1.00E-20	-999	1.80059	3.79242	3.12692	3.95367	0.276676	70.7151	83.6654	1.00E-20	-999	2.15213	4.53284	3.73741	4.72557	0.330693	84.5213
B0421798	22002100	2200	2100	1	0	3.99	3.69	62.339	5.01502	12.4305	1.25444	4.66	4.34	1.00E-20	-999	2.32235	5.78842	3.91688	3.8892	0.39317	78.2757	94.5857	1.00E-20	-999	2.45529	6.11976	4.14109	4.11183	0.415676	82.7564
B0421898	22002150	2200	2150	1	0	3.63	3.41	98.398	7.14903	13.7638	1.51888	4.66	3.97	2.50995	-999	2.12797	8.18364	3.19276	8.6379	0.262114	116.079	140.993	1.78019	-999	1.50927	5.80429	2.26448	6.12647	0.185906	82.3296
B0421998	22002200	2200	2200	1	0	3.96	3.62	54.105	4.45101	12.1557	1.22678	4.66	4.14	0.636178	-999	1.51413	3.19362	2.99526	4.53381	0.334924	75.1626	88.3705	0.719899	-999	1.71339	3.6139	3.38943	5.13046	0.379	85.054
B0422098	22002250	2200	2250	1	0	3.85	3.55	51.913	4.18601	12.4015	0.871255	4.66	4.07	1.37232	-999	1.18675	2.1956	1.90907	4.29747	0.247552	88.0602	99.269	1.38243	-999	1.19549	2.21177	1.92313	4.32912	0.249375	88.7087
B0422198	23000	2300	0	1	0	3.88	3.59	52.211	4.58401	11.3898	0.800873	4.66	4.23	1.00E-20	-999	1.7699	2.79442	3.55482	3.93216	0.524228	81.3891	93.9646	1.00E-20	-999	1.88358	2.97391	3.78315	4.18472	0.557899	86.6168
B0422298	230050	2300	50	1	0	3.89	3.65	51.529	4.47601	11.5123	1.10238	4.66	4.26	1.00E-20	-999	1.92336	2.3952	2.6332	2.32063	0.888274	66.7122	76.8729	1.00E-20	-999	2.502	3.11579	3.42539	3.01879	1.15551	86.7825
B0422398	2300100	2300	100	1	0	4.4	3.92	39.751	3.40201	11.6846	0.910963	4.66	4.44	1.00E-20	-999	1.25837	4.19162	3.35734	0.945441	1.2232	55.1487	66.1247	1.00E-20	-999	1.90303	6.33896	5.07729	1.42978	1.84984	83.4011
B0422498	2300150	2300	150	1	0	4.2	3.93	52.716	4.72502	11.1568	1.03871	4.66	4.46	1.00E-20	-999	2.04612	4.99002	3.32442	0.601644	2.825	57.8172	71.6044	1.00E-20	-999	2.85753	6.96887	4.64276	0.840233	3.94529	80.7453
B0422598	2300200	2300	200	1	0	4.05	3.73	42.598	3.77301	11.2902	1.37469	4.66	4.21	1.00E-20	-999	1.49367	3.39322	2.73194	1.67601	1.49987	67.6017	78.3964	1.00E-20	-999	1.90528	4.32829	3.48478	2.13787	1.91319	86.2306
B0422698	2300250	2300	250	1	0	4.06	3.73	41.452	3.43702	12.0604	1.30145	4.66	4.25	1.00E-20	-999	1.3709	2.59482	2.56738	2.0198	0.480542	50.2566	59.29	1.00E-20	-999	2.31219	4.37649	4.33021	3.40664	0.810494	84.764
B0422798	2300300	2300	300	1	0	4.1	3.68	53.322	4.46601	11.9395	1.26768	4.66	4.45	1.00E-20	-999	1.92336	7.38522	5.76014	0.945441	3.8589	67.1571	87.0302	1.00E-20	-999	2.20999	8.48581	6.61855	1.08634	4.43398	77.1653
B0423098	2300350	2300	350	1	0	3.75	3.58	68.912	5.55101	12.4143	0.729686	4.66	4.11	0.428368	-999	1.74944	3.19362	2.6332	4.85613	0.334924	101.403	114.599	0.373797	-999	1.52658	2.78678	2.29775	4.2375	0.292257	88.4851
B0423498	2300400	2300	400	1	0	3.79	3.65	71.802	5.75202	12.4829	0.692177	4.66	4.17	0.0734148	-999	1.27883	2.1956	1.61284	2.83632	0.203866	79.6101	87.811	0.0836055	-999	1.45634	2.50037	1.83672	3.23003	0.232165	90.6607
B0423598	2300450	2300	450	1	0	3.84	3.7	57.037	4.54601	12.5466	0.750311	4.66	4.18	1.00E-20	-999	1.64713	2.1956	2.56738	3.30903	0.378608	77.3862	87.4839	1.00E-20	-999	1.88278	2.50972	2.93469	3.78244	0.432774	88.4576
B0423698	2300500	2300	500	1	0	4.27	3.94	54.918	4.97301	11.0432	1.18369	4.66	4.33	1.00E-20	-999	1.74944	8.78244	4.01564	0.0859491	5.14034	48.0327	67.8065	1.00E-20	-999	2.58005	12.9522	5.9222	0.126756	7.58089	70.8379
B0423798	2300550	2300	550	1	0	3.9	3.67	59.832	5.01202	11.9377	0.846776	4.66	4.09	1.39678	-999	2.0052	5.98802	4.11438	3.30903	1.2232	73.3836	91.4202	1.52787	-999	2.19339	6.55	4.50052	3.61958	1.338	80.2707
B0423898	2300600	2300	600	1	0	3.8	3.72	70.0351	5.48102	12.7778	0.93643	4.66	4.1	0.783549	-999	2.59858	8.78244	3.55482	4.81314	1.03389	93.3972	114.964	0.68156	-999	2.26034	7.6393	3.09212	4.18665	0.899316	81.2404
B0423998	2300650	2300	650	1	0	3.96	3.8	62.898	4.90802	12.8154	0.646305	4.66	4.21	1.00E-20	-999	1.54482	2.59482	3.0611	1.97683	0.407732	80.0547	89.64	1.00E-20	-999	1.72336	2.89471	3.41488	2.2053	0.454855	89.3069
B0424098	2300700	2300	700	1	0	3.96	3.71	39.649	3.155	12.567	0.698855	4.66	4.11	1.36518	-999	1.47321	3.19362	2.73194	2.34211	0.262114	62.7096	74.0778	1.8429	-999	1.98873	4.31117	3.68793	3.16169	0.353836	84.6537
B0424198	2300750	2300	750	1	0	3.89	3.72	62.3989	5.31201	11.7468	0.83701	4.66	4.13	0.723052	-999	2.01543	7.18562	3.35734	3.43797	0.46598	77.3862	94.5716	0.764555	-999	2.13112	7.59807	3.55005	3.63531	0.492727	81.8282
B0424298	2300800	2300	800	1	0	4.33	3.9	94.736	7.55802	12.5345	1.09074	4.66	4.34	1.00E-20	-999	4.0411	18.9621	9.38078	4.0611	0.495104	76.0521	112.992	1.00E-20	-999	3.57645	16.7818	8.30216	3.59415	0.438176	67.3075
B0424598	2300850	2300	850	1	0	3.82	3.7	47.985	4.12601	11.6299	0.999424	4.66	4.09	1.55641	-999	2.20981	4.39122	2.73194	2.94376	0.422294	66.2676	80.523	1.93288	-999	2.74432	5.45337	3.39274	3.6558	0.524439	82.2965
B0424698	2300900	2300	900	1	0	4.02	3.71	61.4779	5.13501	11.9723	0.903768	4.66	4.17	0.164405	-999	1.78013	5.18962	2.8307	2.79334	0.378608	76.4967	89.6335	0.183419	-999	1.98601	5.78982	3.15808	3.1164	0.422396	85.3439
B0425098	2300950	2300	950	1	0	4.38	4.04	21.289	2.006	10.6127	0.700509	4.66	4.41	1.00E-20	-999	2.33258	4.39122	2.33696	0.150411	1.00477	30.6876	40.9035	1.00E-20	-999	5.70264	10.7356	5.71335	0.367722	2.45644	75.0244
B0425398	23001000	2300	1000	1	0	3.78	3.67	48.8	3.97601	12.2736	0.713295	4.66	4.16	0.385509	-999	1.49367	2.59482	2.8307	2.83632	0.3058	73.8282	84.275	0.457442	-999	1.77238	3.07899	3.35888	3.36555	0.36286	87.6039
B0425498	23001050	2300	1050	1	0	4.95	4.38	61.682	4.63101	13.3193	0.853463	4.66	4.73	1.00E-20	-999	5.85192	71.8562	21.0656	0.429747	1.35425	8.00547	108.563	1.00E-20	-999	5.39034	66.1885	19.404	0.39585	1.24743	7.37403
B0425598	23001100	2300	1100	1	0	4.75	4.13	42.337	4.06901	10.4047	1.33069	4.66	4.54	1.00E-20	-999	3.6421	38.7226	21.724	1.00E-20	2.9415	22.2374	89.2676	1.00E-20	-999	4.07998	43.3781	24.3358	1.00E-20	3.29515	24.9109
B0425698	23001150	2300	1150	1	0	3.93	3.67	65.6719	5.11201	12.8466	0.82738	4.66	4.18	1.00E-20	-999	2.18935	6.78642	3.45608	3.76026	0.378608	84.0576	100.628	1.00E-20	-999	2.17569	6.74407	3.43451	3.73679	0.376245	83.533
B0425798	23001200	2300	1200	1	0	3.92	3.71	56.285	4.51002	12.48	0.759635	4.66	4.14	0.706629	-999	1.98474	3.39322	2.4028	3.41649	0.218428	72.4941	84.6164	0.835097	-999	2.34557	4.01012	2.83964	4.03762	0.258139	85.6738
B0425898	23001250	2300	1250	1	0	4.01	3.65	59.445	4.73601	12.5517	0.805655	4.66	4.09	1.59614	-999	2.04612	8.18364	4.11438	3.7173	0.3058	64.4886	84.452	1.89	-999	2.42282	9.69028	4.87186	4.40167	0.362099	76.3612
B0425998	23001300	2300	1300	1	0	3.75	3.53	55.945	4.82301	11.5996	0.685573	4.66	4.14	0.518286	-999	1.62667	2.59482	2.1724	3.33054	0.247552	79.6101	90.1004	0.575232	-999	1.8054	2.87992	2.41109	3.69648	0.274751	88.3571
B0751797	23001350	2300	1350	1	0	-999	3.65	63.224	5.29201	11.9471	0.721054	4.81	4.33	1.00E-20	-999	1.93359	9.18164	4.4534	1.65452	0.830026	63.5991	83.6532	1.00E-20	-999	2.31144	10.9758	5.32365	1.97783	0.992223	76.0271
B0752197	23001400	2300	1400	1	0	-999	3.68	29.81	2.572	11.5902	0.682185	4.81	4.39	1.00E-20	-999	2.29166	10.7784	7.0899	2.62145	0.422294	48.4776	73.6648	1.00E-20	-999	3.11093	14.6317	9.62454	3.55862	0.573264	65.8084
B0752497	23001450	2300	1450	1	0	-999	3.8	56.521	4.87502	11.594	1.16113	4.81	4.35	1.00E-20	-999	1.99497	4.59082	3.74244	2.08427	0.436856	60.9306	74.9631	1.00E-20	-999	2.66127	6.12411	4.99238	2.78039	0.582761	81.2808
B0752797	23001500	2300	1500	1	0	-999	3.69	54.185	4.50502	12.0277	0.895581	4.81	4.38	1.00E-20	-999	2.28143	8.18364	3.7194	2.85781	0.436856	65.8227	84.9373	1.00E-20	-999	2.68602	9.63492	4.37899	3.36461	0.514328	77.4956
B0753097	23001550	2300	1550	1	0	-999	3.7	20.036	1.73301	11.5614	0.744358	4.81	4.33	1.00E-20	-999	2.47581	6.58682	5.17424	2.87929	0.451418	76.0521	95.1856	1.00E-20	-999	2.60103	6.91998	5.43595	3.02492	0.47425	79.8987
B0753497	23001600	2300	1600	1	0	-999	3.56	52.232	4.25201	12.2841	0.797615	4.81	4.26	1.00E-20	-999	2.04612	5.58882	4.4929	2.81483	0.218428	68.9361	85.7153	1.00E-20	-999	2.38711	6.52021	5.24165	3.28393	0.25483	80.4245
B0426098	23001650	2300	1650	1	0	3.63	3.45	64.965	5.09102	12.7607	0.709352	4.66	4.01	2.06372	-999	2.08705	2.3952	2.73194	4.85613	0.247552	101.847	116.229	1.77556	-999	1.79564	2.06076	2.35048	4.17807	0.212986	87.6262
B0753897	23001700	2300	1700	1	0	-999	3.72	46.883	4.06001	11.5475	0.636839	4.81	4.32	1.00E-20	-999	1.58575	4.59082	4.3382	1.50411	0.553352	62.7096	76.8999	1.00E-20	-999	2.0621	5.96986	5.64136	1.95593	0.719574	81.5471
B0754197	23001750	2300	1750	1	0	-999	3.55	67.151	5.75901	11.6602	0.683201	4.81	4.26	1.00E-20	-999	2.0052	4.19162	3.53836	3.18012	0.262114	85.3917	100.152	1.00E-20	-999	2.00216	4.18526	3.53299	3.17529	0.261716	85.2621
B0754497	23001800	2300	1800	1	0	-999	3.81	42.644	3.79501	11.2369	0.595018	4.81	4.34	1.00E-20	-999	1.29929	5.98802	5.30262	0.472719	0.46598	55.1487	70.0171	1.00E-20	-999	1.85568	8.55223	7.57332	0.675148	0.665523	78.7646
B0426198	23001850	2300	1850	1	0	3.96	3.75	54.0599	4.85101	11.1441	0.798931	4.66	4.13	1.13046	-999	2.85434	13.5729	6.51718	2.21319	0.757218	61.3752	88.4205	1.2785	-999	3.22814	15.3504	7.37067	2.50303	0.856383	69.4129
B0426298	23001900	2300	1900	1	0	3.75	3.42	81.597	5.97701	13.6518	0.931424	4.66	3.97	2.80144	-999	3.12034	8.98204	6.583	5.71563	0.46598	97.8447	125.513	2.23199	-999	2.48607	7.15626	5.24488	4.55382	0.37126	77.9558
B0426398	23001950	2300	1950	1	0	3.65	3.48	61.646	4.85702	12.6921	0.937427	4.66	4	2.36229	-999	2.07682	3.19362	3.25858	5.58669	0.334924	94.2867	111.1	2.12627	-999	1.86932	2.87455	2.93302	5.02852	0.301462	84.8665
B0426498	23002000	2300	2000	1	0	3.69	3.41	77.9409	6.04402	12.8955	1.00116	4.66	3.93	3.52045	-999	2.29166	3.99202	3.98272	4.79166	0.320362	95.6208	114.52	3.07409	-999	2.0011	3.48587	3.47775	4.18412	0.279743	83.497
B0426598	23002050	2300	2050	1	0	3.98	3.79	50.011	3.93101	12.7222	1.60079	4.66	4.14	1.0673	-999	1.31975	3.19362	2.8307	2.49252	0.509666	58.7067	70.1203	1.5221	-999	1.88212	4.55449	4.03692	3.55463	0.726845	83.7228
B0426698	23002100	2300	2100	1	0	4.57	3.88	182.359	13.119	13.9004	1.46388	4.66	4.2	1.00E-20	-999	5.9133	55.8882	21.724	8.70234	3.45116	76.9416	172.621	1.00E-20	-999	3.4256	32.3762	12.5848	5.0413	1.99927	44.5726
B0426798	23002150	2300	2150	1	0	3.83	3.67	57.8949	4.79701	12.069	1.44336	4.66	4	2.75937	-999	1.57552	2.59482	2.66612	3.52392	0.582474	71.1597	84.8619	3.2516	-999	1.85657	3.0577	3.14172	4.15253	0.686379	83.8535
B0426898	23002200	2300	2200	1	0	4.19	3.98	57.065	4.67101	12.2168	1.77898	4.66	4.32	1.00E-20	-999	1.79036	5.78842	3.12692	0.193385	3.2473	59.5962	73.7426	1.00E-20	-999	2.42785	7.84949	4.24032	0.262243	4.40356	80.8165
B0426998	23002250	2300	2250	1	0	3.9	3.68	58.5891	4.97201	11.7838	1.47931	4.66	4.06	1.82088	-999	1.74944	6.78642	3.22568	4.10406	0.480542	73.8282	91.9952	1.97932	-999	1.90166	7.37693	3.50636	4.46117	0.522356	80.2522
B0427098	23002300	2300	2300	1	0	3.84	3.64	51.919	4.17201	12.4446	1.16138	4.66	4.03	2.23737	-999	1.58575	2.79442	2.73194	3.00822	0.39317	75.1626	87.9135	2.54497	-999	1.80376	3.1786	3.10753	3.4218	0.447224	85.4961
B0427198	23002350	2300	2350	1	0	4.01	3.76	53.195	4.36901	12.1755	1.21653	4.66	4.15	0.516442	-999	2.18935	7.38522	4.24604	2.7074	0.436856	74.2731	91.7544	0.562853	-999	2.3861	8.0489	4.62761	2.9507	0.476114	80.9477
B0427298	24000	2400	0	1	0	3.94	3.74	65.37	5.29802	12.3386	0.811488	4.66	4.1	1.08756	-999	1.79036	4.19162	3.0611	2.44955	0.553352	80.4996	93.6331	1.16151	-999	1.9121	4.47664	3.26925	2.61612	0.590979	85.9734
B0427398	240050	2400	50	1	0	4.04	3.85	59.9979	5.02801	11.9327	0.775592	4.66	4.21	1.00E-20	-999	1.7699	2.3952	2.56738	0.730566	2.41728	79.6101	89.4904	1.00E-20	-999	1.97775	2.67649	2.86889	0.816362	2.70116	88.9594
B0427498	2400100	2400	100	1	0	3.97	3.79	51.206	4.36002	11.7444	1.14279	4.66	4.11	1.48091	-999	2.44512	5.78842	4.11438	0.214873	5.98492	57.8172	77.8458	1.90236	-999	3.14098	7.43575	5.28529	0.276024	7.68817	74.2714
B0427598	2400150	2400	150	1	0	3.91	3.74	51.074	4.19901	12.1633	0.824165	4.66	4.09	1.54647	-999	1.39136	1.99601	2.56738	2.75037	0.480542	66.7122	77.4443	1.99688	-999	1.79659	2.57735	3.31513	3.55142	0.6205	86.1422
B0427698	2400200	2400	200	1	0	3.98	3.72	62.729	4.98402	12.586	0.654661	4.66	4.08	1.47252	-999	1.78013	1.59681	2.73194	2.79334	0.276676	76.4967	87.1481	1.68968	-999	2.04265	1.83229	3.13482	3.20528	0.317478	87.7778
B0427798	2400250	2400	250	1	0	4.08	3.87	66.109	5.09201	12.9829	0.78577	4.66	4.2	1.00E-20	-999	2.15866	3.79242	4.54228	1.63303	0.597036	73.3836	86.107	1.00E-20	-999	2.50695	4.40431	5.27516	1.89651	0.693365	85.2237
B0428198	2400300	2400	300	1	0	4	3.87	49.6419	4.05302	12.2481	1.14889	4.66	4.2	0.148647	-999	1.30952	1.99601	3.02818	1.50411	0.597036	63.1542	71.7377	0.207209	-999	1.82543	2.78237	4.22118	2.09668	0.832249	88.0349
B0428298	2400350	2400	350	1	0	4.6	4.08	67.617	5.48602	12.3253	1.45951	4.66	4.41	1.00E-20	-999	1.30952	3.79242	2.92944	1.1818	1.12126	60.9306	71.265	1.00E-20	-999	1.83754	5.32157	4.11063	1.65832	1.57337	85.4986
B0428698	2400400	2400	400	1	0	4.23	3.96	123.051	9.46403	13.002	1.13355	4.66	4.3	1.00E-20	-999	2.85434	8.78244	8.72248	3.30903	1.13583	91.1733	115.977	1.00E-20	-999	2.46113	7.57257	7.52087	2.85318	0.979358	78.6133
B0428798	2400450	2400	450	1	0	3.84	3.71	65.072	4.98001	13.0666	0.562093	4.66	4.09	1.42681	-999	1.42206	3.79242	2.73194	2.98673	0.247552	72.0492	84.6567	1.68541	-999	1.6798	4.47976	3.22708	3.52805	0.292419	85.1075
B0428898	2400500	2400	500	1	0	4	3.78	45.223	3.84002	11.7768	0.536171	4.66	4.18	0.770352	-999	0.890064	2.1956	2.13948	1.67601	0.276676	51.1461	59.0943	1.3036	-999	1.50618	3.71542	3.62045	2.83616	0.468194	86.55
B0428998	2400550	2400	550	1	0	4.29	3.88	42.631	3.566	11.9549	0.722355	4.66	4.24	0.302387	-999	1.95405	4.99002	40.4854	0.408258	2.65026	43.5855	94.3759	0.320407	-999	2.0705	5.28739	42.898	0.432587	2.8082	46.1829
B0429098	2400600	2400	600	1	0	3.96	3.75	53.6149	4.41901	12.1328	0.539674	4.66	4.14	0.352224	-999	1.64713	2.1956	3.09402	2.92227	0.247552	85.8366	96.2954	0.365774	-999	1.7105	2.28007	3.21305	3.03469	0.257076	89.1388
B0429398	2400650	2400	650	1	0	3.94	3.78	52.5339	4.46702	11.7604	0.615613	4.66	4.14	0.846896	-999	1.34021	1.99601	2.1724	1.99832	0.218428	67.1571	75.7294	1.11832	-999	1.76974	2.63571	2.86863	2.63876	0.288432	88.6804
B0429698	2400700	2400	700	1	0	3.77	3.6	61.999	5.00202	12.3948	0.622542	4.66	4.04	1.93344	-999	1.70851	2.79442	3.0611	3.30903	0.23299	83.1681	96.2076	2.00965	-999	1.77586	2.90457	3.18177	3.43947	0.242174	86.4465
B0429798	2400750	2400	750	1	0	3.83	3.66	57.599	4.95801	11.6174	0.58983	4.66	4.04	1.73365	-999	1.82105	2.59482	3.32442	3.50244	0.218428	93.3972	106.592	1.62644	-999	1.70843	2.43435	3.11883	3.28584	0.20492	87.6212
B0429898	2400800	2400	800	1	0	4	3.74	44.175	3.77501	11.702	0.551884	4.66	4.09	1.53652	-999	1.22767	3.59282	2.92944	2.12724	0.218428	67.1571	78.7892	1.95017	-999	1.55817	4.56004	3.71807	2.69991	0.277231	85.2364
B0429998	2400850	2400	850	1	0	5.53	4.67	50.875	3.38701	15.0206	0.919029	4.66	4.76	1.00E-20	-999	4.47078	65.8682	40.1564	0.171898	1.54356	4.4475	116.658	1.00E-20	-999	3.83238	56.4627	34.4223	0.147352	1.32315	3.81243
B0430098	2400900	2400	900	1	0	4.06	3.88	61.8799	5.24502	11.7978	0.822592	4.66	4.25	1.00E-20	-999	1.78013	5.78842	3.02818	1.71898	0.640722	82.7232	95.6796	1.00E-20	-999	1.86051	6.0498	3.16492	1.7966	0.669654	86.4586
B0430198	2400950	2400	950	1	0	4	3.68	64.224	5.45602	11.7712	0.856623	4.66	4.04	2.07129	-999	2.72135	13.5729	6.3526	2.90078	0.640722	76.0521	104.312	1.98567	-999	2.60886	13.0118	6.09	2.78087	0.614236	72.9083
B0430298	24001000	2400	1000	1	0	3.87	3.58	71.36	5.81102	12.2801	0.658716	4.69	4.17	1.00E-20	-999	1.99497	10.5788	5.4639	4.5768	0.495104	84.9471	108.057	1.00E-20	-999	1.84622	9.79002	5.0565	4.23554	0.458188	78.6132
B0430398	24001050	2400	1050	1	0	3.7	3.53	77.506	5.88902	13.1611	0.595545	4.69	4.14	1.00E-20	-999	2.23028	3.59282	3.85106	4.77018	0.276676	128.977	143.698	1.00E-20	-999	1.55206	2.50026	2.67997	3.31959	0.19254	89.7556
B0430498	24001100	2400	1100	1	0	3.8	3.62	56.911	4.67301	12.1787	0.568316	4.69	4.19	1.00E-20	-999	1.9029	3.19362	4.31186	3.33054	0.509666	90.2838	103.532	1.00E-20	-999	1.83798	3.08467	4.16476	3.21692	0.492279	87.2038
B0430598	24001150	2400	1150	1	0	3.91	3.85	68.747	5.85602	11.7395	0.873881	4.69	4.39	1.00E-20	-999	1.93359	4.59082	3.25858	1.89088	0.888274	97.3998	109.962	1.00E-20	-999	1.75842	4.17491	2.96337	1.71958	0.807801	88.5759
B0430698	24001200	2400	1200	1	0	4.07	3.88	44.409	3.87101	11.4722	0.77435	4.69	4.32	1.00E-20	-999	1.25837	2.79442	4.21312	1.50411	0.334924	52.9251	63.03	1.00E-20	-999	1.99646	4.43348	6.68431	2.38634	0.531372	83.9681
B0430798	24001250	2400	1250	1	0	3.86	3.69	49.908	4.17201	11.9626	0.661308	4.69	4.3	1.00E-20	-999	1.85174	3.99202	4.21312	1.67601	1.20864	80.4996	93.4411	1.00E-20	-999	1.98172	4.27223	4.50885	1.79365	1.29348	86.1501
B0430898	24001300	2400	1300	1	0	3.85	3.68	53.721	4.38901	12.2399	0.819299	4.69	4.3	1.00E-20	-999	1.81082	3.59282	3.0611	3.5454	0.553352	47.1432	59.7067	1.00E-20	-999	3.03286	6.01745	5.1269	5.93803	0.926784	78.958
B0430998	24001350	2400	1350	1	0	3.86	3.59	79.868	5.76302	13.8587	0.931715	4.69	4.23	0.0634221	-999	2.64973	11.976	5.82596	5.32884	0.669846	56.0382	82.552	0.0768268	-999	3.20977	14.5072	7.05732	6.45513	0.811423	67.8823
B0431098	24001400	2400	1400	1	0	4.02	3.78	54.537	4.38101	12.4485	0.753957	4.69	4.36	1.00E-20	-999	2.10751	4.19162	2.96236	2.62145	0.291238	55.1487	67.3229	1.00E-20	-999	3.13045	6.22614	4.40023	3.89385	0.432599	81.9167
B0431198	24001450	2400	1450	1	0	3.84	3.56	69.098	5.33202	12.9591	0.833368	4.69	4.22	0.042213	-999	2.65996	7.58484	4.67394	4.79166	0.39317	60.4857	80.6315	0.052353	-999	3.29891	9.40679	5.79667	5.94267	0.487613	75.015
B0431298	24001500	2400	1500	1	0	4.05	3.78	51.924	4.25201	12.2116	0.73856	4.69	4.34	1.00E-20	-999	1.73921	5.78842	2.79778	2.40658	0.509666	49.8117	63.0534	1.00E-20	-999	2.75831	9.18019	4.43716	3.81673	0.808309	78.9992
B0431398	24001550	2400	1550	1	0	3.94	3.7	60.1121	4.73701	12.6899	0.637762	4.69	4.33	1.00E-20	-999	1.74944	1.59681	2.76486	3.56688	0.203866	68.4912	78.3731	1.00E-20	-999	2.23219	2.03745	3.52782	4.55115	0.260122	87.3912
B0431498	24001600	2400	1600	1	0	3.87	3.63	56.619	4.48901	12.6128	0.827926	4.69	4.17	0.979062	-999	2.04612	8.58284	2.99526	4.01811	0.3058	50.7012	69.6284	1.40612	-999	2.93863	12.3266	4.30178	5.77079	0.439189	72.8168
B0431598	24001650	2400	1650	1	0	3.93	3.76	55.472	4.74102	11.7004	0.774369	4.69	4.42	1.00E-20	-999	1.8722	4.79042	3.0611	2.72888	0.378608	55.1487	67.9799	1.00E-20	-999	2.75405	7.04682	4.50295	4.01425	0.556941	81.125
B0431698	24001700	2400	1700	1	0	3.91	3.74	66.4521	5.32801	12.4722	0.747279	4.69	4.38	1.00E-20	-999	2.34281	5.18962	3.25858	3.76026	0.451418	64.0437	79.0464	1.00E-20	-999	2.96384	6.56528	4.12236	4.75703	0.57108	81.0204
B0431798	24001750	2400	1750	1	0	4.11	3.91	61.24	4.99301	12.2651	0.945393	4.69	4.47	1.00E-20	-999	1.8722	5.58882	3.62066	2.75037	0.334924	49.3671	63.5341	1.00E-20	-999	2.94676	8.79657	5.69877	4.32897	0.527156	77.7017
B0431898	24001800	2400	1800	1	0	4.04	3.84	49.141	3.74801	13.1112	0.905279	4.69	4.42	1.00E-20	-999	2.38374	3.79242	2.89652	2.51401	0.451418	51.1461	63.1842	1.00E-20	-999	3.77268	6.00217	4.58425	3.97886	0.714448	80.9476
B0431998	24001850	2400	1850	1	0	4.02	3.79	50.5229	4.16301	12.1361	0.940233	4.69	4.37	1.00E-20	-999	1.68805	2.59482	2.60028	2.92227	0.582474	40.0275	50.4154	1.00E-20	-999	3.34828	5.14688	5.15771	5.79638	1.15535	79.3954
B0432098	24001900	2400	1900	1	0	3.97	3.76	50.2901	4.16601	12.0715	1.3232	4.69	4.42	1.00E-20	-999	1.69828	2.3952	2.56738	2.92227	0.46598	52.0356	62.0847	1.00E-20	-999	2.73542	3.85796	4.13529	4.70691	0.750555	83.8139
B0432198	24001950	2400	1950	1	0	3.84	3.6	71.166	5.49501	12.951	1.40897	4.69	4.3	1.00E-20	-999	2.43489	3.99202	3.19276	5.11398	0.364046	56.4831	71.5808	1.00E-20	-999	3.4016	5.57694	4.46036	7.14435	0.50858	78.9082
B0432298	24002000	2400	2000	1	0	3.84	3.62	56.289	4.36101	12.9073	0.978882	4.69	4.09	1.73903	-999	1.62667	1.59681	2.99526	4.16853	0.218428	61.3752	73.7199	2.35897	-999	2.20655	2.16605	4.06303	5.65455	0.296294	83.2546
B0432398	24002050	2400	2050	1	0	4.61	4.2	55.665	4.92001	11.314	1.9676	4.69	4.6	1.00E-20	-999	3.87741	21.956	13.0014	0.214873	3.33466	22.6822	65.0665	1.00E-20	-999	5.95915	33.7439	19.9817	0.330236	5.125	34.86
B0432498	24002100	2400	2100	1	0	4.02	3.9	28.805	2.32201	12.4052	2.58241	4.69	4.37	1.00E-20	-999	1.01283	1.99601	1.41535	0.558669	0.815464	35.1351	40.9334	1.00E-20	-999	2.47434	4.87624	3.45769	1.36482	1.99217	85.8348
B0432598	24002150	2400	2150	1	0	3.63	3.47	74.953	5.54202	13.5245	0.951176	4.69	4.08	1.35051	-999	2.20981	2.59482	3.42316	6.66105	0.320362	85.3917	101.951	1.32467	-999	2.16752	2.54516	3.35765	6.53358	0.314231	83.7576
B0432698	24002200	2400	2200	1	0	3.84	3.65	53.049	4.41102	12.0265	1.31134	4.69	4.21	0.246851	-999	1.72898	3.39322	2.8636	3.22308	1.09214	58.2621	70.81	0.34861	-999	2.44172	4.79201	4.04406	4.55173	1.54235	82.2795
B0432998	24002250	2400	2250	1	0	3.77	3.57	63.617	5.02002	12.6727	0.778504	4.69	4.19	1.00E-20	-999	1.74944	2.3952	2.50154	4.61976	0.189304	82.2786	93.7338	1.00E-20	-999	1.86639	2.55532	2.66877	4.9286	0.201959	87.779
B0433098	24002300	2400	2300	1	0	3.72	3.57	48.852	4.08902	11.9471	1.32651	4.69	4.24	0.0458557	-999	1.72898	2.59482	3.22568	3.69582	0.713532	52.9251	64.9298	0.0706235	-999	2.66284	3.99635	4.96795	5.69202	1.09893	81.5113
B0433198	25000	2500	0	1	0	3.81	3.68	46.011	3.80601	12.089	0.966462	4.69	4.3	1.00E-20	-999	1.64713	2.3952	2.66612	2.14873	0.713532	49.8117	59.3824	1.00E-20	-999	2.77377	4.03352	4.48975	3.61846	1.20159	83.8829
B0433298	250050	2500	50	1	0	3.96	3.74	46.472	3.56001	13.0539	0.732731	4.69	4.25	0.0508345	-999	1.62667	3.59282	2.79778	2.10575	0.582474	49.3671	60.1234	0.0845503	-999	2.70555	5.97574	4.6534	3.50238	0.968798	82.1096
B0433598	2500100	2500	100	1	0	3.96	3.86	58.625	4.69502	12.4866	0.806761	4.69	4.42	1.00E-20	-999	1.66759	1.59681	3.02818	1.97683	0.495104	52.4802	61.2447	1.00E-20	-999	2.72283	2.60726	4.94439	3.22776	0.808403	85.6894
B0433698	2500150	2500	150	1	0	3.94	3.76	57.5969	4.71901	12.2053	0.792752	4.69	4.39	1.00E-20	-999	1.94382	5.18962	5.39806	1.61155	1.79111	57.3726	73.3068	1.00E-20	-999	2.65162	7.07932	7.36365	2.19836	2.44331	78.2637
B0433798	2500200	2500	200	1	0	4.38	4.01	46.031	4.16901	11.0412	0.94382	4.69	4.49	1.00E-20	-999	3.49887	13.9721	6.5501	0.107436	2.95606	27.1297	54.2143	1.00E-20	-999	6.45378	25.772	12.0819	0.198169	5.45255	50.0416
B0433898	2500250	2500	250	1	0	3.94	3.78	62.756	5.40202	11.6171	0.683154	4.69	4.35	1.00E-20	-999	2.34281	5.78842	4.47644	2.10575	0.713532	50.2566	65.6835	1.00E-20	-999	3.56682	8.81259	6.81517	3.2059	1.08632	76.5133
B0433998	2500300	2500	300	1	0	4.62	4.06	79.997	6.20202	12.8985	0.961906	4.69	4.53	1.00E-20	-999	4.31732	22.3552	10.6974	1.26775	3.27642	42.696	84.6101	1.00E-20	-999	5.10261	26.4214	12.6432	1.49834	3.87237	50.4621
B0434098	2500350	2500	350	1	0	4.26	3.98	78.808	6.32201	12.4657	0.766684	4.69	4.49	1.00E-20	-999	2.87481	10.5788	6.02346	2.17022	0.815464	50.7012	73.164	1.00E-20	-999	3.92927	14.459	8.23282	2.96624	1.11457	69.298
B0434198	2500400	2500	400	1	0	4.76	4.15	48.295	3.353	14.4035	0.678078	4.69	4.5	1.00E-20	-999	1.52436	15.7685	6.91216	0.558669	2.28622	27.1297	54.1796	1.00E-20	-999	2.81353	29.1041	12.7579	1.03114	4.21971	50.0736
B0434498	2500450	2500	450	1	0	3.96	3.83	66.114	4.92102	13.435	0.585488	4.69	4.37	1.00E-20	-999	1.53459	2.79442	3.35734	2.08426	0.46598	85.3917	95.6283	1.00E-20	-999	1.60474	2.92217	3.51082	2.17954	0.487282	89.2954
B0434598	2500500	2500	500	1	0	3.79	3.69	64.657	5.00601	12.9159	0.6437	4.69	4.32	1.00E-20	-999	2.2712	3.99202	4.31186	3.97515	0.378608	86.7261	101.655	1.00E-20	-999	2.23422	3.92703	4.24166	3.91043	0.372444	85.3141
B0434698	2500550	2500	550	1	0	4.88	4.13	121.592	7.90203	15.3874	1.00725	4.69	4.53	1.00E-20	-999	2.98734	30.9382	9.38078	3.60987	1.03389	54.7041	102.654	1.00E-20	-999	2.91011	30.1383	9.13825	3.51654	1.00716	53.2898
B0434998	2500600	2500	600	1	0	4.05	3.82	49.361	4.24602	11.6252	0.76901	4.69	4.43	1.00E-20	-999	2.20981	12.3752	5.2664	1.1818	2.0241	48.9222	71.9795	1.00E-20	-999	3.07005	17.1927	7.31653	1.64186	2.81205	67.9668
B0435398	2500650	2500	650	1	0	3.79	3.58	57.102	4.57401	12.484	0.599999	4.69	4.13	0.405066	-999	1.53459	2.99402	4.6081	3.63135	0.509666	92.5077	106.19	0.381454	-999	1.44514	2.81949	4.33949	3.41967	0.479957	87.1153
B0435798	2500700	2500	700	1	0	4.02	3.74	79.932	5.83902	13.6893	0.675727	4.69	4.26	1.00E-20	-999	2.07682	21.5568	5.8918	3.00822	1.25232	91.6182	125.404	1.00E-20	-999	1.6561	17.1899	4.69826	2.39882	0.998629	73.0584
B0436198	2500750	2500	750	1	0	3.82	3.63	57.611	4.72802	12.185	0.710262	4.69	4.14	0.497073	-999	1.70851	3.19362	3.22568	3.41649	0.961084	83.1681	96.1706	0.516866	-999	1.77654	3.32079	3.35412	3.55253	0.999353	86.4798
B0436298	2500800	2500	800	1	0	3.62	3.48	71.049	5.50301	12.9109	0.652267	4.69	4.04	1.28559	-999	2.29166	2.99402	2.99526	5.39331	0.145619	119.637	134.742	0.954112	-999	1.70078	2.22204	2.22296	4.00269	0.108072	88.7897
B0436398	2500850	2500	850	1	0	4.17	3.72	81.344	5.89502	13.7988	0.796658	4.69	4.26	1.00E-20	-999	4.1434	20.3592	9.87452	4.29747	2.43184	48.9222	90.0286	1.00E-20	-999	4.60232	22.6141	10.9682	4.77345	2.70119	54.3407
B0436498	2500900	2500	900	1	0	3.97	3.74	51.7301	4.23302	12.2206	0.701438	4.69	4.26	0.0799597	-999	2.42466	6.38722	3.85106	1.6975	0.990208	45.3642	60.7948	0.131524	-999	3.98827	10.5062	6.33452	2.79218	1.62877	74.6186
B0436598	2500950	2500	950	1	0	3.85	3.67	61.6099	5.10802	12.0614	0.783924	4.69	4.2	0.682256	-999	2.30189	9.38124	5.10184	2.72888	1.12126	48.4776	69.795	0.977514	-999	3.29807	13.4411	7.30975	3.90985	1.6065	69.4571
B0436698	25001000	2500	1000	1	0	3.93	3.77	52.311	4.61201	11.3423	0.879999	4.69	4.3	1.00E-20	-999	2.07682	6.18762	3.45608	0.923952	1.8348	44.0301	58.5094	1.00E-20	-999	3.54955	10.5754	5.90688	1.57915	3.13591	75.253
B0436798	25001050	2500	1050	1	0	4.31	4.01	48.827	4.20501	11.6116	0.828378	4.69	4.43	1.00E-20	-999	2.89527	10.5788	6.02346	0.150411	3.9317	28.4639	52.0435	1.00E-20	-999	5.56317	20.3268	11.5739	0.28901	7.55464	54.6925
B0437098	25001100	2500	1100	1	0	3.77	3.65	68.967	5.58901	12.3398	0.583481	4.69	4.16	0.844097	-999	1.98474	4.39122	3.0611	4.34043	0.3058	60.0411	74.9685	1.12594	-999	2.64743	5.85742	4.08318	5.78967	0.407905	80.0884
B0437198	25001150	2500	1150	1	0	4.22	3.94	56.5409	5.10901	11.0669	0.739245	4.69	4.42	1.00E-20	-999	2.14843	13.1737	6.15512	0.343797	2.18428	37.8036	61.8089	1.00E-20	-999	3.47592	21.3136	9.95831	0.556226	3.53392	61.1621
B0437298	25001200	2500	1200	1	0	4.29	3.91	60.736	5.02101	12.0964	0.824642	4.69	4.41	1.00E-20	-999	3.17149	17.9641	8.72248	1.59006	0.684408	48.4776	80.6101	1.00E-20	-999	3.93436	22.2852	10.8206	1.97253	0.849035	60.1384
B0437598	25001250	2500	1250	1	0	4.04	3.73	82.584	6.26402	13.1839	1.09952	4.69	4.29	1.00E-20	-999	3.30449	13.7725	7.73504	1.80493	2.86868	52.9251	82.4107	1.00E-20	-999	4.00978	16.712	9.38597	2.19016	3.48096	64.2211
B0437698	25001300	2500	1300	1	0	4.27	3.86	47.753	4.04601	11.8025	0.914324	4.69	4.43	1.00E-20	-999	2.09728	8.18364	7.57046	1.1818	1.86392	33.801	54.6981	1.00E-20	-999	3.83428	14.9615	13.8404	2.16059	3.40765	61.7956
B0437798	25001350	2500	1350	1	0	3.93	3.66	58.293	4.64702	12.5442	0.767332	4.69	4.25	1.00E-20	-999	2.01543	2.79442	2.69904	3.24459	0.247552	52.4802	63.4812	1.00E-20	-999	3.17485	4.40196	4.25172	5.1111	0.389961	82.6705
B0437898	25001400	2500	1400	1	0	3.97	3.71	49.5411	4.25602	11.6402	0.721899	4.69	4.22	0.590069	-999	1.78013	5.98802	2.8636	2.27765	0.334924	44.0301	57.8645	1.01974	-999	3.07638	10.3483	4.9488	3.93618	0.578807	76.0917
B0437998	25001450	2500	1450	1	0	4	3.66	63.892	5.25401	12.1606	0.840913	4.69	4.32	1.00E-20	-999	2.71112	8.18364	5.49682	3.80325	0.378608	54.2592	74.8326	1.00E-20	-999	3.62291	10.9359	7.34549	5.08234	0.50594	72.5074
B0438098	25001500	2500	1500	1	0	4.01	3.62	69.598	5.44401	12.7843	0.72714	4.69	4.25	1.00E-20	-999	2.55766	9.38124	6.15512	4.4049	0.669846	52.9251	76.0939	1.00E-20	-999	3.36119	12.3285	8.08885	5.78877	0.880289	69.5524
B0438198	25001550	2500	1550	1	0	4.18	3.9	42.066	3.49101	12.0498	0.729599	4.69	4.26	0.461794	-999	1.75967	4.59082	3.02818	1.22477	0.815464	35.1351	47.0158	0.98221	-999	3.74272	9.76442	6.44077	2.60502	1.73445	74.7304
B0438298	25001600	2500	1600	1	0	3.93	3.67	63.1509	4.97301	12.6987	0.809478	4.69	4.23	0.0172791	-999	2.36327	8.38324	4.08146	4.19001	0.451418	57.3726	76.8593	0.0224815	-999	3.0748	10.9073	5.3103	5.45153	0.58733	74.6463
B0438598	25001650	2500	1650	1	0	3.99	3.66	67.143	4.87301	13.7785	1.00711	4.69	4.27	1.00E-20	-999	2.49627	5.58882	4.04854	4.5768	0.39317	47.5881	64.6917	1.00E-20	-999	3.85872	8.63916	6.25821	7.07479	0.60776	73.5614
B0438698	25001700	2500	1700	1	0	3.94	3.66	63.967	4.88802	13.0865	0.777705	4.69	4.25	1.00E-20	-999	1.89267	1.79641	3.45608	3.8892	0.23299	84.0576	95.325	1.00E-20	-999	1.98549	1.88451	3.62558	4.07994	0.244416	88.18
B0438798	25001750	2500	1750	1	0	3.97	3.59	72.579	5.47902	13.2467	0.723278	4.69	4.2	1.00E-20	-999	1.94382	2.59482	5.10184	4.70571	0.3058	92.5077	107.16	1.00E-20	-999	1.81394	2.42144	4.76096	4.39129	0.285368	86.3267
B0438898	25001800	2500	1800	1	0	3.97	3.74	44.37	3.79401	11.6948	1.39156	4.69	4.3	1.00E-20	-999	1.49367	2.59482	2.79778	2.42806	0.757218	65.8227	75.8942	1.00E-20	-999	1.96809	3.419	3.68642	3.19927	0.997728	86.7296
B0438998	25001850	2500	1850	1	0	4.04	3.71	49.397	3.70701	13.3253	1.04588	4.69	4.21	0.0293284	-999	1.29929	1.59681	2.2053	2.68591	0.276676	64.9332	73.0265	0.0401613	-999	1.7792	2.18662	3.01986	3.67799	0.378871	88.9173
B0439098	25001900	2500	1900	1	0	3.76	3.53	63.533	4.96301	12.8013	0.750073	4.69	4.14	0.1744	-999	1.74944	1.39721	2.56738	5.32884	0.145619	95.1762	106.539	0.163696	-999	1.64207	1.31145	2.4098	5.00177	0.136681	89.3346
B0439198	25001950	2500	1950	1	0	3.85	3.62	67.0571	5.35902	12.5129	1.12537	4.69	4.27	1.00E-20	-999	1.9029	2.99402	3.02818	4.64124	0.3058	84.9471	97.8192	1.00E-20	-999	1.94532	3.06077	3.09569	4.74471	0.312618	86.8409
B0439298	25002000	2500	2000	1	0	4.57	4.04	44.367	3.32601	13.3394	1.86352	4.69	4.43	1.00E-20	-999	2.7725	13.3733	7.07674	0.343797	3.10168	33.801	60.469	1.00E-20	-999	4.58499	22.116	11.7031	0.568551	5.12937	55.8981
B0439398	25002050	2500	2050	1	0	4.07	3.71	47.7601	3.60501	13.2483	1.55352	4.69	4.43	1.00E-20	-999	1.49367	2.3952	3.15984	2.96525	0.276676	59.5962	69.8868	1.00E-20	-999	2.13727	3.42726	4.52137	4.24293	0.395892	85.2753
B0439498	25002100	2500	2100	1	0	3.85	3.59	63.393	5.19101	12.2121	0.929414	4.69	4.22	1.00E-20	-999	1.91313	1.99601	3.68648	4.25448	0.203866	88.5051	100.559	1.00E-20	-999	1.9025	1.98491	3.66599	4.23083	0.202733	88.0131
B0439598	25002150	2500	2150	1	0	3.99	3.63	52.6109	4.31001	12.2067	0.862694	4.69	4.24	1.00E-20	-999	1.8722	1.79641	3.35734	3.67431	0.247552	79.1652	90.113	1.00E-20	-999	2.07761	1.99351	3.7257	4.07745	0.274713	87.851
B0439698	25002200	2500	2200	1	0	3.87	3.62	58.9479	4.68601	12.5796	1.13383	4.69	4.25	1.00E-20	-999	1.74944	1.99601	2.69904	3.97515	0.189304	81.3891	91.998	1.00E-20	-999	1.90161	2.16962	2.9338	4.32091	0.20577	88.4683
B0439798	25002250	2500	2250	1	0	4.02	3.71	48.516	4.26102	11.386	1.52659	4.69	4.38	1.00E-20	-999	1.8722	3.99202	3.98272	1.86939	2.03866	65.8227	79.5777	1.00E-20	-999	2.35267	5.01651	5.00482	2.34914	2.56185	82.715
B0439898	25002300	2500	2300	1	0	4.26	3.83	59.4091	4.57701	12.9799	1.34036	4.69	4.42	1.00E-20	-999	2.47581	13.3733	10.2037	1.37519	2.34446	53.8146	83.5871	1.00E-20	-999	2.96195	15.9992	12.2073	1.64522	2.80481	64.3815
B0439998	26000	2600	0	1	0	3.91	3.71	63.748	5.07401	12.5636	0.632233	4.69	4.26	1.00E-20	-999	1.69828	1.79641	2.92944	3.5454	0.247552	86.7261	96.9432	1.00E-20	-999	1.75183	1.85305	3.02181	3.65719	0.255358	89.4607
B0440098	260050	2600	50	1	0	3.96	3.77	54.114	4.33002	12.4974	0.795152	4.69	4.32	1.00E-20	-999	1.9029	2.99402	4.31186	2.42806	1.04845	67.1571	79.8424	1.00E-20	-999	2.38332	3.74991	5.40046	3.04107	1.31315	84.1121
B0440198	2600100	2600	100	1	0	4.72	4.22	29.877	2.69801	11.0737	1.04224	4.69	4.49	1.00E-20	-999	2.22005	11.976	6.22094	1.00E-20	5.3442	23.1269	48.8881	1.00E-20	-999	4.54108	24.4968	12.7249	1.00E-20	10.9315	47.3058
B0440598	2600150	2600	150	1	0	3.85	3.65	54.75	4.34601	12.5978	0.723838	4.69	4.16	0.583927	-999	1.6369	1.99601	2.99526	2.68591	0.873712	69.3807	80.1524	0.728521	-999	2.04223	2.49027	3.73696	3.351	1.09006	86.561
B0440998	2600200	2600	200	1	0	3.88	3.72	64.239	5.04002	12.7458	0.595855	4.69	4.2	1.00E-20	-999	1.9029	3.99202	3.88398	3.24459	0.611598	80.9442	94.5793	1.00E-20	-999	2.01196	4.22082	4.10659	3.43055	0.646651	85.5834
B0441298	2600250	2600	250	1	0	4.05	3.87	40.62	3.23001	12.5758	0.682752	4.69	4.35	1.00E-20	-999	1.24814	1.59681	3.19276	1.65452	0.524228	51.1461	59.3626	1.00E-20	-999	2.10257	2.68993	5.3784	2.78714	0.883095	86.1588
B0441398	2600300	2600	300	1	0	4.26	4.01	27.439	2.49901	10.9799	0.652722	4.69	4.33	1.00E-20	-999	2.0052	4.79042	2.89652	0.128924	1.45619	40.917	52.1943	1.00E-20	-999	3.8418	9.17805	5.54949	0.247008	2.78994	78.3936
B0441498	2600350	2600	350	1	0	4.12	3.92	36.728	3.35901	10.9342	0.732523	4.69	4.26	0.412259	-999	2.09728	4.79042	3.65356	0.193385	2.15516	36.4695	49.7716	0.828302	-999	4.21381	9.62481	7.34065	0.388545	4.3301	73.2737
B0441598	2600400	2600	400	1	0	3.77	3.64	50.846	4.18002	12.1641	0.625472	4.69	4.16	0.484071	-999	1.49367	2.3952	2.66612	3.52392	0.262114	72.9387	83.7638	0.5779	-999	1.78319	2.85947	3.1829	4.20697	0.31292	87.0766
B0441698	2600450	2600	450	1	0	3.93	3.79	48.434	4.11902	11.7586	0.714877	4.69	4.3	1.00E-20	-999	1.7699	3.79242	3.88398	2.27765	0.815464	69.8256	82.365	1.00E-20	-999	2.14885	4.60441	4.71557	2.76531	0.990061	84.7758
B0441798	2600500	2600	500	1	0	3.91	3.8	57.2439	4.62102	12.3877	0.76547	4.69	4.35	1.00E-20	-999	1.89267	3.39322	3.25858	2.38509	0.800902	69.8256	81.5561	1.00E-20	-999	2.3207	4.1606	3.99551	2.92448	0.982026	85.6166
B0441898	2600550	2600	550	1	0	3.92	3.81	46.333	3.916	11.8317	0.675739	4.69	4.26	1.00E-20	-999	1.70851	4.79042	2.89652	1.26775	1.4125	57.8172	69.8929	1.00E-20	-999	2.44447	6.85394	4.14423	1.81385	2.02095	82.7226
B0441998	2600600	2600	600	1	0	3.82	3.67	63.5839	4.88601	13.0135	0.587188	4.69	4.2	1.00E-20	-999	2.04612	2.99402	3.65356	4.08258	0.3058	88.9497	102.032	1.00E-20	-999	2.00537	2.93439	3.5808	4.00127	0.29971	87.1782
B0442098	2600650	2600	650	1	0	3.98	3.81	44.906	3.88001	11.5737	0.628157	4.69	4.28	1.00E-20	-999	1.9029	5.38922	2.69904	1.67601	0.800902	63.5991	76.0672	1.00E-20	-999	2.5016	7.08481	3.54823	2.20333	1.05289	83.6091
B0442198	2600700	2600	700	1	0	3.85	3.71	60.758	4.64902	13.069	0.787499	4.69	4.21	1.00E-20	-999	1.83128	3.99202	3.12692	3.50244	0.509666	72.4941	85.4564	1.00E-20	-999	2.14294	4.67141	3.65908	4.09851	0.596405	84.8317
B0442298	2600750	2600	750	1	0	3.87	3.67	62.867	4.77701	13.1603	0.627129	4.69	4.16	1.00E-20	-999	1.66759	3.59282	3.32442	4.19001	0.320362	96.0657	109.161	1.00E-20	-999	1.52764	3.2913	3.04543	3.83838	0.293477	88.0037
B0442398	2600800	2600	800	1	0	3.77	3.65	50.374	4.06901	12.3799	0.6171	4.69	4.19	1.00E-20	-999	1.47321	2.1956	2.00782	3.30903	0.160181	80.0547	89.2005	1.00E-20	-999	1.65157	2.46142	2.25091	3.70965	0.179574	89.7469
B0442498	2600850	2600	850	1	0	4.15	3.95	44.968	3.784	11.8837	0.874365	4.69	4.37	1.00E-20	-999	2.43489	6.78642	4.1473	0.515694	2.12604	57.3726	73.3829	1.00E-20	-999	3.31806	9.24796	5.65159	0.702744	2.89719	78.1825
B0442598	2600900	2600	900	1	0	3.73	3.58	63.595	4.87901	13.0344	0.7025	4.69	4.14	1.00E-20	-999	1.9029	3.79242	3.45608	4.19001	0.276676	108.074	121.692	1.00E-20	-999	1.5637	3.11641	2.84002	3.44313	0.227358	88.8094
B0442998	2600950	2600	950	1	0	3.96	3.67	64.568	5.26802	12.2566	0.732811	4.69	4.14	0.366162	-999	2.4042	8.98204	4.67394	3.76026	0.669846	88.0602	108.917	0.336184	-999	2.20737	8.24668	4.29129	3.45241	0.615006	80.8507
B0443098	26001000	2600	1000	1	0	3.81	3.63	76.023	5.51102	13.7947	0.812671	4.69	4.09	0.892001	-999	2.18935	3.79242	3.15984	4.61976	0.262114	98.7342	113.65	0.784867	-999	1.9264	3.33693	2.78033	4.0649	0.230633	86.8757
B0443198	26001050	2600	1050	1	0	3.82	3.67	52.945	4.28001	12.3703	0.6686	4.69	4.2	1.00E-20	-999	1.55505	3.79242	3.489	3.05118	0.480542	79.1652	91.5334	1.00E-20	-999	1.69889	4.14321	3.81172	3.33341	0.524991	86.4878
B0443298	26001100	2600	1100	1	0	3.88	3.63	61.751	4.90701	12.5842	0.629734	4.69	4.19	1.00E-20	-999	1.81082	3.99202	4.11438	4.14705	0.320362	88.5051	102.89	1.00E-20	-999	1.75996	3.87989	3.99881	4.03057	0.311364	86.0191
B0443398	26001150	2600	1150	1	0	3.84	3.62	62.854	4.95701	12.6798	0.567151	4.69	4.21	1.00E-20	-999	1.95405	2.79442	3.85106	4.87761	0.291238	80.4996	94.268	1.00E-20	-999	2.07287	2.96434	4.08523	5.1742	0.308947	85.3944
B0443698	26001200	2600	1200	1	0	4.02	3.79	56.999	4.56901	12.4751	0.750076	4.69	4.26	1.00E-20	-999	1.55505	8.18364	3.98272	2.5355	0.582474	62.7096	79.549	1.00E-20	-999	1.95483	10.2875	5.00662	3.18734	0.73222	78.8314
B0443798	26001250	2600	1250	1	0	4.04	3.91	45.943	3.73301	12.3072	0.669201	4.69	4.33	1.00E-20	-999	1.44252	3.99202	2.4028	0.408258	1.99498	49.3671	59.6077	1.00E-20	-999	2.42002	6.69715	4.03102	0.684908	3.34685	82.82
B0443898	26001300	2600	1300	1	0	3.78	3.59	59.794	4.67502	12.7901	0.655222	4.69	4.11	0.872707	-999	1.60621	1.79641	2.60028	4.59828	0.218428	86.2812	97.9735	0.890758	-999	1.63943	1.83357	2.65406	4.69339	0.222946	88.0659
B0443998	26001350	2600	1350	1	0	3.89	3.68	48.689	4.18201	11.6425	0.731699	4.69	4.16	0.708167	-999	1.67782	5.18962	3.75232	2.12724	0.62616	64.9332	79.0145	0.896249	-999	2.12343	6.56793	4.7489	2.69221	0.792462	82.1788
B0444098	26001400	2600	1400	1	0	3.91	3.74	79.0681	6.24101	12.6691	1.06657	4.69	4.3	1.00E-20	-999	2.54743	4.79042	4.47644	3.26607	0.3058	89.8392	105.225	1.00E-20	-999	2.42094	4.55255	4.25416	3.10389	0.290615	85.3782
B0444198	26001450	2600	1450	1	0	3.75	3.57	69.3379	5.33501	12.9968	0.657068	4.69	4.06	1.63755	-999	1.99497	3.59282	3.58774	4.66275	0.364046	86.2812	102.121	1.60354	-999	1.95354	3.5182	3.51322	4.56591	0.356485	84.4892
B0444298	26001500	2600	1500	1	0	3.98	3.78	43.057	3.581	12.0237	0.656269	4.69	4.21	0.189021	-999	1.32998	3.59282	2.96236	2.1917	0.46598	60.0411	70.773	0.267081	-999	1.87922	5.07654	4.18572	3.0968	0.658415	84.8362
B0444398	26001550	2600	1550	1	0	4.1	3.88	60.624	4.90901	12.3495	0.69458	4.69	4.28	1.00E-20	-999	1.88243	8.38324	5.8918	2.23468	0.582474	68.4912	87.4658	1.00E-20	-999	2.15219	9.58459	6.73612	2.55492	0.665945	78.3063
B0444798	26001600	2600	1600	1	0	4.76	4.23	71.2971	5.62401	12.6773	1.34072	4.69	4.46	1.00E-20	-999	2.18935	15.7685	6.7805	1.50411	2.50464	40.917	69.6641	1.00E-20	-999	3.14272	22.635	9.73313	2.15909	3.59531	58.7347
B0445098	26001650	2600	1650	1	0	3.98	3.84	54.339	4.44701	12.2192	0.795645	4.69	4.26	1.00E-20	-999	1.70851	4.19162	2.73194	2.85781	0.247552	77.3862	89.1236	1.00E-20	-999	1.91701	4.70315	3.06534	3.20657	0.277763	86.8302
B0445198	26001700	2600	1700	1	0	3.82	3.62	61.719	5.02101	12.2921	0.911087	4.69	4.08	1.75914	-999	1.92336	3.19362	2.92944	4.03962	0.291238	66.7122	80.8486	2.17584	-999	2.37896	3.95012	3.62337	4.99652	0.360226	82.515
B0445498	26001750	2600	1750	1	0	3.89	3.64	62.914	4.86401	12.9346	0.921683	4.69	4.17	1.00E-20	-999	1.74944	3.19362	4.04854	4.27596	0.189304	88.5051	101.962	1.00E-20	-999	1.71578	3.13217	3.97064	4.19368	0.185661	86.802
B0445598	26001800	2600	1800	1	0	3.89	3.74	55.172	4.33401	12.73	1.36881	4.69	4.27	1.00E-20	-999	1.75967	2.79442	2.79778	3.09417	0.46598	68.4912	79.4032	1.00E-20	-999	2.21612	3.51928	3.52351	3.89678	0.586853	86.2575
B0445698	26001850	2600	1850	1	0	3.82	3.65	58.448	4.99101	11.7107	1.84527	4.69	4.11	1.16283	-999	1.67782	4.19162	4.04854	4.5768	0.422294	74.2731	90.353	1.28699	-999	1.85696	4.63916	4.4808	5.06547	0.467382	82.2033
B0445798	26001900	2600	1900	1	0	3.84	3.66	62.638	5.00702	12.51	1.10263	4.69	4.22	1.00E-20	-999	1.64713	1.79641	3.42316	4.10406	0.844588	78.2757	90.091	1.00E-20	-999	1.8283	1.99399	3.79967	4.55546	0.937483	86.8851
B0445898	26001950	2600	1950	1	0	5.07	4.23	85.803	5.78502	14.8319	1.86621	4.69	4.54	1.00E-20	-999	3.44772	49.9002	21.724	0.644619	4.89278	21.7927	102.402	1.00E-20	-999	3.36685	48.7297	21.2144	0.629498	4.77801	21.2815
B0445998	26002000	2600	2000	1	0	3.92	3.71	46.304	4.08801	11.3268	2.0038	4.69	4.27	1.00E-20	-999	2.08705	4.99002	4.64102	1.56857	2.06778	63.1542	78.5086	1.00E-20	-999	2.65837	6.35602	5.91148	1.99796	2.63383	80.4424
B0446298	26002050	2600	2050	1	0	3.76	3.55	62.452	5.08302	12.2864	1.94044	4.79	4.14	0.862307	-999	2.03589	3.19362	3.32442	5.62968	0.436856	77.3862	92.869	0.92852	-999	2.19222	3.43884	3.57969	6.06196	0.4704	83.3283
B0446398	26002100	2600	2100	1	0	3.72	3.55	52.456	4.49501	11.6698	2.74471	4.79	4.12	1.46127	-999	2.51673	5.38922	2.99526	3.58839	0.93196	64.9332	81.816	1.78604	-999	3.07609	6.587	3.66097	4.38593	1.13909	79.3649
B0446498	26002150	2600	2150	1	0	3.81	3.59	56.942	4.39302	12.9619	1.07564	4.79	4.18	0.289599	-999	1.61644	2.1956	2.36988	4.0611	0.218428	76.9416	87.6926	0.330243	-999	1.8433	2.50375	2.70249	4.63106	0.249084	87.7401
B0446798	26002200	2600	2200	1	0	3.91	3.62	53.996	4.19201	12.8807	0.778783	4.79	4.15	0.667626	-999	1.47321	1.79641	2.79778	3.39498	0.276676	79.1652	89.5719	0.745352	-999	1.64472	2.00555	3.1235	3.79023	0.308887	88.3817
B0446898	26002250	2600	2250	1	0	3.94	3.69	37.342	3.31401	11.2679	1.49359	4.79	4.28	1.00E-20	-999	1.55505	3.79242	3.25858	2.12724	0.713532	57.8172	69.264	1.00E-20	-999	2.24511	5.47531	4.70458	3.07121	1.03016	83.4737
B0446998	26002300	2600	2300	1	0	3.79	3.62	71.1	5.81302	12.2312	1.6815	4.79	4.27	1.00E-20	-999	2.47581	3.19362	6.05636	2.96525	2.3299	81.8337	98.8546	1.00E-20	-999	2.5045	3.23062	6.12653	2.99961	2.3569	82.7819
B0447098	27000	2700	0	1	0	3.83	3.69	52.319	4.47202	11.6992	1.16421	4.79	4.31	1.00E-20	-999	1.8722	2.3952	3.32442	3.0297	0.975646	77.8311	89.4283	1.00E-20	-999	2.09352	2.67835	3.71741	3.38785	1.09098	87.0318
B0447198	270050	2700	50	1	0	4.54	4.04	68.149	5.83102	11.6873	1.27774	4.79	4.52	1.00E-20	-999	2.58835	24.95	19.0907	0.429747	3.45116	39.5826	90.0926	1.00E-20	-999	2.87299	27.6937	21.1901	0.477006	3.83068	43.9355
B0447298	2700100	2700	100	1	0	4.16	3.77	76.771	5.83302	13.1614	0.946001	4.79	4.32	1.00E-20	-999	2.14843	16.5669	15.7992	2.90078	1.93673	56.0382	95.3902	1.00E-20	-999	2.25225	17.3675	16.5627	3.04096	2.03032	58.7463
B0447398	2700150	2700	150	1	0	3.72	3.46	69.441	5.31801	13.0577	0.785414	4.79	4.04	2.14049	-999	2.09728	7.38522	5.2664	5.07099	0.567912	87.1707	109.699	1.95124	-999	1.91185	6.73226	4.80077	4.62264	0.5177	79.4635
B0447498	2700200	2700	200	1	0	3.85	3.66	49.144	4.07102	12.0717	0.561715	4.79	4.17	0.267084	-999	1.64713	4.39122	2.92944	2.66442	0.334924	82.7232	94.9574	0.281267	-999	1.7346	4.62441	3.085	2.80591	0.35271	87.1161
B0447598	2700250	2700	250	1	0	3.78	3.53	61.553	5.31001	11.5919	0.646658	4.79	4.19	0.66303	-999	1.74944	8.58284	3.2915	2.42806	1.58724	60.0411	78.3432	0.846315	-999	2.23305	10.9554	4.20139	3.09926	2.02601	76.6386
B0447698	2700300	2700	300	1	0	3.85	3.62	50.463	4.41102	11.4402	0.719926	4.79	4.22	0.328362	-999	2.45535	7.38522	4.5752	2.21319	1.80567	58.2621	77.0251	0.426305	-999	3.18773	9.58807	5.93988	2.87334	2.34426	75.6404
B0447798	2700350	2700	350	1	0	3.77	3.67	59.0369	5.01702	11.7673	0.710169	4.79	4.22	1.00E-20	-999	2.60881	4.19162	3.42316	2.40658	1.01933	77.3862	91.0357	1.00E-20	-999	2.8657	4.60437	3.76024	2.64356	1.1197	85.0064
B0447898	2700400	2700	400	1	0	3.87	3.72	67.84	5.69902	11.9038	0.780914	4.79	4.31	1.00E-20	-999	2.5065	4.39122	4.31186	2.75037	1.48531	70.2702	85.7155	1.00E-20	-999	2.92421	5.12302	5.03043	3.20872	1.73284	81.9807
B0448198	2700450	2700	450	1	0	3.87	3.74	58.435	5.29902	11.0275	1.05621	4.79	4.42	1.00E-20	-999	2.9055	6.18762	4.27896	0.773541	4.1647	67.1571	85.4674	1.00E-20	-999	3.39954	7.23974	5.00654	0.905071	4.87285	78.5763
B0448498	2700500	2700	500	1	0	3.85	3.65	50.985	4.21401	12.0989	0.815542	4.79	4.15	1.11476	-999	1.95405	9.98004	4.04854	2.25617	1.60181	62.7096	83.665	1.33241	-999	2.33556	11.9286	4.83899	2.69667	1.91455	74.9532
B0448898	2700550	2700	550	1	0	3.65	3.48	74.022	6.32401	11.7049	0.896201	4.79	3.97	3.40825	-999	2.08705	4.39122	2.96236	6.10239	0.495104	77.3862	96.8326	3.51973	-999	2.15532	4.53486	3.05926	6.302	0.511299	79.9175
B0448998	2700600	2700	600	1	0	3.83	3.61	63.766	5.10501	12.4909	0.646667	4.79	4.15	0.520769	-999	1.95405	3.99202	4.34478	4.51233	0.23299	84.5022	100.059	0.520462	-999	1.9529	3.98967	4.34222	4.50967	0.232853	84.4524
B0449098	2700650	2700	650	1	0	3.77	3.56	60.6489	4.97902	12.1809	0.55601	4.79	4.09	1.37932	-999	1.6369	2.79442	2.69904	4.12557	0.334924	86.7261	99.6963	1.38352	-999	1.64189	2.80293	2.70726	4.13814	0.335944	86.9903
B0449198	2700700	2700	700	1	0	4.07	3.76	47.013	4.21601	11.1511	0.611636	4.79	4.27	1.00E-20	-999	1.86197	8.78244	4.97018	1.41816	1.42706	52.0356	70.4954	1.00E-20	-999	2.64126	12.4582	7.05036	2.01171	2.02433	73.8142
B0449298	2700750	2700	750	1	0	4.13	3.93	36.1509	3.03501	11.9113	0.722816	4.79	4.28	0.181139	-999	1.53459	3.59282	3.19276	1.0099	0.684408	42.2511	52.4467	0.345377	-999	2.926	6.85042	6.08763	1.92557	1.30496	80.5601
B0449598	2700800	2700	800	1	0	3.72	3.6	55.997	4.82902	11.5959	0.781991	4.79	3.99	3.18164	-999	1.71874	2.79442	2.96236	3.67431	0.509666	72.0492	86.8903	3.66167	-999	1.97806	3.21603	3.40931	4.22868	0.586563	82.9197
B0449698	2700850	2700	850	1	0	4.14	3.75	62.979	4.97402	12.6616	0.719291	4.79	4.21	0.802664	-999	1.44252	42.7146	5.85888	1.54708	2.53376	47.5881	102.488	0.783178	-999	1.4075	41.6777	5.71665	1.50952	2.47225	46.4329
B0449798	2700900	2700	900	1	0	3.84	3.62	55.112	4.53901	12.1419	0.71555	4.79	4.11	1.4063	-999	1.86197	6.18762	4.1473	3.80325	0.728094	72.9387	91.0732	1.54414	-999	2.04448	6.79412	4.55381	4.17604	0.79946	80.088
B0449898	2700950	2700	950	1	0	3.87	3.66	59.896	4.93501	12.137	0.56756	4.79	4.14	0.744115	-999	1.56529	4.99002	4.04854	3.5454	0.378608	81.8337	97.1057	0.766294	-999	1.61194	5.13875	4.16921	3.65107	0.389893	84.2728
B0449998	27001000	2700	1000	1	0	3.94	3.73	57.205	4.77402	11.9826	0.558088	4.79	4.14	0.991625	-999	1.57552	5.38922	3.35734	3.22308	0.422294	72.4941	87.4532	1.13389	-999	1.80156	6.1624	3.83901	3.68549	0.48288	82.8947
B0450098	27001050	2700	1050	1	0	4.07	3.81	52.581	4.47702	11.7446	0.596329	4.79	4.18	0.701805	-999	1.52436	6.18762	3.39024	2.06278	0.69897	63.1542	77.72	0.902991	-999	1.96135	7.96143	4.36212	2.65412	0.899344	81.2586
B0450198	27001100	2700	1100	1	0	4.2	3.87	40.814	3.65701	11.1605	0.642092	4.79	4.18	1.10731	-999	1.41183	5.18962	3.58774	0.365283	2.2134	49.3671	63.2423	1.7509	-999	2.23241	8.20593	5.67301	0.577593	3.49987	78.0603
B0450298	27001150	2700	1150	1	0	4.1	3.94	43.419	3.92301	11.0678	0.761081	4.79	4.31	1.00E-20	-999	1.23791	5.78842	3.19276	0.644619	1.1067	38.6931	50.6635	1.00E-20	-999	2.4434	11.4252	6.30189	1.27235	2.18441	76.3727
B0450398	27001200	2700	1200	1	0	3.89	3.67	57.414	4.51702	12.7106	0.683083	4.79	4.11	1.43826	-999	1.83128	4.39122	3.68648	3.22308	0.480542	71.6046	86.6555	1.65974	-999	2.11329	5.06745	4.25418	3.71942	0.554543	82.6313
B0450498	27001250	2700	1250	1	0	3.8	3.67	49.932	4.14001	12.0608	0.653432	4.79	4.12	1.30801	-999	1.38113	2.3952	2.56738	3.33054	0.276676	71.1597	82.4186	1.58703	-999	1.67575	2.90614	3.11505	4.04101	0.335696	86.3394
B0450598	27001300	2700	1300	1	0	3.78	3.57	60.378	5.04502	11.9678	0.68212	4.79	3.98	3.16401	-999	1.75967	5.78842	3.15984	4.4049	0.39317	82.7232	101.393	3.12054	-999	1.73549	5.7089	3.11643	4.34438	0.387768	81.5867
B0754897	27001350	2700	1350	1	0	-999	3.65	60.102	5.14602	11.6793	0.63669	4.81	4.31	1.00E-20	-999	1.51413	7.78444	5.48036	3.15864	0.436856	67.1571	87.1496	1.00E-20	-999	1.73739	8.93227	6.28845	3.62439	0.501271	77.0596
B0755297	27001400	2700	1400	1	0	-999	3.58	70.23	5.80902	12.0898	0.624053	4.81	4.11	1.3683	-999	2.30189	6.98602	5.97078	4.59828	0.655284	76.0521	99.255	1.37857	-999	2.31917	7.03846	6.0156	4.63279	0.660203	76.6229
B0450898	27001450	2700	1450	1	0	3.94	3.69	55.935	4.75201	11.7708	0.636601	4.79	4.11	1.37429	-999	1.6369	4.99002	3.19276	3.56688	0.364046	74.2731	89.398	1.53727	-999	1.83103	5.5818	3.5714	3.98989	0.407219	83.0814
B0755597	27001500	2700	1500	1	0	-999	3.83	55.476	4.85301	11.4313	0.719548	4.81	4.33	1.00E-20	-999	2.1382	8.38324	4.82206	2.77186	0.436856	61.8201	82.0252	1.00E-20	-999	2.60676	10.2203	5.87875	3.37928	0.532588	75.3672
B0755897	27001550	2700	1550	1	0	-999	3.46	90.623	6.77702	13.3721	0.675838	4.81	4.05	1.88723	-999	2.9055	8.98204	7.71858	5.60817	0.407732	93.8418	123.369	1.52974	-999	2.35513	7.28063	6.2565	4.54585	0.330498	76.0659
B0756197	27001600	2700	1600	1	0	-999	3.59	58.284	4.66202	12.5019	0.59412	4.81	4.11	1.40037	-999	1.73921	4.19162	4.20984	4.16853	0.203866	74.7177	91.9883	1.52233	-999	1.89069	4.55669	4.5765	4.53159	0.221622	81.2252
B0450998	27001650	2700	1650	1	0	4.05	3.75	59.836	5.05502	11.8369	0.751956	4.79	4.19	0.472365	-999	6.40437	9.58084	6.31968	3.2016	0.62616	66.2676	92.8726	0.508616	-999	6.89587	10.3161	6.80468	3.4473	0.674214	71.3532
B0451098	27001700	2700	1700	1	0	4.24	4.09	62.6599	4.59701	13.6306	1.22649	4.79	4.41	1.00E-20	-999	1.44252	5.98802	3.55482	2.34211	0.480542	48.4776	62.2856	1.00E-20	-999	2.31598	9.61381	5.70729	3.76028	0.771514	77.8312
B0451198	27001750	2700	1750	1	0	3.83	3.68	48.751	4.11601	11.8442	1.55201	4.79	4.17	0.50124	-999	1.68805	2.3952	2.6332	3.3735	0.567912	74.7177	85.8768	0.583673	-999	1.96566	2.78911	3.06625	3.9283	0.66131	87.0057
B0451598	27001800	2700	1800	1	0	4	3.67	56.606	4.47702	12.6437	0.904641	4.79	4.09	1.60153	-999	1.62667	2.3952	4.77268	4.36191	0.364046	76.9416	92.0636	1.73959	-999	1.7669	2.60168	5.18411	4.73793	0.395429	83.5744
B0451698	27001850	2700	1850	1	0	3.76	3.55	66.644	5.22002	12.767	0.864527	4.79	4.09	1.28776	-999	1.71874	2.1956	2.76486	4.7487	0.174742	90.7287	103.619	1.24278	-999	1.65871	2.11892	2.66829	4.58285	0.168639	87.5599
B0451798	27001900	2700	1900	1	0	3.94	3.75	40.917	3.41501	11.9815	1.34701	4.79	4.15	1.2699	-999	1.66759	2.79442	2.10656	1.76196	0.917398	56.9277	67.4455	1.88285	-999	2.4725	4.14323	3.12335	2.61242	1.36021	84.4055
B0451898	27001950	2700	1950	1	0	4.03	3.77	36.224	3.04301	11.904	1.88962	4.79	4.1	1.8464	-999	1.61644	2.79442	2.79778	0.79503	1.73286	60.0411	71.624	2.57791	-999	2.25684	3.90151	3.9062	1.11001	2.41938	83.8282
B0451998	27002000	2700	2000	1	0	3.89	3.67	57.033	4.24102	13.4479	1.37306	4.79	4.15	0.728541	-999	1.8722	2.59482	2.99526	3.63135	0.262114	76.9416	89.0259	0.818347	-999	2.10298	2.91468	3.36448	4.07898	0.294424	86.4261
B0452098	27002050	2700	2050	1	0	4.07	3.75	42.162	3.82502	11.0227	2.12607	4.79	4.26	1.00E-20	-999	1.95405	5.58882	3.55482	0.494208	3.11624	55.1487	69.8568	1.00E-20	-999	2.79722	8.0004	5.08872	0.707459	4.4609	78.9454
B0452198	27002100	2700	2100	1	0	3.97	3.8	40.304	3.39701	11.8646	1.06079	4.79	4.26	1.00E-20	-999	1.19698	1.99601	2.6332	1.82642	0.69897	57.3726	65.7242	1.00E-20	-999	1.82122	3.03695	4.00644	2.77892	1.06349	87.293
B0452498	27002150	2700	2150	1	0	4.04	3.6	54.117	4.62301	11.706	0.892085	4.79	4.1	1.43494	-999	1.67782	2.99402	2.69904	3.58839	0.349484	77.8311	90.5748	1.58426	-999	1.85241	3.30558	2.9799	3.9618	0.385851	85.9302
B0452598	27002200	2700	2200	1	0	3.87	3.48	68.2939	5.44602	12.5401	1.04677	4.79	4.03	2.22069	-999	2.03589	1.99601	2.96236	5.24289	0.349484	91.1733	105.981	2.09537	-999	1.921	1.88337	2.79518	4.94701	0.329761	86.028
B0452698	27002250	2700	2250	1	0	4.01	3.65	46.3719	4.07301	11.3852	1.4151	4.79	4.21	0.124027	-999	1.81082	2.59482	2.99526	2.47104	0.815464	68.4912	79.3026	0.156397	-999	2.28343	3.27205	3.777	3.11596	1.02829	86.3669
B0452798	28000	2800	0	1	0	4.14	3.78	53.912	4.22701	12.7542	0.883059	4.79	4.31	1.00E-20	-999	1.56529	2.1956	3.22568	1.82642	0.93196	59.5962	69.3411	1.00E-20	-999	2.25738	3.16638	4.6519	2.63396	1.34402	85.9464
B0453198	280050	2800	50	1	0	4.02	3.75	49.492	3.91801	12.6319	0.696163	4.79	4.09	1.7118	-999	1.30952	1.39721	2.10656	1.48262	0.524228	72.0492	80.5811	2.12432	-999	1.6251	1.73392	2.61421	1.83991	0.650559	89.412
B0453298	2800100	2800	100	1	0	4.09	3.87	49.899	4.10902	12.1438	0.802425	4.79	4.21	0.153267	-999	1.49367	2.59482	2.43572	0.429747	1.95129	67.6017	76.6602	0.19993	-999	1.94843	3.38483	3.17729	0.560587	2.54538	88.1836
B0453698	2800150	2800	150	1	0	4.14	3.84	52.451	4.85002	10.8146	1.04041	4.79	4.39	1.00E-20	-999	1.72898	6.18762	4.50936	0.257847	2.83956	68.4912	84.0146	1.00E-20	-999	2.05795	7.36493	5.36735	0.306907	3.37984	81.523
B0453798	2800200	2800	200	1	0	4.22	3.8	34.197	2.79601	12.2306	1.14459	4.79	4.19	0.703706	-999	1.54482	3.79242	4.50936	0.171898	2.72306	58.7067	72.152	0.975311	-999	2.14106	5.25615	6.24981	0.238244	3.77406	81.3653
B0453898	2800250	2800	250	1	0	3.97	3.69	55.8839	4.90901	11.3839	1.05512	4.79	4.24	1.00E-20	-999	2.47581	7.98404	5.06892	1.16031	2.56288	67.1571	86.4091	1.00E-20	-999	2.86522	9.23981	5.86619	1.34281	2.96598	77.7199
B0454198	2800300	2800	300	1	0	3.93	3.6	56.631	4.73502	11.96	0.753781	4.79	4.13	1.12194	-999	2.24051	11.3772	5.56264	1.50411	1.73286	72.9387	96.478	1.1629	-999	2.3223	11.7925	5.76571	1.55902	1.79612	75.6014
B0454298	2800350	2800	350	1	0	4.02	3.72	47.6739	4.51202	10.566	0.77308	4.79	4.19	0.390207	-999	1.56529	3.59282	2.6332	0.429747	2.05322	68.9361	79.6006	0.490206	-999	1.96643	4.51356	3.30801	0.539879	2.5794	86.6025
B0454398	2800400	2800	400	1	0	3.93	3.64	51.8769	4.38901	11.8197	0.718523	4.79	4.16	0.544966	-999	1.75967	4.19162	3.15984	2.59996	0.436856	78.2757	90.9686	0.59907	-999	1.93437	4.60777	3.47355	2.85809	0.480227	86.047
B0454498	2800450	2800	450	1	0	4.04	3.81	45.099	3.81502	11.8214	1.1112	4.79	4.26	0.0059603	-999	2.20981	11.976	3.489	0.730566	2.59202	52.9251	73.9285	0.00806225	-999	2.98912	16.1994	4.71942	0.988206	3.50612	71.5896
B0454898	2800500	2800	500	1	0	4.09	3.7	56.02	4.68202	11.9649	0.722197	4.79	4.19	0.114379	-999	2.26097	4.39122	3.75232	2.62145	0.509666	77.8311	91.4811	0.12503	-999	2.47152	4.80014	4.10174	2.86556	0.557127	85.0789
B0454998	2800550	2800	550	1	0	4.41	3.87	41.677	3.70901	11.2367	0.940989	4.79	4.25	0.327257	-999	1.70851	4.99002	2.69904	0.128924	1.68918	47.5881	59.131	0.553444	-999	2.88936	8.43892	4.56451	0.218031	2.85667	80.4791
B0455098	2800600	2800	600	1	0	4.06	3.68	57.518	4.69502	12.2509	0.68679	4.79	4.19	1.00E-20	-999	1.80059	2.59482	3.75232	2.23468	0.582474	83.6127	94.5776	1.00E-20	-999	1.90382	2.74359	3.96745	2.3628	0.615869	88.4065
B0455198	2800650	2800	650	1	0	3.9	3.54	57.169	4.72901	12.089	0.577596	4.79	4.04	2.0361	-999	1.69828	2.59482	3.2915	3.15864	0.39317	92.5077	105.68	1.92667	-999	1.607	2.45536	3.11459	2.98887	0.372038	87.5357
B0455298	2800700	2800	700	1	0	4.01	3.7	52.314	4.45402	11.7453	0.639927	4.79	4.19	0.29402	-999	1.58575	4.99002	3.42316	1.31072	0.946522	72.0492	84.5994	0.347544	-999	1.87442	5.89841	4.04632	1.54933	1.11883	85.1651
B0455598	2800750	2800	750	1	0	4	3.74	50.181	4.28101	11.7218	0.817302	4.79	4.32	1.00E-20	-999	1.70851	3.19362	3.42316	2.27765	0.713532	63.1542	74.4707	1.00E-20	-999	2.2942	4.28842	4.59665	3.05845	0.958138	84.8041
B0455698	2800800	2800	800	1	0	3.86	3.67	59.965	4.96001	12.0897	0.85963	4.79	4.28	1.00E-20	-999	2.16889	4.59082	2.60028	2.40658	0.78634	83.1681	95.721	1.00E-20	-999	2.26585	4.79604	2.71652	2.51416	0.821492	86.8859
B0456098	2800850	2800	850	1	0	3.89	3.69	46.424	4.15202	11.1811	0.799476	4.79	4.19	0.567882	-999	1.54482	3.39322	2.73194	1.5256	0.713532	63.1542	73.6312	0.771252	-999	2.09805	4.6084	3.7103	2.07195	0.969062	85.771
B0456198	2800900	2800	900	1	0	3.88	3.61	58.696	5.07101	11.5748	0.626231	4.79	4.16	0.177102	-999	1.96428	4.59082	4.21312	2.64293	0.509666	91.1733	105.271	0.168234	-999	1.86593	4.36095	4.00217	2.5106	0.484147	86.6082
B0456498	2800950	2800	950	1	0	3.76	3.58	61.095	5.30801	11.51	0.586587	4.79	4.17	1.00E-20	-999	1.7699	4.39122	3.19276	4.0611	0.407732	93.8418	107.665	1.00E-20	-999	1.6439	4.0786	2.96546	3.77198	0.378704	87.1609
B0456598	28001000	2800	1000	1	0	3.82	3.72	48.484	3.93402	12.3243	0.937117	4.79	4.26	1.00E-20	-999	1.44252	1.59681	2.23822	1.59006	0.742656	78.7206	86.3309	1.00E-20	-999	1.67092	1.84964	2.59261	1.84182	0.860243	91.1847
B0456698	28001050	2800	1050	1	0	4.59	4.04	33.3999	2.666	12.5281	1.3676	4.79	4.4	1.00E-20	-999	2.38374	16.5669	8.5579	0.150411	2.79588	29.7982	60.253	1.00E-20	-999	3.95622	27.4956	14.2033	0.249632	4.64023	49.4551
B0456798	28001100	2800	1100	1	0	4.18	3.84	49.1719	4.17301	11.7833	0.783949	4.79	4.24	1.00E-20	-999	1.8722	15.3693	5.33224	0.408258	2.50464	60.4857	85.9723	1.00E-20	-999	2.17768	17.877	6.20228	0.474872	2.91331	70.3549
B0457098	28001150	2800	1150	1	0	4.06	3.87	56.058	4.54802	12.3258	0.626255	4.79	4.22	1.00E-20	-999	1.84151	1.99601	2.53446	2.08426	0.334924	70.7151	79.5063	1.00E-20	-999	2.31618	2.51051	3.18775	2.6215	0.421255	88.9428
B0457198	28001200	2800	1200	1	0	3.76	3.71	58.585	5.15001	11.3757	1.04831	4.79	4.24	1.00E-20	-999	2.1382	4.19162	2.96236	3.69582	0.39317	75.6072	88.9884	1.00E-20	-999	2.40279	4.7103	3.32893	4.15315	0.441822	84.963
B0457298	28001250	2800	1250	1	0	3.82	3.59	63.653	5.14801	12.3646	0.670635	4.79	4.22	1.00E-20	-999	2.10751	2.79442	3.7194	3.45945	0.262114	94.2867	106.63	1.00E-20	-999	1.97647	2.62067	3.48814	3.24435	0.245816	88.4242
B0457398	28001300	2800	1300	1	0	4.02	3.63	70.136	5.75502	12.1869	0.70089	4.79	4.09	1.5008	-999	2.34281	5.58882	6.45134	3.95367	0.53879	81.3891	101.765	1.47477	-999	2.30218	5.49189	6.33945	3.8851	0.529445	79.9775
B0457498	28001350	2800	1350	1	0	3.87	3.59	61.434	4.99702	12.2941	0.635727	4.79	4.11	1.06253	-999	1.92336	4.59082	4.04854	3.60987	0.247552	87.1707	102.653	1.03507	-999	1.87365	4.47217	3.94391	3.51658	0.241154	84.9178
B0457598	28001400	2800	1400	1	0	4.55	4.13	77.225	7.08902	10.8936	1.07501	4.79	4.44	1.00E-20	-999	2.04612	38.9222	10.2037	0.171898	2.99974	40.917	95.2607	1.00E-20	-999	2.14792	40.8586	10.7113	0.18045	3.14898	42.9527
B0457898	28001450	2800	1450	1	0	3.98	3.71	68.1131	5.40901	12.5925	0.741595	4.79	4.22	1.00E-20	-999	2.43489	8.78244	4.24604	2.94376	0.422294	79.1652	97.9946	1.00E-20	-999	2.48472	8.96217	4.33293	3.004	0.430936	80.7853
B0457998	28001500	2800	1500	1	0	3.77	3.58	58.375	4.68801	12.452	0.730104	4.79	4.06	2.0145	-999	2.02566	4.79042	4.24604	4.12557	0.553352	78.2757	96.0313	2.09775	-999	2.10937	4.98839	4.42152	4.29607	0.57622	81.5106
B0458098	28001550	2800	1550	1	0	3.87	3.62	61.582	5.25901	11.7098	0.869787	4.79	4.16	0.620369	-999	2.01543	5.38922	4.1473	3.50244	0.684408	75.6072	91.9664	0.674561	-999	2.19149	5.85999	4.50958	3.80839	0.744194	82.2118
B0458398	28001600	2800	1600	1	0	3.99	3.77	58.112	4.86801	11.9375	0.883266	4.79	4.04	2.59533	-999	1.62667	6.98602	4.97018	2.98673	0.815464	63.5991	83.5795	3.10522	-999	1.94625	8.35853	5.94665	3.57352	0.975675	76.0941
B0458498	28001650	2800	1650	1	0	3.82	3.57	61.78	4.87601	12.6702	1.34693	4.79	4.11	0.724363	-999	2.39397	3.59282	3.489	4.21152	0.23299	100.958	115.603	0.626595	-999	2.07085	3.1079	3.01809	3.64309	0.201543	87.3316
B0458598	28001700	2800	1700	1	0	4.8	4.21	76.663	5.82102	13.17	0.742351	4.79	4.45	1.00E-20	-999	2.26097	30.1398	12.8369	0.128924	2.46096	17.3452	65.1728	1.00E-20	-999	3.46919	46.246	19.6967	0.197819	3.77605	26.6142
B0458698	28001750	2800	1750	1	0	3.85	3.65	48.427	3.28801	14.7284	1.58631	4.79	4.09	1.49071	-999	1.92336	2.79442	3.19276	3.93216	0.349484	81.8337	95.5166	1.56068	-999	2.01364	2.92559	3.34262	4.11673	0.365888	85.6748
B0458798	28001800	2800	1800	1	0	3.89	3.62	64.888	5.28802	12.2708	1.09471	4.79	4.11	1.4063	-999	2.03589	7.78444	5.2664	3.28755	0.39317	72.9387	93.1124	1.51033	-999	2.18649	8.36026	5.65596	3.53073	0.422253	78.334
B0458898	28001850	2800	1850	1	0	3.8	3.66	53.5171	4.43201	12.0751	1.76674	4.79	4.25	1.00E-20	-999	1.72898	2.59482	3.5219	3.07269	0.728094	71.1597	82.8062	1.00E-20	-999	2.08798	3.13361	4.25318	3.7107	0.879275	85.9352
B0458998	28001900	2800	1900	1	0	4.02	3.75	47.041	3.84201	12.2439	1.76467	4.79	4.22	1.00E-20	-999	1.81082	3.19362	2.96236	2.29914	0.669846	69.3807	80.3165	1.00E-20	-999	2.25461	3.97629	3.68836	2.8626	0.834008	86.3841
B0459298	28001950	2800	1950	1	0	3.9	3.65	60.058	4.75802	12.6225	2.02683	4.79	4.16	0.456688	-999	2.48604	3.79242	3.22568	2.68591	0.93196	81.3891	94.9678	0.480887	-999	2.61777	3.99337	3.3966	2.82823	0.981343	85.7018
B0459398	28002000	2800	2000	1	0	3.87	3.59	70.322	5.66801	12.4068	1.03229	4.79	4.13	0.535082	-999	2.53719	3.19362	5.6943	5.13546	0.495104	95.6208	113.212	0.472637	-999	2.2411	2.82092	5.02977	4.53614	0.437325	84.4617
B0459698	28002050	2800	2050	1	0	3.82	3.54	59.106	5.01702	11.7811	1.59871	4.79	3.94	3.83653	-999	2.28143	5.38922	4.11438	3.60987	0.975646	81.3891	101.596	3.77626	-999	2.24559	5.30456	4.04975	3.55316	0.960319	80.1105
B0459998	28002100	2800	2100	1	0	3.81	3.44	59.558	4.84702	12.2875	0.896885	4.79	3.84	5.53241	-999	1.91313	2.99402	4.08146	4.19001	0.3058	89.3946	108.411	5.10318	-999	1.7647	2.76173	3.7648	3.86493	0.282075	82.459
B0460098	28002150	2800	2150	1	0	3.93	3.51	57.28	4.78402	11.9732	0.757194	4.79	3.91	4.14054	-999	1.74944	1.99601	2.6332	3.86772	0.247552	96.9552	111.59	3.71049	-999	1.56774	1.7887	2.35971	3.46601	0.221841	86.8852
B0460198	28002200	2800	2200	1	0	4.06	3.68	52.548	4.15502	12.6469	0.894847	4.79	4.02	2.73682	-999	1.42206	1.99601	3.5219	2.44955	0.320362	71.6046	84.0513	3.25613	-999	1.6919	2.37475	4.19018	2.91435	0.381151	85.1915
B0460498	28002250	2800	2250	1	0	4.04	3.71	44.987	3.81301	11.7983	1.51893	4.79	4.09	1.80161	-999	1.65736	2.1956	3.02818	0.365283	3.07256	68.0466	80.1672	2.24732	-999	2.06738	2.73878	3.77733	0.455651	3.83269	84.8809
B0460598	29000	2900	0	1	0	4.02	3.84	39.7339	3.452	11.5104	1.22897	4.79	4.15	1.44768	-999	1.17652	2.99402	2.60028	0.128924	2.3299	50.2566	60.9339	2.37582	-999	1.93081	4.91355	4.26738	0.21158	3.82365	82.4772
B0460698	290050	2900	50	1	0	3.84	3.61	54.643	4.69601	11.636	0.758594	4.79	4.04	2.23571	-999	1.66759	1.99601	3.2915	2.57847	0.567912	82.2786	94.6158	2.36294	-999	1.76249	2.10959	3.47881	2.7252	0.60023	86.9607
B0460798	2900100	2900	100	1	0	3.88	3.65	48.774	4.05401	12.0311	1.25257	4.79	4.04	2.28747	-999	2.07682	2.99402	3.5219	2.23468	1.00477	79.6101	93.7298	2.44049	-999	2.21575	3.19431	3.7575	2.38417	1.07199	84.9357
B0460898	2900150	2900	150	1	0	3.91	3.68	41.87	3.61702	11.5758	1.5431	4.79	4.06	2.30555	-999	1.49367	4.99002	2.69904	0.494208	2.11148	64.0437	78.1377	2.95062	-999	1.91159	6.38619	3.45421	0.632483	2.70225	81.9626
B0460998	2900200	2900	200	1	0	3.92	3.68	56.561	4.51301	12.5329	0.622288	4.79	4.06	1.89511	-999	1.41183	2.99402	2.99526	2.10575	0.567912	84.0576	96.0275	1.97351	-999	1.47024	3.11788	3.11917	2.19286	0.591406	87.5349
B0461098	2900250	2900	250	1	0	3.91	3.58	56.743	4.57501	12.4028	0.669451	4.79	3.91	4.32188	-999	1.82105	2.1956	4.27896	2.77186	0.364046	83.1681	98.9215	4.369	-999	1.8409	2.21954	4.32561	2.80208	0.368015	84.0748
B0461498	2900300	2900	300	1	0	3.9	3.68	48.935	4.10301	11.9266	0.902894	4.79	4.05	2.38423	-999	1.72898	3.59282	3.7194	1.99832	1.00477	67.1571	81.5856	2.92237	-999	2.11922	4.40374	4.55889	2.44935	1.23155	82.3149
B0461598	2900350	2900	350	1	0	3.89	3.7	41.993	3.58601	11.7102	0.785092	4.79	4.05	2.53304	-999	1.52436	4.79042	2.89652	1.78344	0.3058	59.5962	73.4298	3.44961	-999	2.07594	6.52381	3.94461	2.42877	0.416452	81.1608
B0461698	2900400	2900	400	1	0	3.81	3.58	51.288	4.14801	12.3645	0.69699	4.79	3.94	4.0011	-999	1.80059	5.38922	3.5219	2.90078	0.495104	69.8256	87.9343	4.5501	-999	2.04765	6.12869	4.00515	3.2988	0.563039	79.4066
B0462098	2900450	2900	450	1	0	3.84	3.65	61.516	4.40701	13.9587	1.0234	4.79	4.01	2.97947	-999	2.28143	6.38722	3.35734	2.34211	1.45619	66.2676	85.0714	3.50232	-999	2.68178	7.50807	3.9465	2.75311	1.71173	77.8964
B0462198	2900500	2900	500	1	0	3.83	3.62	57.937	4.66901	12.4088	0.631611	4.79	4.03	2.37208	-999	1.70851	6.98602	4.08146	2.62145	0.990208	83.1681	101.928	2.32721	-999	1.67619	6.85388	4.00426	2.57186	0.971478	81.5949
B0462298	2900550	2900	550	1	0	3.72	3.51	81.5329	6.06101	13.452	0.685592	4.79	3.91	4.117	-999	2.3735	7.78444	4.77268	4.44786	0.320362	98.7342	122.55	3.35945	-999	1.93676	6.35205	3.89448	3.62942	0.261413	80.5665
B0462398	2900600	2900	600	1	0	3.94	3.65	60.881	4.97602	12.2349	0.667426	4.79	4.02	2.68046	-999	1.94382	8.98204	4.70686	2.66442	0.480542	74.7177	96.1758	2.78704	-999	2.02111	9.33919	4.89402	2.77036	0.49965	77.6887
B0462798	2900650	2900	650	1	0	3.81	3.53	61.717	4.89002	12.621	0.614058	4.79	3.94	3.74731	-999	1.85174	4.59082	4.01564	1.82642	1.8348	87.6156	105.482	3.55256	-999	1.7555	4.35223	3.80694	1.7315	1.73944	83.0621
B0462898	2900700	2900	700	1	0	4.49	4.11	46.342	3.56902	12.9845	1.13233	4.78	4.5	1.00E-20	-999	1.1356	5.98802	3.78522	0.923952	0.611598	38.6931	51.1375	1.00E-20	-999	2.22068	11.7096	7.40204	1.8068	1.19599	75.6648
B0462998	2900750	2900	750	1	0	3.9	3.68	50.3271	4.30901	11.6795	1.04868	4.79	4.04	2.46762	-999	2.26097	4.59082	3.75232	1.31072	1.7183	70.2702	86.371	2.857	-999	2.61774	5.31523	4.34442	1.51755	1.98944	81.3586
B0463098	2900800	2900	800	1	0	3.9	3.68	53.811	4.60602	11.6828	1.10539	4.79	4.08	1.90303	-999	2.96688	6.78642	4.70686	0.70908	3.72784	69.8256	90.6257	2.09988	-999	3.27377	7.4884	5.19374	0.782427	4.11345	77.0483
B0463198	2900850	2900	850	1	0	3.91	3.71	45.923	4.08301	11.2473	0.917564	4.79	4.09	1.89106	-999	1.6369	6.18762	3.19276	0.494208	2.50464	64.0437	79.9509	2.36528	-999	2.04738	7.73928	3.9934	0.618139	3.13272	80.1038
B0463598	2900900	2900	900	1	0	3.73	3.56	62.406	5.38702	11.5845	0.74206	4.79	3.95	3.69074	-999	2.45535	6.18762	3.65356	2.42806	1.26688	80.0547	99.7369	3.70048	-999	2.46183	6.20394	3.6632	2.43447	1.27022	80.2659
B0463698	2900950	2900	950	1	0	3.85	3.6	53.814	4.51202	11.9268	0.646766	4.79	3.96	3.66889	-999	2.45535	13.7725	4.50936	1.0099	2.28622	70.7151	98.4173	3.72789	-999	2.49484	13.994	4.58188	1.02614	2.32299	71.8523
B0463798	29001000	2900	1000	1	0	4.14	3.85	46.301	3.89501	11.8873	0.731501	4.79	4.15	1.38857	-999	1.53459	14.9701	4.21312	0.838005	1.01933	52.4802	76.4439	1.81646	-999	2.00747	19.5831	5.51139	1.09624	1.33344	68.6519
B0463898	29001050	2900	1050	1	0	4.02	3.75	49.241	4.29402	11.4673	0.681488	4.79	4.1	1.68272	-999	2.28143	7.18562	4.01564	1.16031	1.58724	67.1571	85.0701	1.97804	-999	2.68182	8.4467	4.72039	1.36395	1.8658	78.9432
B0463998	29001100	2900	1100	1	0	3.94	3.78	54.33	4.67301	11.6263	0.90693	4.79	4.12	1.34093	-999	2.0052	4.79042	3.78522	1.0099	2.12604	69.8256	84.8833	1.57973	-999	2.3623	5.64354	4.45932	1.18975	2.50466	82.2607
B0464098	29001150	2900	1150	1	0	3.68	3.51	55.603	4.47801	12.4169	0.685994	4.79	3.88	4.75173	-999	1.71874	2.79442	3.25858	3.65283	0.247552	91.6182	108.042	4.39804	-999	1.59081	2.58642	3.01603	3.38094	0.229126	84.7987
B0464198	29001200	2900	1200	1	0	3.86	3.59	65.243	5.06401	12.8837	0.663108	4.79	3.98	2.79416	-999	2.12797	2.3952	3.78522	3.48093	0.276676	105.405	120.265	2.32334	-999	1.7694	1.9916	3.1474	2.89438	0.230055	87.644
B0464298	29001250	2900	1250	1	0	4.13	3.78	53.602	4.10201	13.0673	1.04558	4.79	4.11	1.77639	-999	2.69065	18.1637	5.95762	2.57847	0.830026	57.3726	89.3695	1.98769	-999	3.0107	20.3243	6.66628	2.88518	0.928758	64.1971
B0464398	29001300	2900	1300	1	0	3.96	3.72	82.7549	6.62802	12.4856	1.51097	4.79	4.08	1.35472	-999	3.34541	3.99202	3.9498	7.52055	0.407732	94.7313	115.302	1.17493	-999	2.90143	3.46223	3.42561	6.52248	0.353621	82.1593
B0464498	29001350	2900	1350	1	0	3.87	3.66	48.643	3.86201	12.5953	0.765002	4.79	4.01	2.98723	-999	1.55505	5.18962	3.0611	2.3636	1.03389	65.8227	82.0132	3.64238	-999	1.8961	6.32779	3.73245	2.88198	1.26064	80.2587
B0464598	29001400	2900	1400	1	0	3.9	3.64	54.509	4.11801	13.2367	0.598237	4.79	4.03	2.33014	-999	1.5039	3.99202	2.96236	2.81483	0.364046	85.3917	99.359	2.34517	-999	1.5136	4.01777	2.98147	2.83299	0.366395	85.9426
B0464898	29001450	2900	1450	1	0	4.08	3.72	53.248	4.33901	12.2719	0.60196	4.79	4.08	1.93202	-999	1.96428	6.78642	4.1473	2.23468	0.597036	68.4912	86.1529	2.24255	-999	2.27999	7.87718	4.81388	2.59385	0.692996	79.4996
B0464998	29001500	2900	1500	1	0	4.28	3.92	143.437	11.685	12.2753	1.55134	4.79	4.26	1.00E-20	-999	5.30969	44.1118	19.0907	1.16031	7.23724	56.9277	133.837	1.00E-20	-999	3.96728	32.9593	14.2641	0.866958	5.4075	42.5351
B0465098	29001550	2900	1550	1	0	3.92	3.68	44.253	3.61801	12.2313	1.42748	4.79	4.06	2.28748	-999	1.48344	2.99402	2.96236	2.5355	0.436856	64.9332	77.6329	2.94653	-999	1.91084	3.85664	3.81586	3.26601	0.56272	83.6413
B0465198	29001600	2900	1600	1	0	3.87	3.56	69.228	5.29902	13.0643	0.682779	4.79	3.99	2.73627	-999	2.17912	2.79442	4.31186	4.85613	0.291238	98.7342	115.903	2.36083	-999	1.88012	2.411	3.72023	4.18982	0.251277	85.1869
B0465498	29001650	2900	1650	1	0	3.89	3.64	63.677	5.02401	12.6745	0.702284	4.79	4.01	2.60342	-999	1.73921	2.1956	3.19276	3.91068	0.247552	87.6156	101.505	2.56482	-999	1.71342	2.16305	3.14542	3.8527	0.243882	86.3165
B0465598	29001700	2900	1700	1	0	4.05	3.84	50.487	4.31001	11.7139	0.879788	4.79	4.16	1.15395	-999	1.93359	5.18962	5.06892	0.558669	1.60181	56.4831	71.9897	1.60294	-999	2.68593	7.20884	7.04117	0.77604	2.22505	78.46
B0465698	29001750	2900	1750	1	0	3.89	3.65	66.391	5.43302	12.2199	1.67719	4.79	4.13	1.31427	-999	2.89527	7.58484	3.75232	2.68591	2.11148	65.3781	85.7222	1.53317	-999	3.3775	8.84816	4.3773	3.13327	2.46317	76.2674
B0465798	29001800	2900	1800	1	0	3.88	3.66	53.8241	4.17002	12.9074	1.09918	4.79	4.05	2.21668	-999	1.57552	2.59482	2.79778	3.50244	0.334924	75.6072	88.6294	2.50107	-999	1.77765	2.92772	3.15672	3.95178	0.377893	85.3071
B0465898	29001850	2900	1850	1	0	3.78	3.59	49.4121	3.99502	12.3684	1.62235	4.79	4.02	2.80104	-999	1.58575	1.99601	2.53446	3.2016	0.436856	68.0466	80.6023	3.47514	-999	1.96738	2.47637	3.1444	3.97209	0.541989	84.4226
B0465998	29001900	2900	1900	1	0	3.96	3.65	44.821	3.807	11.7733	1.46782	4.79	4.07	2.13852	-999	1.58575	2.99402	3.489	2.40658	0.78634	65.3781	78.7783	2.71461	-999	2.01293	3.80056	4.42888	3.05488	0.998168	82.99
B0466098	29001950	2900	1950	1	0	3.91	3.67	73.472	5.12102	14.3471	1.49887	4.79	4.08	2.07637	-999	2.06659	8.98204	4.31186	1.78344	1.74742	61.8201	82.7878	2.50806	-999	2.49625	10.8495	5.20833	2.15423	2.11072	74.673
B0466198	29002000	2900	2000	1	0	3.98	3.68	47.0259	4.11801	11.4196	1.73287	4.79	4.15	1.07882	-999	1.96428	5.18962	4.21312	2.29914	1.17951	64.0437	79.9682	1.34906	-999	2.45633	6.4896	5.26849	2.87507	1.47497	80.0865
B0466298	29002050	2900	2050	1	0	3.98	3.61	50.925	4.22701	12.0475	1.16731	4.78	4.06	2.1415	-999	1.75967	1.79641	3.5219	3.11565	0.53879	71.1597	84.0336	2.54839	-999	2.09401	2.13773	4.19106	3.70762	0.64116	84.6801
B0466398	29002100	2900	2100	1	0	3.98	3.65	59.941	4.97402	12.0508	1.34017	4.78	4.37	1.00E-20	-999	1.78013	2.3952	3.02818	3.84621	0.451418	82.7232	94.2243	1.00E-20	-999	1.88925	2.54202	3.2138	4.08197	0.479089	87.7939
B0466498	30000	3000	0	1	0	3.88	3.66	53.96	4.42801	12.1861	1.05547	4.78	4.4	1.00E-20	-999	1.44252	1.79641	2.60028	2.21319	0.553352	75.1626	83.7683	1.00E-20	-999	1.72204	2.1445	3.10413	2.64204	0.660574	89.7268
B0466598	300050	3000	50	1	0	4.07	3.76	49.798	4.48901	11.0933	1.55486	4.78	4.54	1.00E-20	-999	4.17409	9.98004	4.6081	1.11734	1.51443	63.1542	84.5482	1.00E-20	-999	4.93694	11.804	5.45026	1.32154	1.7912	74.6961
B0466898	3000100	3000	100	1	0	4.01	3.73	44.199	3.90901	11.307	1.23732	4.78	4.48	1.00E-20	-999	3.25334	4.19162	3.98272	0.451233	2.88326	62.7096	77.4718	1.00E-20	-999	4.19939	5.41051	5.14086	0.582448	3.72169	80.9451
B0466998	3000150	3000	150	1	0	3.87	3.62	61.054	5.19702	11.7479	0.973766	4.78	4.35	1.00E-20	-999	1.98474	7.98404	5.2335	3.24459	1.31057	70.7151	90.4725	1.00E-20	-999	2.19375	8.82482	5.78463	3.58627	1.44858	78.162
B0467098	3000200	3000	200	1	0	3.9	3.66	48.704	4.33101	11.2454	0.944601	4.78	4.31	1.00E-20	-999	1.83128	2.79442	3.35734	1.09585	2.43184	64.0437	75.5544	1.00E-20	-999	2.42379	3.69855	4.44361	1.45041	3.21866	84.765
B0467198	3000250	3000	250	1	0	4.16	3.72	48.516	4.07201	11.9145	0.945189	4.78	4.45	1.00E-20	-999	2.3735	6.78642	4.1802	1.16031	3.058	66.2676	83.826	1.00E-20	-999	2.83146	8.09584	4.98676	1.38419	3.64803	79.0538
B0467298	3000300	3000	300	1	0	4.58	3.87	55.0091	4.32301	12.7247	1.38955	4.78	4.4	1.00E-20	-999	3.81602	12.7745	6.7805	2.5355	1.38338	58.2621	85.552	1.00E-20	-999	4.46047	14.9319	7.92559	2.96369	1.617	68.1014
B0467398	3000350	3000	350	1	0	4.15	3.73	43.8	4.10301	10.6751	1.16848	4.78	4.45	1.00E-20	-999	1.58575	6.18762	4.67394	0.107436	4.45594	54.7041	71.7148	1.00E-20	-999	2.21119	8.62809	6.5174	0.14981	6.21342	76.2801
B0467698	3000400	3000	400	1	0	3.83	3.63	65.705	5.31402	12.3645	0.784977	4.78	4.29	1.00E-20	-999	1.83128	2.59482	3.12692	3.80325	0.349484	78.2757	89.9815	1.00E-20	-999	2.03517	2.88373	3.47507	4.2267	0.388395	86.9909
B0467798	3000450	3000	450	1	0	4	3.73	46.1969	4.01802	11.4974	0.838265	4.78	4.34	1.00E-20	-999	1.6369	2.79442	2.6332	1.86939	0.815464	72.9387	82.6881	1.00E-20	-999	1.97961	3.37947	3.1845	2.26077	0.986193	88.2094
B0467898	3000500	3000	500	1	0	3.94	3.64	51.476	4.33901	11.8635	0.659763	4.78	4.23	1.00E-20	-999	1.85174	3.39322	4.04854	2.90078	0.46598	72.0492	84.7095	1.00E-20	-999	2.18599	4.00571	4.77932	3.42439	0.550092	85.0545
B0467998	3000550	3000	550	1	0	3.83	3.55	57.094	4.75701	12.0021	0.645995	4.78	4.19	0.0259207	-999	1.82105	4.79042	4.1802	3.80325	0.961084	80.0547	95.6366	0.0271033	-999	1.90414	5.00898	4.37092	3.97677	1.00493	83.7072
B0468398	3000600	3000	600	1	0	4.09	3.78	54.426	4.76501	11.422	0.691492	4.78	4.36	1.00E-20	-999	1.7699	6.78642	4.1802	1.99832	0.728094	61.8201	77.283	1.00E-20	-999	2.29015	8.78126	5.40895	2.58572	0.942114	79.9918
B0468498	3000650	3000	650	1	0	3.93	3.66	44.064	3.71001	11.8771	0.67862	4.78	4.23	0.240486	-999	1.28906	2.3952	2.53446	2.51401	0.218428	56.4831	65.6747	0.366178	-999	1.9628	3.64707	3.85911	3.82797	0.332591	86.0044
B0468598	3000700	3000	700	1	0	3.9	3.66	62.974	4.91201	12.8204	0.607965	4.78	4.35	1.00E-20	-999	1.58575	2.3952	2.53446	3.65283	0.203866	80.9442	91.3163	1.00E-20	-999	1.73655	2.62297	2.77547	4.00019	0.223253	88.6416
B0468698	3000750	3000	750	1	0	3.88	3.58	37.5879	3.14201	11.963	0.740375	4.78	4.15	1.0478	-999	2.6395	8.98204	2.33696	3.09417	1.1067	64.4886	83.6958	1.25191	-999	3.15368	10.7318	2.79221	3.69692	1.32229	77.0512
B0468798	3000800	3000	800	1	0	3.73	3.44	66.933	5.27201	12.6959	0.636155	4.78	4.1	1.07062	-999	2.53719	5.38922	5.20058	4.66275	0.407732	92.5077	111.776	0.957826	-999	2.26989	4.82145	4.65268	4.17151	0.364776	82.7617
B0468898	3000850	3000	850	1	0	3.98	3.64	60.102	4.86202	12.3615	0.597633	4.78	4.26	1.00E-20	-999	2.42466	14.1717	6.48426	2.62145	0.85915	68.4912	95.0524	1.00E-20	-999	2.55087	14.9094	6.82177	2.7579	0.90387	72.0563
B0468998	3000900	3000	900	1	0	3.78	3.55	59.043	4.91802	12.0054	0.594386	4.78	4.21	1.00E-20	-999	2.01543	5.98802	4.5752	4.16853	0.742656	77.8311	95.3209	1.00E-20	-999	2.11436	6.28196	4.79979	4.37315	0.779111	81.6517
B0469098	3000950	3000	950	1	0	3.82	3.6	60.4369	5.13701	11.765	0.611983	4.78	4.25	1.00E-20	-999	2.08705	8.38324	4.31186	3.00822	0.611598	77.8311	96.2331	1.00E-20	-999	2.16874	8.71139	4.48064	3.12597	0.635538	80.8777
B0469198	30001000	3000	1000	1	0	3.86	3.59	63.798	5.00101	12.757	0.592444	4.78	4.29	1.00E-20	-999	2.11774	2.99402	3.91688	4.27596	0.39317	88.0602	101.758	1.00E-20	-999	2.08115	2.94229	3.84921	4.20209	0.386377	86.5388
B0469298	30001050	3000	1050	1	0	4.11	3.88	39.311	3.19102	12.3193	0.817667	4.78	4.42	1.00E-20	-999	1.29929	4.19162	2.99526	0.601644	1.20864	48.0327	58.3292	1.00E-20	-999	2.22751	7.18614	5.1351	1.03146	2.0721	82.3476
B0469398	30001100	3000	1100	1	0	4.07	3.82	55.247	4.51901	12.2255	0.825324	4.78	4.42	1.00E-20	-999	2.30189	6.18762	2.79778	1.97683	1.00477	72.0492	86.3181	1.00E-20	-999	2.66675	7.16839	3.24124	2.29017	1.16403	83.4694
B0469498	30001150	3000	1150	1	0	3.88	3.69	22.585	1.814	12.4504	0.987552	4.78	4.29	1.00E-20	-999	2.16889	6.38722	4.27896	3.5454	1.13583	67.6017	85.118	1.00E-20	-999	2.5481	7.50396	5.02709	4.16528	1.33442	79.4212
B0469598	30001200	3000	1200	1	0	3.92	3.7	14.698	1.251	11.749	0.925227	4.78	4.32	1.00E-20	-999	2.54743	4.79042	3.78522	3.18012	0.451418	76.4967	91.2513	1.00E-20	-999	2.79166	5.2497	4.14813	3.48501	0.494698	83.8308
B0469698	30001250	3000	1250	1	0	3.73	3.55	70.125	5.49102	12.7709	0.707515	4.78	4.2	1.00E-20	-999	2.36327	2.59482	3.58774	4.01811	0.451418	94.2867	107.302	1.00E-20	-999	2.20245	2.41824	3.34359	3.74467	0.420699	87.8704
B0469798	30001300	3000	1300	1	0	3.88	3.64	58.452	4.56201	12.8128	0.607538	4.78	4.21	1.00E-20	-999	1.88243	3.79242	3.22568	3.3735	0.203866	81.3891	93.867	1.00E-20	-999	2.00542	4.04021	3.43644	3.59391	0.217186	86.7068
B0469898	30001350	3000	1350	1	0	3.78	3.57	61.769	4.79501	12.8819	0.594455	4.78	4.05	1.86746	-999	1.75967	3.19362	2.96236	3.48093	0.23299	92.0628	105.56	1.7691	-999	1.66699	3.02541	2.80633	3.29758	0.220718	87.2137
B0469998	30001400	3000	1400	1	0	3.83	3.55	74.632	5.63501	13.2443	0.646131	4.78	4.21	1.00E-20	-999	2.53719	4.59082	4.31186	4.85613	0.262114	105.85	122.408	1.00E-20	-999	2.07273	3.75042	3.52253	3.96717	0.214131	86.4731
B0470098	30001450	3000	1450	1	0	4.07	3.85	44.296	3.71201	11.9332	0.644505	4.78	4.29	1.00E-20	-999	1.99497	4.39122	3.5219	1.65452	0.728094	54.2592	66.5499	1.00E-20	-999	2.99771	6.59839	5.29212	2.48613	1.09406	81.5316
B0470398	30001500	3000	1500	1	0	4.09	3.82	58.389	5.03702	11.592	1.39134	4.78	4.42	1.00E-20	-999	2.05636	4.79042	3.88398	1.84791	1.1067	64.0437	77.7291	1.00E-20	-999	2.64555	6.16297	4.99682	2.37737	1.42379	82.3935
B0470498	30001550	3000	1550	1	0	3.97	3.67	67.463	5.46802	12.3377	0.733452	4.78	4.43	1.00E-20	-999	2.15866	2.59482	3.81814	3.28755	0.23299	92.0628	104.155	1.00E-20	-999	2.07255	2.49131	3.66582	3.1564	0.223695	88.3902
B0470598	30001600	3000	1600	1	0	3.88	3.64	56.166	4.63301	12.123	0.780489	4.78	4.25	1.00E-20	-999	1.80059	3.79242	3.91688	3.67431	0.262114	86.7261	100.172	1.00E-20	-999	1.7975	3.78591	3.91015	3.668	0.261664	86.5772
B0470698	30001650	3000	1650	1	0	3.95	3.74	53	4.49702	11.7856	1.39885	4.78	4.2	0.231094	-999	2.06659	5.18962	3.15984	2.92227	0.39317	68.9361	82.8987	0.278767	-999	2.49291	6.26019	3.81169	3.52511	0.474278	83.157
B0470798	30001700	3000	1700	1	0	3.83	3.61	51.486	4.17201	12.3408	1.49459	4.78	4.36	1.00E-20	-999	1.81082	3.59282	3.39024	3.30903	0.334924	71.6046	84.0424	1.00E-20	-999	2.15465	4.27501	4.03396	3.93733	0.398518	85.2006
B0470898	30001750	3000	1750	1	0	3.88	3.7	54.424	4.52401	12.03	0.988147	4.78	4.26	1.00E-20	-999	1.70851	2.59482	2.76486	3.28755	0.334924	78.7206	89.4113	1.00E-20	-999	1.91084	2.90212	3.09229	3.67688	0.374588	88.0432
B0470998	30001800	3000	1800	1	0	3.82	3.65	69.971	5.64102	12.404	1.52773	4.78	4.32	1.00E-20	-999	2.83388	8.38324	4.8056	2.62145	1.98041	88.5051	109.13	1.00E-20	-999	2.59679	7.68188	4.40356	2.40214	1.81473	81.1006
B0471098	30001850	3000	1850	1	0	3.86	3.46	63.998	4.95102	12.9262	0.924517	4.78	4.4	1.00E-20	-999	1.96428	3.59282	4.64102	5.26437	0.291238	85.8366	101.59	1.00E-20	-999	1.93354	3.53659	4.56838	5.18198	0.28668	84.4932
B0471198	30001900	3000	1900	1	0	4.07	3.75	50.547	4.21901	11.9808	1.51744	4.78	4.04	2.61871	-999	1.84151	3.39322	3.55482	2.79334	0.655284	61.3752	76.2321	3.43518	-999	2.41566	4.45117	4.66315	3.66426	0.859591	80.511
B0471298	30001950	3000	1950	1	0	3.78	3.62	60.234	4.82101	12.4941	0.778405	4.78	4.34	1.00E-20	-999	1.71874	2.99402	4.04854	3.43797	0.320362	88.5051	101.025	1.00E-20	-999	1.7013	2.96364	4.00746	3.40309	0.317112	87.6071
B0471398	30002000	3000	2000	1	0	3.92	3.61	62.012	4.96602	12.4873	0.719158	4.78	4.29	1.00E-20	-999	1.69828	2.3952	4.44354	3.35202	0.378608	89.8392	102.107	1.00E-20	-999	1.66324	2.34577	4.35185	3.28285	0.370795	87.9853
B0471498	30002050	3000	2050	1	0	4	3.67	38.842	3.46001	11.226	1.18027	4.78	4.22	0.129725	-999	1.56529	2.79442	3.25858	2.23468	0.902836	63.5991	74.4846	0.174164	-999	2.10149	3.75168	4.37484	3.00019	1.21211	85.3856
B0471798	30002100	3000	2100	1	0	3.98	3.7	46.392	4.18901	11.0747	1.62191	4.78	4.26	1.00E-20	-999	2.15866	4.59082	3.25858	1.31072	1.77655	63.5991	76.6944	1.00E-20	-999	2.81463	5.98586	4.24878	1.70902	2.3164	82.9253
B0471898	31000	3100	0	1	0	3.88	3.64	51.102	4.29001	11.9119	0.999926	4.78	4.24	1.00E-20	-999	2.30189	8.58284	3.85106	2.12724	1.38338	65.8227	84.0691	1.00E-20	-999	2.73809	10.2093	4.58083	2.53035	1.64553	78.296
B0471998	310050	3100	50	1	0	3.87	3.59	64.4381	5.12001	12.5855	0.771764	4.78	4.23	1.00E-20	-999	1.92336	5.58882	3.88398	4.10406	0.480542	90.7287	106.709	1.00E-20	-999	1.80243	5.23744	3.63979	3.84603	0.450329	85.0244
B0472098	3100100	3100	100	1	0	3.93	3.76	49.365	4.12101	11.9789	0.943486	4.78	4.39	1.00E-20	-999	2.39397	5.18962	3.489	2.10575	0.62616	63.1542	76.9587	1.00E-20	-999	3.11072	6.74338	4.5336	2.73621	0.813631	82.0625
B0472198	3100150	3100	150	1	0	4.04	3.79	47.035	4.16401	11.2956	1.54719	4.78	4.57	1.00E-20	-999	4.81862	9.58084	3.68648	0.107436	6.97514	53.8146	78.9831	1.00E-20	-999	6.10082	12.1302	4.66743	0.136024	8.83118	68.1343
B0472298	3100200	3100	200	1	0	3.85	3.57	55.204	4.69401	11.7605	1.03284	4.78	4.24	1.00E-20	-999	2.96688	7.58484	4.8056	2.66442	1.03389	68.9361	87.9917	1.00E-20	-999	3.37177	8.61995	5.46142	3.02804	1.17499	78.3439
B0472398	3100250	3100	250	1	0	3.82	3.62	55.063	4.60201	11.965	1.06981	4.78	4.34	1.00E-20	-999	2.25074	5.98802	3.81814	1.99832	2.18428	69.8256	86.0651	1.00E-20	-999	2.61516	6.95755	4.43634	2.32187	2.53794	81.1311
B0472498	3100300	3100	300	1	0	3.81	3.52	72.4909	5.81501	12.4662	0.790134	4.78	4.23	1.00E-20	-999	2.15866	4.59082	3.88398	4.03962	0.597036	93.8418	109.112	1.00E-20	-999	1.97839	4.20744	3.55963	3.70227	0.547177	86.005
B0472598	3100350	3100	350	1	0	3.86	3.63	58.474	4.93701	11.844	0.867875	4.78	4.25	1.00E-20	-999	2.24051	4.99002	3.91688	3.09417	1.06302	72.4941	87.7987	1.00E-20	-999	2.55187	5.68348	4.46121	3.52416	1.21075	82.5685
B0472698	3100400	3100	400	1	0	3.89	3.65	47.4011	4.05302	11.6953	1.06197	4.78	4.27	1.00E-20	-999	1.85174	5.38922	3.39024	0.666105	2.49008	65.8227	79.6101	1.00E-20	-999	2.32601	6.76952	4.25856	0.836709	3.12784	82.6813
B0472998	3100450	3100	450	1	0	3.81	3.57	57.731	4.80201	12.0223	0.740728	4.78	4.22	1.00E-20	-999	1.93359	2.3952	3.78522	3.69582	0.334924	81.8337	93.9785	1.00E-20	-999	2.05748	2.54867	4.02775	3.93262	0.356384	87.077
B0473098	3100500	3100	500	1	0	3.8	3.63	78.054	5.91202	13.2026	0.96985	4.78	4.31	1.00E-20	-999	2.42466	3.59282	4.27896	3.86772	1.36882	91.1733	106.706	1.00E-20	-999	2.27228	3.36703	4.01005	3.62465	1.2828	85.4435
B0473198	3100550	3100	550	1	0	4.44	4.02	68.055	4.80902	14.1515	1.17411	4.78	4.44	1.00E-20	-999	2.30189	14.3713	7.40588	1.82642	0.888274	49.8117	76.6055	1.00E-20	-999	3.00486	18.7601	9.66756	2.38419	1.15954	65.0237
B0473298	3100600	3100	600	1	0	4.14	3.78	67.087	5.42502	12.3662	0.900646	4.78	4.35	1.00E-20	-999	2.30189	3.99202	5.10184	4.25448	1.19407	67.1571	84.0014	1.00E-20	-999	2.7403	4.75233	6.07352	5.06477	1.42149	79.9476
B0473398	3100650	3100	650	1	0	4.04	3.73	67.66	5.23701	12.9196	0.906026	4.78	4.27	1.00E-20	-999	2.11774	7.98404	4.83852	3.00822	0.480542	68.9361	87.3652	1.00E-20	-999	2.42401	9.1387	5.53827	3.44327	0.550038	78.9057
B0473498	3100700	3100	700	1	0	4	3.73	52.148	4.09001	12.7501	0.943997	4.78	4.22	0.368941	-999	2.18935	6.98602	5.2335	3.05118	0.611598	56.4831	74.9237	0.492422	-999	2.92211	9.32418	6.98511	4.07238	0.816294	75.3875
B0473598	3100750	3100	750	1	0	3.92	3.69	55.275	4.58001	12.0688	1.17544	4.78	4.24	1.00E-20	-999	2.2712	4.79042	2.8307	1.99832	1.58724	69.8256	83.3035	1.00E-20	-999	2.72642	5.75056	3.39806	2.39884	1.90537	83.8207
B0473698	3100800	3100	800	1	0	3.93	3.68	59.66	4.90601	12.1606	0.855167	4.78	4.24	0.206656	-999	6.64991	14.5709	4.90434	1.84791	1.45619	53.8146	83.4505	0.247639	-999	7.96869	17.4605	5.87694	2.21438	1.74497	64.4869
B0473798	3100850	3100	850	1	0	3.98	3.62	57.347	4.69601	12.2119	0.703615	4.78	4.18	0.537298	-999	3.01803	6.58682	4.24604	3.33054	0.553352	68.0466	86.3187	0.622458	-999	3.49638	7.63081	4.91903	3.85842	0.641057	78.8318
B0474198	3100900	3100	900	1	0	4.05	3.66	55.17	4.35601	12.6653	0.732353	4.78	4.21	0.221768	-999	3.11011	11.1776	6.51718	3.05118	0.917398	64.9332	89.9284	0.246605	-999	3.45843	12.4294	7.24708	3.3929	1.02014	72.2054
B0474498	3100950	3100	950	1	0	3.86	3.57	60.194	4.74201	12.6938	0.602771	4.78	4.23	1.00E-20	-999	2.54743	3.99202	3.5219	3.69582	0.364046	84.5022	98.6234	1.00E-20	-999	2.58299	4.04774	3.57106	3.74741	0.369127	85.6817
B0474598	31001000	3100	1000	1	0	3.79	3.49	70.0469	5.60602	12.4949	0.601947	4.78	4.16	0.06841	-999	2.54743	3.99202	4.1473	4.70571	0.39317	94.2867	110.141	0.0621113	-999	2.31288	3.62446	3.76545	4.27244	0.35697	85.6054
B0474698	31001050	3100	1050	1	0	4.04	3.73	47.302	4.02601	11.7491	0.67997	4.78	4.31	1.00E-20	-999	1.78013	5.18962	2.96236	2.72888	0.407732	64.9332	78.0019	1.00E-20	-999	2.28216	6.6532	3.7978	3.49848	0.522721	83.2457
B0474798	31001100	3100	1100	1	0	4.14	3.68	84.5761	6.02501	14.0375	0.850189	4.78	4.32	1.00E-20	-999	3.62164	28.7426	8.39334	3.82473	1.7183	68.4912	114.792	1.00E-20	-999	3.15496	25.0389	7.31178	3.33188	1.49688	59.6655
B0475198	31001150	3100	1150	1	0	4.33	3.89	47.827	3.91402	12.2194	0.7088	4.78	4.32	1.00E-20	-999	1.11514	3.79242	2.07364	0.601644	0.495104	40.917	48.9949	1.00E-20	-999	2.27603	7.74044	4.23236	1.22797	1.01052	83.5128
B0475498	31001200	3100	1200	1	0	4.09	3.51	104.386	7.38503	14.1348	0.701051	4.78	4	2.65139	-999	2.30189	21.7564	5.20058	8.48748	0.436856	92.9523	133.787	1.9818	-999	1.72056	16.262	3.88721	6.34402	0.326531	69.4778
B0475598	31001250	3100	1250	1	0	3.85	3.58	65.527	5.47802	11.9618	0.680317	4.78	4.19	1.00E-20	-999	2.18935	5.38922	3.7194	3.76026	0.364046	84.9471	100.369	1.00E-20	-999	2.1813	5.36941	3.70573	3.74644	0.362708	84.6348
B0475698	31001300	3100	1300	1	0	4.11	3.78	54.5701	4.59901	11.8656	0.897607	4.78	4.3	1.00E-20	-999	1.9029	6.58682	3.5219	2.27765	0.93196	58.2621	73.4833	1.00E-20	-999	2.58957	8.9637	4.79279	3.09955	1.26826	79.2862
B0475798	31001350	3100	1350	1	0	4.03	3.49	90.3479	6.66602	13.5535	0.777451	4.78	3.98	3.05138	-999	3.39657	13.3733	6.84632	5.90901	0.757218	88.5051	121.839	2.50444	-999	2.78775	10.9762	5.61915	4.84985	0.621491	72.641
B0475898	31001400	3100	1400	1	0	4.01	3.71	55.294	4.47501	12.3562	0.681398	4.78	4.25	1.00E-20	-999	2.24051	6.98602	5.49682	2.64293	0.436856	72.4941	90.2972	1.00E-20	-999	2.48126	7.7367	6.08748	2.92692	0.483798	80.2839
B0475998	31001450	3100	1450	1	0	4.01	3.78	57.949	4.85101	11.9458	0.708079	4.78	4.25	1.00E-20	-999	1.84151	5.18962	5.79304	2.83632	0.422294	61.3752	77.458	1.00E-20	-999	2.37743	6.69991	7.47894	3.66175	0.545191	79.2367
B0476098	31001500	3100	1500	1	0	4.04	3.81	67.727	5.79602	11.6851	0.832163	4.78	4.42	1.00E-20	-999	3.71372	9.18164	5.72722	1.78344	2.0969	68.9361	91.439	1.00E-20	-999	4.06142	10.0413	6.26343	1.95042	2.29322	75.3903
B0476198	31001550	3100	1550	1	0	4.25	4.04	64.155	5.05702	12.6863	1.78848	4.78	4.51	1.00E-20	-999	1.7699	3.19362	2.96236	2.08426	0.742656	51.1461	61.8989	1.00E-20	-999	2.85934	5.15941	4.7858	3.3672	1.19979	82.6284
B0476298	31001600	3100	1600	1	0	4.04	3.78	69.006	5.20801	13.25	0.917728	4.78	4.35	1.00E-20	-999	2.11774	2.3952	3.45608	3.63135	0.422294	94.2867	106.309	1.00E-20	-999	1.99206	2.25305	3.25098	3.41584	0.397233	88.6912
B0476398	31001650	3100	1650	1	0	3.81	3.57	63.57	5.07502	12.5261	1.35727	4.78	4.18	0.163067	-999	2.17912	4.39122	3.35734	5.04951	0.349484	80.4996	95.9893	0.16988	-999	2.27017	4.5747	3.49762	5.26049	0.364086	83.8631
B0476798	31001700	3100	1700	1	0	4.09	3.85	69.481	5.40101	12.8644	2.04549	4.78	4.25	1.00E-20	-999	2.23028	6.18762	4.50936	2.1917	1.96585	75.6072	92.692	1.00E-20	-999	2.40612	6.67546	4.86489	2.3645	2.12084	81.5682
B0476898	31001750	3100	1750	1	0	3.81	3.7	59.588	4.81202	12.3832	1.55717	4.78	4.15	0.794546	-999	2.17912	2.59482	3.12692	4.55529	0.39317	73.8282	87.4721	0.908342	-999	2.49122	2.96645	3.57476	5.20771	0.44948	84.402
B0476998	31001800	3100	1800	1	0	4.08	3.9	59.8719	4.80801	12.4525	1.91279	4.78	4.25	1.00E-20	-999	1.93359	5.98802	2.8636	2.42806	1.36882	66.2676	80.8497	1.00E-20	-999	2.39159	7.40636	3.54188	3.00318	1.69304	81.9639
B0477098	31001850	3100	1850	1	0	3.85	3.78	57.21	4.51401	12.6739	0.885754	4.78	4.24	1.00E-20	-999	2.14843	2.99402	3.78522	3.24459	0.334924	79.1652	91.6724	1.00E-20	-999	2.3436	3.266	4.12907	3.53933	0.365349	86.3566
B0477198	31001900	3100	1900	1	0	3.92	3.88	55.764	4.41102	12.642	0.790367	4.78	4.3	1.00E-20	-999	1.58575	2.59482	2.76486	3.09417	0.262114	75.1626	85.4643	1.00E-20	-999	1.85545	3.03614	3.23511	3.62042	0.306694	87.9462
B0477598	31001950	3100	1950	1	0	3.94	3.75	59.494	4.54901	13.0785	0.807796	4.78	4.23	1.00E-20	-999	1.56529	2.79442	3.0611	4.34043	0.23299	81.3891	93.3833	1.00E-20	-999	1.6762	2.99242	3.278	4.64797	0.249499	87.1559
B0477698	31002000	3100	2000	1	0	4.09	3.92	47.7	4.14601	11.505	0.952251	4.78	4.42	1.00E-20	-999	1.81082	3.59282	4.97018	1.59006	1.32513	54.2592	67.5482	1.00E-20	-999	2.68078	5.3189	7.35798	2.35396	1.96175	80.3266
B0477998	31002050	3100	2050	1	0	4.27	4.22	47.971	3.33701	14.3754	1.22159	4.78	4.46	1.00E-20	-999	1.3709	2.59482	2.89652	0.0859491	2.86868	62.2647	72.0816	1.00E-20	-999	1.90187	3.59984	4.01839	0.119239	3.97977	86.3809
B0478098	31002100	3100	2100	1	0	3.92	3.86	60.485	4.66202	12.974	0.807052	4.78	4.23	1.00E-20	-999	1.9029	2.3952	2.89652	3.76026	0.276676	79.6101	90.8417	1.00E-20	-999	2.09474	2.63667	3.18854	4.13935	0.304569	87.6361
B0478198	32000	3200	0	1	0	3.91	3.76	51.986	4.22201	12.3131	0.797116	4.78	4.14	0.937407	-999	1.79036	1.99601	3.45608	2.27765	1.58724	73.8282	85.8729	1.09162	-999	2.0849	2.32438	4.02465	2.65235	1.84836	85.9738
B0478298	320050	3200	50	1	0	4.11	4.06	75.103	5.58702	13.4424	1.08675	4.78	4.43	1.00E-20	-999	2.44512	4.59082	4.6081	0.322308	4.79086	79.6101	96.3673	1.00E-20	-999	2.53729	4.76388	4.78181	0.334458	4.97146	82.6111
B0478398	3200100	3200	100	1	0	3.91	3.83	53.718	4.51502	11.8976	0.864958	4.78	4.22	1.00E-20	-999	2.29166	5.18962	4.24604	2.92227	0.53879	76.9416	92.13	1.00E-20	-999	2.48742	5.63293	4.60875	3.1719	0.584815	83.5142
B0478498	3200150	3200	150	1	0	3.99	3.81	62.745	4.78602	13.1101	0.91678	4.78	4.18	1.00E-20	-999	3.0385	7.58484	4.44354	3.48093	0.69897	87.6156	106.862	1.00E-20	-999	2.84339	7.09779	4.1582	3.25741	0.654087	81.9895
B0478598	3200200	3200	200	1	0	3.88	3.86	64.036	4.97501	12.8715	1.40897	4.78	4.23	1.00E-20	-999	3.63187	9.38124	3.55482	3.07269	1.64549	74.2731	95.5592	1.00E-20	-999	3.80065	9.8172	3.72002	3.21548	1.72196	77.7247
B0478698	3200250	3200	250	1	0	3.78	3.8	64.67	5.60901	11.5297	1.23927	4.78	4.1	1.21777	-999	2.94642	5.38922	3.91688	3.82473	1.32513	86.2812	104.901	1.16088	-999	2.80876	5.13743	3.73388	3.64604	1.26322	82.2501
B0478798	3200300	3200	300	1	0	3.97	3.88	49.153	4.11001	11.9593	1.13861	4.78	4.21	0.308997	-999	2.46558	6.38722	5.56264	1.16031	2.86868	62.2647	81.0181	0.381393	-999	3.04325	7.8837	6.86592	1.43216	3.54079	76.8528
B0478898	3200350	3200	350	1	0	4.47	4.25	35.008	2.524	13.87	1.21302	4.78	4.41	1.00E-20	-999	2.16889	7.38522	4.1473	0.429747	1.48531	36.0246	51.6411	1.00E-20	-999	4.19993	14.3011	8.03101	0.83218	2.87622	69.7596
B0479198	3200400	3200	400	1	0	3.95	3.95	52.37	4.29301	12.1989	1.02962	4.78	4.26	1.00E-20	-999	2.03589	2.3952	3.42316	2.83632	0.611598	74.2731	85.5753	1.00E-20	-999	2.37906	2.79894	4.00017	3.31441	0.71469	86.7927
B0479298	3200450	3200	450	1	0	4.02	3.91	60.887	5.02401	12.1192	0.881897	4.78	4.19	0.233652	-999	2.20981	6.58682	6.05636	3.58839	0.800902	73.3836	92.8595	0.251619	-999	2.37974	7.09332	6.52207	3.86432	0.862488	79.0265
B0479398	3200500	3200	500	1	0	3.95	3.85	56.686	4.52801	12.519	0.843038	4.78	4.16	0.513348	-999	2.09728	4.99002	3.35734	3.93216	0.422294	78.7206	94.033	0.545923	-999	2.23037	5.30667	3.57038	4.18168	0.449091	83.7159
B0479498	3200550	3200	550	1	0	3.85	3.6	66.214	4.88002	13.5684	0.771776	4.78	4.12	0.968207	-999	1.85174	10.5788	3.12692	4.01811	0.320362	84.0576	104.922	0.922787	-999	1.76487	10.0825	2.98023	3.82962	0.305334	80.1144
B0479598	3200600	3200	600	1	0	3.92	3.61	67.316	5.37702	12.5192	0.738607	4.78	4.12	0.64281	-999	2.41443	4.79042	4.21312	4.51233	0.349484	96.9552	113.878	0.564473	-999	2.12019	4.20662	3.69968	3.96242	0.306893	85.1395
B0479898	3200650	3200	650	1	0	3.89	3.6	52.714	4.70701	11.199	1.12263	4.78	4.17	0.156374	-999	2.52696	5.38922	4.44354	3.41649	0.422294	85.8366	102.191	0.153021	-999	2.47278	5.27367	4.34827	3.34324	0.41324	83.9962
B0479998	3200700	3200	700	1	0	4.12	3.72	64.455	5.36601	12.0117	0.758805	4.78	4.2	0.301841	-999	1.82105	5.58882	3.32442	3.05118	0.509666	66.7122	81.3092	0.371226	-999	2.23966	6.87354	4.08861	3.75256	0.626825	82.0475
B0480398	3200750	3200	750	1	0	4.21	3.85	56.866	5.14801	11.0462	0.803887	4.78	4.22	0.159745	-999	2.17912	6.78642	4.34478	0.300822	3.45116	62.7096	79.9316	0.199852	-999	2.72623	8.49028	5.43562	0.376349	4.31764	78.4541
B0480498	3200800	3200	800	1	0	3.99	3.7	57.7319	5.19702	11.1087	0.652893	4.78	4.12	1.17889	-999	2.01543	5.98802	4.04854	1.0099	2.76676	75.6072	92.6147	1.2729	-999	2.17614	6.46552	4.37138	1.09043	2.98739	81.6363
B0480598	3200850	3200	850	1	0	3.97	3.58	64.6561	5.41901	11.9313	0.603453	4.78	4.02	2.467	-999	2.0052	9.18164	5.00308	3.15864	1.16495	85.3917	108.372	2.27642	-999	1.85029	8.47234	4.61658	2.91463	1.07495	78.795
B0480698	3200900	3200	900	1	0	3.89	3.67	59.567	5.23901	11.3699	0.626732	4.78	4.1	1.3327	-999	2.1382	4.99002	3.12692	2.92227	1.01933	81.3891	96.9185	1.37507	-999	2.20618	5.14868	3.22634	3.01518	1.05174	83.9768
B0480798	3200950	3200	950	1	0	3.92	3.6	66.382	5.16102	12.8622	0.669538	4.78	4	2.75895	-999	2.31212	6.38722	4.1802	3.52392	0.611598	86.7261	106.5	2.59056	-999	2.171	5.99739	3.92507	3.30885	0.57427	81.433
B0480898	32001000	3200	1000	1	0	4.11	3.83	37.787	3.19102	11.8417	0.626553	4.78	4.25	1.00E-20	-999	1.3709	2.3952	2.04074	1.33221	0.422294	64.0437	71.605	1.00E-20	-999	1.91453	3.34502	2.85	1.8605	0.589755	89.4403
B0480998	32001050	3200	1050	1	0	4.21	3.83	63.904	5.61401	11.383	0.844558	4.78	4.32	1.00E-20	-999	3.26357	11.5768	7.0109	0.429747	4.45594	68.9361	95.673	1.00E-20	-999	3.41117	12.1004	7.32798	0.449183	4.65747	72.0539
B0481098	32001100	3200	1100	1	0	4.24	3.96	87.994	6.42101	13.7041	0.831054	4.78	4.3	1.00E-20	-999	1.95405	3.19362	4.54228	1.22477	1.99498	96.5103	109.42	1.00E-20	-999	1.78583	2.91868	4.15123	1.11933	1.82323	88.2017
B0481198	32001150	3200	1150	1	0	4.35	3.97	28.75	2.41301	11.9146	0.939961	4.78	4.3	0.103588	-999	0.98214	4.39122	2.8307	0.494208	0.93196	38.2485	47.9823	0.215888	-999	2.04688	9.15175	5.89947	1.02998	1.9423	79.7138
B0481298	32001200	3200	1200	1	0	3.91	3.67	57.966	4.72901	12.2575	0.691737	4.78	4.12	1.03495	-999	1.69828	2.1956	2.36988	3.33054	0.189304	81.3891	92.2077	1.12241	-999	1.8418	2.38115	2.57015	3.612	0.205302	88.2671
B0481598	32001250	3200	1250	1	0	4.05	3.78	54.521	4.88401	11.1632	0.715677	4.78	4.18	0.350897	-999	1.91313	3.59282	3.55482	2.57847	0.495104	74.2731	86.7583	0.404454	-999	2.20513	4.14118	4.09738	2.97202	0.57067	85.6092
B0481898	32001300	3200	1300	1	0	3.93	3.65	64.979	5.40302	12.0264	0.683625	4.78	4.09	1.38059	-999	2.47581	4.59082	4.47644	3.78177	0.422294	85.8366	102.964	1.34085	-999	2.40454	4.45867	4.34758	3.67291	0.410138	83.3656
B0481998	32001350	3200	1350	1	0	4.11	3.73	51.0271	4.41801	11.5498	0.771913	4.78	4.08	2.06694	-999	2.04612	8.98204	4.21312	3.05118	0.888274	61.3752	82.6229	2.50166	-999	2.47646	10.8711	5.09922	3.6929	1.07509	74.2835
B0482098	32001400	3200	1400	1	0	3.97	3.78	48.2049	4.03302	11.9526	1.02608	4.78	4.11	1.41923	-999	1.84151	3.39322	2.8307	2.94376	0.567912	71.6046	84.6009	1.67756	-999	2.1767	4.01086	3.34595	3.47958	0.671284	84.6381
B0482198	32001450	3200	1450	1	0	4	3.7	55.7979	4.64801	12.0047	0.870502	4.78	4.15	0.794546	-999	1.95405	3.79242	3.489	3.5454	0.378608	73.8282	87.7822	0.905133	-999	2.22602	4.32026	3.97461	4.03886	0.431304	84.1038
B0482298	32001500	3200	1500	1	0	4.14	3.8	54.976	4.76102	11.5471	0.828028	4.78	4.15	0.867181	-999	2.42466	3.39322	3.78522	3.30903	0.495104	71.1597	85.4341	1.01503	-999	2.83805	3.97174	4.43057	3.8732	0.579516	83.2919
B0482398	32001550	3200	1550	1	0	4.11	3.88	59.979	4.91201	12.2107	0.795976	4.78	4.2	0.216927	-999	2.3735	5.38922	4.44354	2.81483	0.85915	69.3807	85.4779	0.253781	-999	2.77674	6.30481	5.19847	3.29305	1.00511	81.168
B0482498	32001600	3200	1600	1	0	4.35	3.94	69.204	5.55202	12.4647	1.33641	4.78	4.33	1.00E-20	-999	4.48101	17.3653	10.862	2.51401	1.68918	71.1597	108.071	1.00E-20	-999	4.14636	16.0684	10.0508	2.32626	1.56303	65.8453
B0482598	32001650	3200	1650	1	0	4.1	3.83	77.503	5.70301	13.5898	1.96998	4.78	4.25	1.00E-20	-999	3.21242	5.58882	3.88398	4.14705	1.76199	92.9523	111.547	1.00E-20	-999	2.87988	5.01028	3.48192	3.71776	1.57959	83.3302
B0482898	32001700	3200	1700	1	0	4.02	3.75	54.8829	4.54401	12.0781	1.47069	4.78	4.18	0.216881	-999	2.19958	2.79442	3.02818	4.01811	0.334924	78.7206	91.3127	0.237515	-999	2.40884	3.06028	3.31627	4.40038	0.366788	86.2099
B0482998	32001750	3200	1750	1	0	4.15	3.68	65.775	5.17801	12.7028	1.79882	4.78	4.12	1.37669	-999	4.50147	13.1737	6.64884	2.12724	3.40748	67.6017	98.8371	1.39289	-999	4.55443	13.3287	6.72707	2.15227	3.44757	68.3971
B0483098	32001800	3200	1800	1	0	3.81	3.53	71.3489	5.77701	12.3505	1.34381	4.78	4.09	1.35014	-999	2.62927	9.98004	5.4639	5.56521	0.334924	87.1707	112.494	1.20019	-999	2.33725	8.87162	4.85706	4.94712	0.297726	77.4892
B0483198	32001850	3200	1850	1	0	4.12	3.71	50.717	4.19302	12.0956	1.16159	4.78	4.22	0.309339	-999	2.32235	8.58284	6.51718	1.76196	1.8348	58.2621	79.5906	0.388663	-999	2.91787	10.7837	8.18838	2.21378	2.3053	73.2022
B0483298	32001900	3200	1900	1	0	3.99	3.68	69.61	5.46102	12.7467	0.700001	4.78	4.22	1.00E-20	-999	1.66759	1.99601	3.0611	3.45945	0.349484	94.2867	104.82	1.00E-20	-999	1.59091	1.90423	2.92034	3.30037	0.333413	89.9511
B0483398	32001950	3200	1950	1	0	4.12	3.61	68.499	5.20101	13.1703	0.687165	4.78	4.19	1.00E-20	-999	1.99497	2.59482	4.3777	4.16853	0.349484	91.6182	105.104	1.00E-20	-999	1.89809	2.46881	4.16511	3.9661	0.332513	87.1691
B0483498	32002000	3200	2000	1	0	3.99	3.67	53.3451	4.73802	11.2589	1.14142	4.78	4.25	1.00E-20	-999	2.30189	5.38922	4.1802	2.92227	1.03389	70.7151	86.5426	1.00E-20	-999	2.65983	6.22725	4.83022	3.37668	1.19466	81.7113
B0483598	32002050	3200	2050	1	0	4.81	4.11	36.229	3.06001	11.8395	1.13956	4.78	4.42	1.00E-20	-999	4.21502	14.5709	7.0109	1.00E-20	2.86868	22.2374	50.9029	1.00E-20	-999	8.28051	28.6249	13.7731	1.00E-20	5.63559	43.6859
B0483698	32002100	3200	2100	1	0	4.07	3.73	48.1901	3.88701	12.3977	1.08022	4.78	4.24	1.00E-20	-999	1.21744	1.1976	2.27114	2.40658	0.334924	70.7151	78.1428	1.00E-20	-999	1.55797	1.53258	2.9064	3.07972	0.428605	90.4947
B0483998	33000	3300	0	1	0	4.13	3.89	47.073	3.74201	12.5796	0.931124	4.78	4.18	0.709141	-999	1.69828	3.59282	2.8307	1.86939	0.990208	62.2647	73.9552	0.958879	-999	2.29636	4.8581	3.82759	2.52773	1.33893	84.1925
B0484098	330050	3300	50	1	0	4.06	3.87	45.858	4.08301	11.2314	1.32764	4.78	4.3	1.00E-20	-999	2.49627	4.79042	3.35734	0.558669	3.17448	56.9277	71.3049	1.00E-20	-999	3.50084	6.71822	4.70843	0.783493	4.45198	79.837
B0484398	3300100	3300	100	1	0	3.99	3.75	46.123	4.14101	11.1381	1.279	4.79	4.2	0.671665	-999	2.03589	5.38922	3.32442	1.80493	0.655284	55.5936	69.475	0.966772	-999	2.93039	7.75706	4.78506	2.59796	0.943194	80.0196
B0484498	3300150	3300	150	1	0	4.33	3.88	52.058	4.98402	10.445	1.72742	4.79	4.41	1.00E-20	-999	3.47841	9.38124	4.34478	1.00E-20	5.31508	53.3697	75.8892	1.00E-20	-999	4.58354	12.3618	5.72516	1.00E-20	7.00374	70.3258
B0484898	3300200	3300	200	1	0	4.12	3.77	54.949	4.92802	11.1503	1.28773	4.79	4.35	1.00E-20	-999	2.23028	6.78642	5.036	0.279334	5.7665	75.1626	95.2611	1.00E-20	-999	2.34123	7.12402	5.28652	0.29323	6.05336	78.9017
B0484998	3300250	3300	250	1	0	3.96	3.55	53.597	4.64601	11.5361	1.15341	4.79	4	3.05948	-999	2.5065	7.78444	3.45608	2.85781	0.946522	70.2702	90.881	3.36647	-999	2.758	8.56553	3.80286	3.14456	1.0415	77.3211
B0485098	3300300	3300	300	1	0	3.97	3.64	57.38	4.97301	11.5383	0.94456	4.79	4.2	1.00E-20	-999	2.41443	7.98404	4.90434	2.92227	0.961084	83.1681	102.354	1.00E-20	-999	2.3589	7.80042	4.79155	2.85506	0.93898	81.2554
B0485198	3300350	3300	350	1	0	3.87	3.6	60.117	4.98902	12.0499	1.17881	4.79	4.18	0.0741052	-999	2.38374	5.78842	3.5219	3.22308	1.23776	84.0576	100.287	0.0738931	-999	2.37692	5.77185	3.51182	3.21386	1.23422	83.817
B0485298	3300400	3300	400	1	0	4.02	3.62	65.918	5.32501	12.3789	0.758157	4.79	4.22	1.00E-20	-999	2.06659	5.18962	3.85106	3.26607	0.946522	89.3946	104.714	1.00E-20	-999	1.97356	4.95599	3.67769	3.11904	0.903912	85.3702
B0485698	3300450	3300	450	1	0	3.92	3.57	64.348	5.52702	11.6424	0.714865	4.79	4.1	1.03686	-999	2.05636	6.78642	4.8056	4.0611	0.640722	94.7313	114.118	0.908586	-999	1.80196	5.94684	4.21108	3.55868	0.561456	83.0117
B0486098	3300500	3300	500	1	0	4.04	3.65	57.374	5.01502	11.4404	0.778061	4.79	4.25	1.00E-20	-999	2.08705	5.38922	4.3777	2.34211	1.76199	84.9471	100.905	1.00E-20	-999	2.06833	5.34089	4.33844	2.3211	1.74619	84.1852
B0486198	3300550	3300	550	1	0	4.06	3.62	66.959	5.61901	11.9165	0.726914	4.79	4.24	1.00E-20	-999	2.89527	11.976	6.583	3.35202	0.655284	83.1681	108.63	1.00E-20	-999	2.66526	11.0246	6.06002	3.08572	0.603226	76.5609
B0486298	3300600	3300	600	1	0	3.91	3.53	78.821	6.36702	12.3796	1.05148	4.79	4.25	1.00E-20	-999	3.92856	18.1637	6.87924	4.42638	2.05322	82.7232	118.174	1.00E-20	-999	3.32439	15.3703	5.82128	3.74565	1.73745	70.0012
B0486598	3300650	3300	650	1	0	4.05	3.53	72.906	5.64501	12.9151	0.71682	4.79	4.18	1.00E-20	-999	2.29166	7.98404	4.6081	5.09247	0.524228	91.6182	112.119	1.00E-20	-999	2.04395	7.12104	4.11001	4.54202	0.467564	81.7151
B0486898	3300700	3300	700	1	0	4.06	3.51	64.1489	5.31602	12.0671	0.653667	4.79	4.27	1.00E-20	-999	1.9029	4.39122	3.09402	4.21152	0.247552	87.1707	101.018	1.00E-20	-999	1.88372	4.34697	3.06284	4.16908	0.245057	86.2922
B0487298	3300750	3300	750	1	0	4.06	3.6	64.034	5.28802	12.1093	0.619934	4.79	4.34	1.00E-20	-999	2.04612	5.18962	4.47644	3.73878	0.640722	84.5022	100.594	1.00E-20	-999	2.03404	5.15898	4.45001	3.7167	0.636939	84.0032
B0487398	3300800	3300	800	1	0	4	3.52	58.324	5.36702	10.8671	0.524082	4.79	4.3	1.00E-20	-999	1.91313	4.99002	4.44354	3.28755	0.567912	78.2757	93.4779	1.00E-20	-999	2.04661	5.33818	4.75357	3.51693	0.607536	83.7371
B0487498	3300850	3300	850	1	0	3.96	3.5	83.404	6.49102	12.8491	0.607213	4.79	4.34	1.00E-20	-999	2.98734	10.978	8.29458	4.49085	1.39794	96.0657	124.214	1.00E-20	-999	2.40499	8.83797	6.67765	3.61541	1.12543	77.3389
B0487598	3300900	3300	900	1	0	4.1	3.65	53.693	4.70302	11.4167	0.60021	4.79	4.4	1.00E-20	-999	1.85174	6.18762	4.64102	1.33221	2.22796	60.4857	76.7262	1.00E-20	-999	2.41344	8.06455	6.04881	1.73632	2.90378	78.8332
B0487698	3300950	3300	950	1	0	4.04	3.6	63.619	5.47501	11.6199	0.579033	4.79	4.35	1.00E-20	-999	2.12797	5.78842	4.5752	3.50244	0.509666	79.1652	95.6689	1.00E-20	-999	2.22431	6.05047	4.78233	3.661	0.53274	82.7491
B0487798	33001000	3300	1000	1	0	4.27	3.79	50.9499	4.49101	11.3449	0.60283	4.79	4.5	1.00E-20	-999	2.07682	9.38124	3.98272	0.601644	1.70374	54.2592	72.0054	1.00E-20	-999	2.88426	13.0285	5.53114	0.835554	2.36613	75.3543
B0488098	33001050	3300	1050	1	0	4.01	3.64	54.7169	4.52201	12.1001	0.678195	4.79	4.34	1.00E-20	-999	1.73921	3.99202	3.22568	2.55699	1.09214	65.8227	78.4287	1.00E-20	-999	2.21757	5.09	4.11288	3.26027	1.39253	83.9268
B0488198	33001100	3300	1100	1	0	4.01	3.66	83.649	6.36501	13.142	0.644143	4.79	4.32	1.00E-20	-999	2.29166	3.59282	4.83852	3.69582	0.349484	103.626	118.394	1.00E-20	-999	1.93562	3.03463	4.0868	3.12163	0.295187	87.5264
B0488598	33001150	3300	1150	1	0	4.45	3.98	48.335	3.89301	12.4158	0.810295	4.79	4.38	1.00E-20	-999	2.20981	5.98802	3.81814	0.70908	1.36882	61.8201	75.914	1.00E-20	-999	2.91094	7.8879	5.02956	0.934057	1.80312	81.4344
B0488898	33001200	3300	1200	1	0	3.98	3.67	59.36	4.83202	12.2847	0.603837	4.79	4.18	1.00E-20	-999	1.9029	2.99402	2.92944	3.73878	0.3058	88.5051	100.376	1.00E-20	-999	1.89577	2.9828	2.91847	3.72477	0.304654	88.1736
B0488998	33001250	3300	1250	1	0	3.85	3.58	76.169	5.93502	12.8338	0.570146	4.79	4.16	1.00E-20	-999	2.12797	2.59482	4.01564	4.79166	0.23299	102.292	116.055	1.00E-20	-999	1.83359	2.23585	3.46012	4.12878	0.200758	88.141
B0489298	33001300	3300	1300	1	0	3.94	3.6	79.859	6.11401	13.0616	0.643892	4.79	4.16	1.00E-20	-999	2.23028	3.59282	3.45608	4.49085	0.655284	105.85	120.275	1.00E-20	-999	1.85432	2.98717	2.87348	3.73382	0.544821	88.0067
B0489398	33001350	3300	1350	1	0	4.09	3.72	73.13	5.33702	13.7024	1.2443	4.79	4.28	1.00E-20	-999	2.84411	22.3552	6.81342	4.5768	1.03389	62.7096	100.333	1.00E-20	-999	2.83467	22.281	6.79081	4.56161	1.03046	62.5015
B0489498	33001400	3300	1400	1	0	3.99	3.65	62.333	4.90002	12.721	0.881755	4.79	4.22	1.00E-20	-999	2.16889	2.99402	3.2915	4.14705	0.334924	87.1707	100.107	1.00E-20	-999	2.16657	2.99082	3.28798	4.14262	0.334566	87.0775
B0489598	33001450	3300	1450	1	0	4.12	3.69	63.85	4.90101	13.0279	0.840309	4.79	4.02	2.52669	-999	1.75967	2.99402	3.0611	4.10406	0.320362	83.1681	97.934	2.57999	-999	1.79679	3.05718	3.12568	4.19064	0.32712	84.9226
B0489698	33001500	3300	1500	1	0	4.27	3.86	44.98	3.79601	11.8493	0.800272	4.79	4.31	1.00E-20	-999	1.99497	3.39322	2.56738	0.601644	2.34446	64.4886	75.3903	1.00E-20	-999	2.64619	4.50087	3.40545	0.798039	3.10976	85.5397
B0489798	33001550	3300	1550	1	0	4.16	3.86	44.734	3.72901	11.9962	0.883626	4.79	4.27	1.00E-20	-999	1.83128	2.1956	2.99526	1.84791	0.553352	55.1487	64.5721	1.00E-20	-999	2.83602	3.40023	4.63863	2.86178	0.856952	85.4064
B0489898	33001600	3300	1600	1	0	4.01	3.65	71.912	5.41202	13.2875	0.949467	4.79	4.2	1.00E-20	-999	2.36327	2.59482	4.5752	4.87761	0.320362	85.8366	100.568	1.00E-20	-999	2.34992	2.58016	4.54936	4.85006	0.318553	85.3518
B0489998	33001650	3300	1650	1	0	4.47	3.96	67.008	5.24101	12.7853	1.63468	4.79	4.54	1.00E-20	-999	4.60378	14.7705	8.22876	0.214873	6.29072	44.9196	79.0282	1.00E-20	-999	5.82549	18.6902	10.4124	0.271894	7.9601	56.84
B0490398	33001700	3300	1700	1	0	4.35	3.84	45.352	3.632	12.4868	1.73428	4.79	4.39	1.00E-20	-999	2.18935	4.99002	3.98272	1.43965	1.33969	49.8117	63.7531	1.00E-20	-999	3.43411	7.8271	6.2471	2.25816	2.10137	78.1322
B0490498	33001750	3300	1750	1	0	4.03	3.65	60.513	4.84202	12.4975	1.42232	4.79	4.27	1.00E-20	-999	2.31212	5.38922	4.27896	3.39498	0.917398	71.1597	87.4524	1.00E-20	-999	2.64386	6.16246	4.8929	3.88209	1.04903	81.3696
B0490598	33001800	3300	1800	1	0	4	3.74	39.753	3.51101	11.3224	1.98393	4.79	4.23	0.167102	-999	1.42206	2.79442	1.90907	1.3537	1.06302	59.1516	67.861	0.246242	-999	2.09555	4.11786	2.81321	1.99481	1.56647	87.1658
B0490698	33001850	3300	1850	1	0	4.13	3.74	56.5929	4.56501	12.3971	0.759672	4.79	4.32	1.00E-20	-999	1.73921	1.79641	2.73194	3.0297	0.291238	83.1681	92.7566	1.00E-20	-999	1.87503	1.93669	2.94528	3.26629	0.313981	89.6627
B0490998	33001900	3300	1900	1	0	4.04	3.67	55.263	4.33901	12.7363	0.683603	4.79	4.27	1.00E-20	-999	1.59598	1.39721	2.30406	3.35202	0.189304	82.7232	91.5618	1.00E-20	-999	1.74306	1.52597	2.5164	3.66094	0.20675	90.3468
B0491098	33001950	3300	1950	1	0	4.22	3.85	49.598	4.53601	10.9343	1.29717	4.79	4.48	1.00E-20	-999	2.73158	7.18562	5.52972	0.451233	3.77152	52.0356	71.7053	1.00E-20	-999	3.80945	10.021	7.71173	0.629288	5.25975	72.5687
B0491198	33002000	3300	2000	1	0	4.03	3.67	58.614	4.44701	13.1805	0.690071	4.79	4.23	1.00E-20	-999	1.45275	1.59681	2.79778	3.76026	0.364046	83.6127	93.5844	1.00E-20	-999	1.55234	1.70628	2.98958	4.01804	0.389003	89.3447
B0491298	33002050	3300	2050	1	0	3.9	3.65	64.052	4.84301	13.2257	0.709609	4.79	4.19	1.00E-20	-999	1.96428	3.19362	3.68648	5.50074	0.276676	86.2812	100.903	1.00E-20	-999	1.9467	3.16504	3.65349	5.45151	0.2742	85.509
B0491398	33002100	3300	2100	1	0	4.45	3.99	49.829	4.38501	11.3635	1.52312	4.79	4.5	1.00E-20	-999	3.08965	17.9641	6.7805	0.257847	4.39768	49.3671	81.8569	1.00E-20	-999	3.77445	21.9457	8.28336	0.314997	5.3724	60.309
B0491698	340050	3400	50	1	0	4.14	3.8	51.3059	4.21901	12.1606	1.19304	4.79	4.4	1.00E-20	-999	2.42466	4.19162	2.73194	1.61155	0.873712	59.1516	70.9851	1.00E-20	-999	3.41573	5.90493	3.84861	2.27027	1.23084	83.3296
B0491798	3400100	3400	100	1	0	4.36	3.95	43.1789	4.01201	10.7624	1.62119	4.79	4.47	1.00E-20	-999	1.88243	5.58882	2.69904	0.386772	1.47075	48.9222	60.95	1.00E-20	-999	3.08848	9.16952	4.42829	0.634573	2.41304	80.2661
B0491898	3400150	3400	150	1	0	4.17	3.72	54.072	4.31601	12.5282	0.775896	4.79	4.2	0.0367028	-999	2.0052	5.98802	4.70686	1.67601	0.902836	75.6072	90.9228	0.040367	-999	2.20539	6.58583	5.17677	1.84333	0.99297	83.1554
B0491998	3400200	3400	200	1	0	4.11	3.75	53.645	4.52701	11.85	0.704167	4.79	4.27	1.00E-20	-999	1.98474	4.19162	3.45608	1.97683	0.640722	76.9416	89.1916	1.00E-20	-999	2.22525	4.69957	3.87489	2.21639	0.718366	86.2655
B0492298	3400250	3400	250	1	0	4.1	3.86	46.175	4.08001	11.3174	0.827068	4.79	4.26	1.00E-20	-999	2.28143	4.99002	2.8636	1.5256	0.39317	64.4886	76.5424	1.00E-20	-999	2.98061	6.51929	3.74119	1.99314	0.513663	84.2521
B0492398	3400300	3400	300	1	0	4.26	3.92	34.951	2.97301	11.7561	0.986759	4.79	4.24	0.477795	-999	1.28906	5.38922	3.19276	0.558669	1.76199	46.6986	59.3681	0.804801	-999	2.1713	9.07764	5.37791	0.941026	2.96791	78.6594
B0492498	3400350	3400	350	1	0	3.95	3.62	61.559	5.11001	12.0467	0.729869	4.79	4.17	1.00E-20	-999	1.85174	3.99202	2.73194	3.3735	0.349484	92.5077	104.806	1.00E-20	-999	1.76683	3.80896	2.60666	3.2188	0.333458	88.2657
B0492798	3400400	3400	400	1	0	4.26	3.89	54.651	4.61402	11.8446	0.950863	4.79	4.3	1.00E-20	-999	1.86197	4.19162	2.8636	1.99832	0.276676	76.0521	87.2443	1.00E-20	-999	2.1342	4.80446	3.28228	2.29049	0.317128	87.1714
B0492898	3400450	3400	450	1	0	4.18	3.79	48.009	4.58802	10.464	0.991064	4.79	4.38	1.00E-20	-999	1.94382	3.79242	3.12692	0.408258	2.69394	79.1652	91.1306	1.00E-20	-999	2.133	4.16152	3.43125	0.447992	2.95613	86.8701
B0492998	3400500	3400	500	1	0	4.15	3.76	57.337	4.92302	11.6467	0.955104	4.79	4.37	1.00E-20	-999	2.20981	2.79442	2.99526	3.80325	0.62616	87.6156	100.045	1.00E-20	-999	2.20882	2.79316	2.99391	3.80154	0.625878	87.5762
B0493398	3400550	3400	550	1	0	4.21	3.9	73.283	5.95901	12.2978	1.15804	4.79	4.3	1.00E-20	-999	2.59858	3.99202	4.11438	3.73878	0.334924	98.7342	113.513	1.00E-20	-999	2.28924	3.5168	3.62459	3.2937	0.295053	86.9805
B0493698	3400600	3400	600	1	0	4.37	3.99	67.199	5.39601	12.4535	1.08049	4.79	4.46	1.00E-20	-999	1.96428	6.58682	3.88398	2.64293	0.3058	81.8337	97.2175	1.00E-20	-999	2.0205	6.77534	3.99515	2.71857	0.314552	84.1759
B0493798	3400650	3400	650	1	0	4.08	3.76	68.824	5.75101	11.9673	0.820253	4.79	4.3	1.00E-20	-999	2.46558	5.78842	3.68648	3.82473	0.378608	97.3998	113.544	1.00E-20	-999	2.17148	5.09795	3.24674	3.3685	0.333446	85.7816
B0493898	3400700	3400	700	1	0	4.09	3.75	72.305	5.78802	12.4922	0.906227	4.79	4.3	1.00E-20	-999	3.0078	6.58682	3.65356	3.41649	0.757218	92.0628	109.485	1.00E-20	-999	2.74723	6.01618	3.33704	3.12051	0.691618	84.0871
B0493998	3400750	3400	750	1	0	4.54	4	84.772	6.68902	12.6733	1.11126	4.79	4.46	1.00E-20	-999	2.06659	9.18164	6.18802	3.09417	1.15039	63.1542	84.835	1.00E-20	-999	2.43601	10.8229	7.29418	3.64728	1.35603	74.4436
B0494098	3400800	3400	800	1	0	4.04	3.66	73.57	5.66302	12.9913	0.635566	4.79	4.15	0.372983	-999	2.28143	7.38522	4.24604	2.8793	0.85915	89.8392	107.863	0.345793	-999	2.11512	6.84685	3.93651	2.6694	0.79652	83.2901
B0494198	3400850	3400	850	1	0	4.26	3.84	68.94	5.15402	13.376	0.548452	4.79	4.22	1.00E-20	-999	2.08705	4.19162	4.77268	2.04129	0.713532	87.1707	100.977	1.00E-20	-999	2.06686	4.15106	4.7265	2.02154	0.706628	86.3273
B0494298	3400900	3400	900	1	0	4.15	3.76	53.547	4.51502	11.8597	0.67673	4.79	4.18	0.741329	-999	2.02566	6.78642	5.10184	2.27765	0.713532	61.8201	79.4665	0.932882	-999	2.54907	8.53998	6.42011	2.86618	0.897903	77.7939
B0494398	3400950	3400	950	1	0	4.79	4.11	129.996	9.22202	14.0963	1.0577	4.79	4.43	1.00E-20	-999	4.33778	38.9222	14.6472	2.12724	3.64046	63.1542	126.829	1.00E-20	-999	3.42018	30.6887	11.5488	1.67725	2.87037	49.7948
B0494498	34001000	3400	1000	1	0	4.15	3.65	64.804	5.09802	12.7116	0.707264	4.79	4.1	1.39337	-999	2.91573	12.5749	6.38552	3.05118	0.93196	79.6101	106.863	1.30388	-999	2.72847	11.7673	5.97543	2.85523	0.872107	74.4973
B0494598	34001050	3400	1050	1	0	4.22	3.85	58.609	4.79201	12.2306	0.552727	4.79	4.26	1.00E-20	-999	1.47321	1.99601	2.96236	2.40658	0.349484	77.8311	87.0187	1.00E-20	-999	1.69298	2.29377	3.40428	2.76559	0.401619	89.4418
B0494698	34001100	3400	1100	1	0	4.1	3.72	58.659	4.59801	12.7575	0.602409	4.79	4.26	1.00E-20	-999	1.94382	2.59482	3.25858	2.55699	0.218428	87.1707	97.7433	1.00E-20	-999	1.9887	2.65473	3.33381	2.61603	0.223471	89.1833
B0494998	34001150	3400	1150	1	0	4.24	3.9	61.4661	4.93401	12.4576	0.675141	4.79	4.26	1.00E-20	-999	1.70851	2.3952	3.62066	1.59006	1.31057	73.8282	84.4532	1.00E-20	-999	2.02303	2.83613	4.28718	1.88277	1.55183	87.4191
B0495098	34001200	3400	1200	1	0	4.13	3.8	72.11	5.66302	12.7335	0.684653	4.79	4.22	1.00E-20	-999	2.08705	3.99202	3.35734	2.34211	0.39317	88.0602	100.232	1.00E-20	-999	2.08222	3.98278	3.34957	2.33669	0.39226	87.8564
B0495498	34001250	3400	1250	1	0	5.15	4.44	46.101	3.396	13.5751	1.12802	4.79	4.55	1.00E-20	-999	2.03589	61.8762	8.39334	1.00E-20	2.11148	9.33972	83.7566	1.00E-20	-999	2.43072	73.8762	10.0211	1.00E-20	2.52097	11.151
B0495898	34001300	3400	1300	1	0	4.27	3.92	47.32	3.97501	11.9044	0.935374	4.79	4.36	1.00E-20	-999	1.78013	4.79042	3.45608	2.21319	0.62616	59.5962	72.4622	1.00E-20	-999	2.45663	6.61092	4.76949	3.05427	0.86412	82.2445
B0495998	34001350	3400	1350	1	0	3.94	3.58	64.451	5.28302	12.1997	0.882161	4.79	4.13	0.709258	-999	2.51673	3.59282	6.91216	3.82473	0.378608	88.9497	106.884	0.663577	-999	2.35464	3.36142	6.46697	3.57839	0.354223	83.2208
B0496098	34001400	3400	1400	1	0	4.17	3.78	57.586	4.77001	12.0725	0.760836	4.79	4.26	1.00E-20	-999	1.9029	3.39322	3.65356	2.40658	0.349484	81.8337	93.5394	1.00E-20	-999	2.03433	3.62758	3.90591	2.5728	0.373622	87.4858
B0496198	34001450	3400	1450	1	0	4.13	3.74	58.829	5.12302	11.4833	0.987146	4.79	4.33	1.00E-20	-999	1.9029	5.78842	3.85106	2.64293	0.655284	70.7151	85.5557	1.00E-20	-999	2.22417	6.76567	4.50123	3.08913	0.765915	82.6539
B0496298	34001500	3400	1500	1	0	4	3.65	69.439	5.78901	11.995	1.54623	4.79	4.2	1.00E-20	-999	2.7725	9.58084	5.66138	3.80325	1.04845	87.6156	110.482	1.00E-20	-999	2.50946	8.67186	5.12426	3.44242	0.948978	79.3031
B0496398	34001550	3400	1550	1	0	3.99	3.6	63.599	5.16501	12.3134	1.03619	4.79	4.13	0.836143	-999	2.23028	1.99601	3.35734	4.03962	0.597036	84.0576	97.114	0.860991	-999	2.29656	2.05533	3.45711	4.15967	0.614779	86.5556
B0496498	34001600	3400	1600	1	0	4.13	3.74	45.603	3.89301	11.7141	1.41956	4.79	4.27	1.00E-20	-999	2.7725	3.79242	3.19276	0.945441	2.12604	65.3781	78.2073	1.00E-20	-999	3.54507	4.84919	4.08243	1.20889	2.71847	83.5959
B0496598	34001650	3400	1650	1	0	4.04	3.74	49.102	4.06701	12.0732	1.796	4.79	4.29	1.00E-20	-999	2.15866	2.59482	2.23822	2.10575	0.69897	71.1597	80.9561	1.00E-20	-999	2.66646	3.20522	2.76473	2.6011	0.863394	87.8991
B0496698	34001700	3400	1700	1	0	3.96	3.69	68.746	5.35001	12.8497	0.860197	4.79	4.28	1.00E-20	-999	2.34281	1.79641	2.92944	4.10406	0.262114	96.0657	107.501	1.00E-20	-999	2.17934	1.67106	2.72504	3.8177	0.243825	89.3626
B0496798	34001750	3400	1750	1	0	4.06	3.72	59.303	5.09302	11.644	1.74246	4.79	4.15	0.910367	-999	2.81342	5.18962	5.43098	2.92227	0.46598	70.2702	88.0028	1.03448	-999	3.19697	5.89711	6.17137	3.32066	0.529506	79.85
B0496898	34001800	3400	1800	1	0	4.07	3.7	59.165	4.73101	12.5058	1.23502	4.79	4.18	0.36992	-999	2.31212	2.79442	4.01564	3.18012	0.364046	74.2731	87.3094	0.423689	-999	2.64819	3.20059	4.59932	3.64236	0.416961	85.0688
B0496998	34001850	3400	1850	1	0	3.99	3.7	58.809	5.04002	11.6684	1.36128	4.79	4.27	1.00E-20	-999	2.74181	4.99002	4.27896	2.42806	0.93196	72.0492	87.42	1.00E-20	-999	3.13636	5.7081	4.89472	2.77747	1.06607	82.4173
B0497098	34001900	3400	1900	1	0	4.68	4.06	39.868	3.736	10.6713	1.92519	4.79	4.41	1.00E-20	-999	3.48864	14.3713	8.06418	1.00E-20	4.03364	40.0275	69.9853	1.00E-20	-999	4.98482	20.5347	11.5227	1.00E-20	5.76355	57.1942
B0497198	34001950	3400	1950	1	0	4.11	3.83	43.425	3.713	11.6954	1.12052	4.79	4.3	1.00E-20	-999	2.12797	3.99202	3.02818	0.644619	2.49008	66.2676	78.5505	1.00E-20	-999	2.70905	5.08211	3.85507	0.820643	3.17004	84.3631
B0497298	34002000	3400	2000	1	0	3.87	3.53	90.601	6.20001	14.613	0.597196	4.79	4.07	0.889702	-999	2.01543	2.1956	4.34478	5.80155	0.262114	123.195	138.704	0.641439	-999	1.45304	1.58294	3.13241	4.18268	0.188974	88.8186
B0497398	34002050	3400	2050	1	0	3.99	3.81	58.256	4.55101	12.8007	0.690963	4.79	4.18	0.436658	-999	1.61644	1.39721	2.76486	2.12724	0.174742	72.0492	80.5664	0.541985	-999	2.00635	1.73423	3.43178	2.64036	0.216892	89.4284
B0497498	34002100	3400	2100	1	0	4.52	4.01	38.2879	3.27901	11.6767	1.64757	4.79	4.39	1.00E-20	-999	2.4042	16.5669	7.14256	1.00E-20	3.87346	33.3561	63.3432	1.00E-20	-999	3.79551	26.1542	11.276	1.00E-20	6.11504	52.6593
